# Supplementary material for: Computationally designed sensors detect endogenous Ras activity and signaling effectors at subcellular resolution
Source: Nat Biotechnol. 2024 Jan 25;42(12):1888–98. doi: 10.1038/s41587-023-02107-w (PMC11631767; doi:10.1038/s41587-023-02107-w)
Supplement: Supplementary file 3 — Supplementary Table 1: LOCKR-S candidates tested. RBD-LOCKR-S in Tab 1 or Ras-LOCKR-S in Tab 2 that were tested in this study. Domain structure, sequence and performance to either RBD expression (RBD-LOCKR-S) or EGF stimulation (Ras-LOCKR-S) are documented. Supplementary Table 2: LOCKR-PL candidates tested. RBD-LOCKR-PL in Tab 1 or Ras-LOCKR-PL in Tab 2 that were tested in this study. Domain structure, sequence and performance to either RBD expression (RBD-LOCKR-PL) or EGF stimulation (Ras-LOCKR-PL) are documented. Supplementary Table 3: MS data of Ras-active EML4-Alk granules. Details of MS experiments are in the figure legend of Extended Data Fig. 5. Supplementary Table 4: Resources and identifiers. Details of cells, molecules and software used in this study. [file 41587_2023_2107_MOESM3_ESM.xlsx]

## Sheet: 1-RBD-LOCKR-S Candidates Tested
Name	Domain structure (point mutations (if applicable) listed here)	% Response to stimulus (RBD)	If worked, requires a pair?	Which pair worked?	Benchling file	Related Figure	Notes	amino acid sequences
Cage-mFAP2aS1-2-LCB1 (pos1)	His-Flag-Cage-mFAP2aS1-2(position 1 from GraftSwitchMover)-Latch-LCB1	0	yes		https://benchling.com/s/seq-Cd70eQKHJguSuRZveOup?m=slm-yYJMZAkKfPkRK7zUZxu5			MGSSHHHHHHSSDYKDDDDKDLVPLGSHMSKEAAKKLQDLNIELARKLLEASTKLQRLNIRLAEALLEAIARLQELNLELVYLAVELTDPKRIRDEIKEVKDKSKEIIRRAEKEIDDAAKESKKILEEARKAIRDAAEESRKILEEGSGSGSDALDELQKLNLELAKLLLKAIAETQDLNLRAAKAFLEAAAKLQELNIRAVELLVKLTDPATIRRALEHAKRRSKEIIDEAERAIRAAKRESERIIEEARRLIEKAKEESERIIREGSGSGDPDIKKLQDLNIELARELLRAHAQLQRLNLELLRELLRALAQLQELNLDLLRLASELTDPDEASRAAQLLIGTWQATFTNEDGQTSQGQWHFQHRSREAERSIRILQKIYEIMKTLDQLGHAEASMQ…
Cage-mFAP2aS1-2-LCB1 (pos2)	His-Flag-Cage-mFAP2aS1-2(position 2 from GraftSwitchMover)-Latch-LCB1	0	yes		https://benchling.com/s/seq-GCBHtZSskvt21c814ont?m=slm-YGOF44aiNhUlR8mUuopZ			MGSSHHHHHHSSDYKDDDDKDLVPLGSHMSKEAAKKLQDLNIELARKLLEASTKLQRLNIRLAEALLEAIARLQELNLELVYLAVELTDPKRIRDEIKEVKDKSKEIIRRAEKEIDDAAKESKKILEEARKAIRDAAEESRKILEEGSGSGSDALDELQKLNLELAKLLLKAIAETQDLNLRAAKAFLEAAAKLQELNIRAVELLVKLTDPATIRRALEHAKRRSKEIIDEAERAIRAAKRESERIIEEARRLIEKAKEESERIIREGSGSGDPDIKKLQDLNIELARELLRAHAQLQRLNLELLRELLRALAQLQELNLDLLRLASELTDPDEARSRAAQLLIGTWQATFTNEDGQTSQGQWHFQHRSEAERSIRILQKIYEIMKTLDQLGHAEASMQ…
mFAP2aS3-8-Key	His-MBP-TEV cleavage site-mFAP2aS3-8-12 amino acid linker-Key	0	yes		https://benchling.com/s/seq-dN3O2RKSN2hZPwXRuqUL?m=slm-m5EZslNczKMV41IxyUkr			MGSSHHHHHHSSGLVPRGSHMKIEEGKLVIWINGDKGYNGLAEVGKKFEKDTGIKVTVEHPDKLEEKFPQVAATGDGPDIIFWAHDRFGGYAQSGLLAEITPDKAFQDKLYPFTWDAVRYNGKLIAYPIAVEALSLIYNKDLLPNPPKTWEEIPALDKELKAKGKSALMFNLQEPYFTWPLIAADGGYAFKYENGKYDIKDVGVDNAGAKAGLTFLVDLIKNKHMNADTDYSIAEAAFNKGETAMTINGPWAWSNIDTSKVNYGVTVLPTFKGQPSKPFVGVLSAGINAASPNKELAKEFLENYLLTDEGLEAVNKDKPLGAVALKSYEEELVKDPRIAATMENAQKGEIMPNIPQMSAFWYAVRTAVINAASGRQTVDEALKDAQTNSGSGSGENLYF…
ddRFPA-Cage-LCB1	His-Flag-ddRFPA-12 amino acid linker-Cage-Latch-LCB1	0	yes		https://benchling.com/s/seq-Kn6j0y0At4g1as7vXslU?m=slm-r8TJbFZIWz6ynXJFHA5k			MGSSHHHHHHSSDYKDDDDKGGTGGSGGTGGSMVSKSEEVIKEFMRFKVRLEGSMNGHEFEIEGEGEGRPYEGTQTAKLKVTKGGPLPFAWDILSPQIMYGSKAYVKHPADVPDYMKLSFPEGFKWERVMHFEDGGLVTVTQDTSLQDGTLIYKVKMRGTNFPPDGPVMQKKTLGWDYATERLYPEDGVLKGELLGRLKLKDGGLNLVEFKTIYMAKKPVQLPGYYFVDTKLGITSHNEDYTIVEQYERSEGRHHLGGGTGGSGGTGGSSKEAAKKLQDLNIELARKLLEASTKLQRLNIRLAEALLEAIARLQELNLELVYLAVELTDPKRIRDEIKEVKDKSKEIIRRAEKEIDDAAKESKKILEEARKAIRDAAEESRKILEEGSGSGSDALDELQ…
ddRFPB-Cage-LCB1	His-Flag-ddRFPB-12 amino acid linker-Cage-Latch-LCB1	0	yes		https://benchling.com/s/seq-aexAx90RHbiROEYG37nA?m=slm-LZN2SJNYKq5OMlTubmxO			MGSSHHHHHHSSDYKDDDDKGGTGGSGGTGGSMATIKEFMRFKVRMEGSMNGHEFEIEGEGEGRPYEGTQTAKLKVTKGGPLPFAWDILSPQFMYGSEAYVRHPADIPDYKKLPFPEGFKWERVMNFEDGGLVTVTQDSSLQDGTLICKVKMRGTNFPPDGPVMQKKTMGWEASTEMLYPEDGVLKGHSYQALKLKDGGHYLVEFETIYMAKKPVQLPGDYCVDTKLDITSHNEDYTIVEQYGRSEGRHRLGMDERYKGGTGGSGGTGGSSKEAAKKLQDLNIELARKLLEASTKLQRLNIRLAEALLEAIARLQELNLELVYLAVELTDPKRIRDEIKEVKDKSKEIIRRAEKEIDDAAKESKKILEEARKAIRDAAEESRKILEEGSGSGSDALDEL…
Key-ddRFPB	His-MBP-TEV cleavage site-Key-12 amino acid linker-ddRFPB	0	yes		https://benchling.com/s/seq-vb8nKHhZZ9FYEfE6PCg9?m=slm-zK28LS6ccdeQ2BufHtHe			MGSSHHHHHHSSDYKDDDDKGGTGGSGGTGGSMATIKEFMRFKVRMEGSMNGHEFEIEGEGEGRPYEGTQTAKLKVTKGGPLPFAWDILSPQFMYGSEAYVRHPADIPDYKKLPFPEGFKWERVMNFEDGGLVTVTQDSSLQDGTLICKVKMRGTNFPPDGPVMQKKTMGWEASTEMLYPEDGVLKGHSYQALKLKDGGHYLVEFETIYMAKKPVQLPGDYCVDTKLDITSHNEDYTIVEQYGRSEGRHRLGMDERYKGGTGGSGGTGGSSKEAAKKLQDLNIELARKLLEASTKLQRLNIRLAEALLEAIARLQELNLELVYLAVELTDPKRIRDEIKEVKDKSKEIIRRAEKEIDDAAKESKKILEEARKAIRDAAEESRKILEEGSGSGSDALDEL…
Key-ddRFPA	His-MBP-TEV cleavage site-Key-12 amino acid linker-ddRFPA	0	yes		https://benchling.com/s/seq-vbdEndpwOCbmCzGEQXR9?m=slm-40aXWy5dhtmxfNV2BD63			MGSSHHHHHHSSGLVPRGSHMKIEEGKLVIWINGDKGYNGLAEVGKKFEKDTGIKVTVEHPDKLEEKFPQVAATGDGPDIIFWAHDRFGGYAQSGLLAEITPDKAFQDKLYPFTWDAVRYNGKLIAYPIAVEALSLIYNKDLLPNPPKTWEEIPALDKELKAKGKSALMFNLQEPYFTWPLIAADGGYAFKYENGKYDIKDVGVDNAGAKAGLTFLVDLIKNKHMNADTDYSIAEAAFNKGETAMTINGPWAWSNIDTSKVNYGVTVLPTFKGQPSKPFVGVLSAGINAASPNKELAKEFLENYLLTDEGLEAVNKDKPLGAVALKSYEEELVKDPRIAATMENAQKGEIMPNIPQMSAFWYAVRTAVINAASGRQTVDEALKDAQTNSGSGSGENLYF…
ECFP-Cage-LCB1	His-Flag-ECFP-12 amino acid linker-Cage-Latch-LCB1	40	yes	Key-Ypet	https://benchling.com/s/seq-g5H50q4RiM2Fwz0gsZje?m=slm-eY4iwzaOkGgxO41GK7mQ	Extended Data Fig 1C-F		MGSSHHHHHHSSDYKDDDDKGGTGGSGGTGGSMVSKGEELFTGVVPILVELDGDVNGHKFSVSGEGEGDATYGKLTLKFICTTGKLPVPWPTLVTTLTWGVQCFSRYPDHMKQHDFFKSAMPEGYVQERTIFFKDDGNYKTRAEVKFEGDTLVNRIELKGIDFKEDGNILGHKLEYNYISHNVYITADKQKNGIKANFKIRHNIEDGSVQLADHYQQNTPIGDGPVLLPDNHYLSTQSALSKDPNEKRDHMVLLEFVTAAGGTGGSGGTGGSSKEAAKKLQDLNIELARKLLEASTKLQRLNIRLAEALLEAIARLQELNLELVYLAVELTDPKRIRDEIKEVKDKSKEIIRRAEKEIDDAAKESKKILEEARKAIRDAAEESRKILEEGSGSGSDALD…
Ypet-Cage-LCB1	His-Flag-YPet-12 amino acid linker-Cage-Latch-LCB1	15	yes	Key-ECFP	https://benchling.com/s/seq-tCcoJzT9ZeCvVGULndJW?m=slm-AOxPWxUtlNg8ioyaW9KR	Extended Data Fig 1C-F		MGSSHHHHHHSSDYKDDDDKGGTGGSGGTGGSKGEELFTGVVPILVELDGDVNGHKFSVSGEGEGDATYGKLTLKLLCTTGKLPVPWPTLVTTLGYGVQCFARYPDHMKQHDFFKSAMPEGYVQERTIFFKDDGNYKTRAEVKFEGDTLVNRIELKGIDFKEDGNILGHKLEYNYNSHNVYITADKQKNGIKANFKIRHNIEDGGVQLADHYQQNTPIGDGPVLLPDNHYLSYQSALFKDPNEKRDHMVLLEFLTAAGGTGGSGGTGGSSKEAAKKLQDLNIELARKLLEASTKLQRLNIRLAEALLEAIARLQELNLELVYLAVELTDPKRIRDEIKEVKDKSKEIIRRAEKEIDDAAKESKKILEEARKAIRDAAEESRKILEEGSGSGSDALDELQ…
Key-Ypet	His-MBP-TEV cleavage site-Key-12 amino acid linker-Ypet	40	yes	ECFP-Cage-LCB1	https://benchling.com/s/seq-SmFd1cOroh4nUGIZYoYB?m=slm-vSXiW2uvuTYgczGxhuRy	Extended Data Fig 1C-F		MGSSHHHHHHSSGLVPRGSHMKIEEGKLVIWINGDKGYNGLAEVGKKFEKDTGIKVTVEHPDKLEEKFPQVAATGDGPDIIFWAHDRFGGYAQSGLLAEITPDKAFQDKLYPFTWDAVRYNGKLIAYPIAVEALSLIYNKDLLPNPPKTWEEIPALDKELKAKGKSALMFNLQEPYFTWPLIAADGGYAFKYENGKYDIKDVGVDNAGAKAGLTFLVDLIKNKHMNADTDYSIAEAAFNKGETAMTINGPWAWSNIDTSKVNYGVTVLPTFKGQPSKPFVGVLSAGINAASPNKELAKEFLENYLLTDEGLEAVNKDKPLGAVALKSYEEELVKDPRIAATMENAQKGEIMPNIPQMSAFWYAVRTAVINAASGRQTVDEALKDAQTNSGSGSGENLYF…
Key-ECFP	His-MBP-TEV cleavage site-Key-12 amino acid linker-ECFP	15	yes	Ypet-Cage-LCB1	https://benchling.com/s/seq-Bum7te1a6wFswnjLwZTr?m=slm-KkUzBqgAcK089LFMTILQ	Extended Data Fig 1C-F		MGSSHHHHHHSSGLVPRGSHMKIEEGKLVIWINGDKGYNGLAEVGKKFEKDTGIKVTVEHPDKLEEKFPQVAATGDGPDIIFWAHDRFGGYAQSGLLAEITPDKAFQDKLYPFTWDAVRYNGKLIAYPIAVEALSLIYNKDLLPNPPKTWEEIPALDKELKAKGKSALMFNLQEPYFTWPLIAADGGYAFKYENGKYDIKDVGVDNAGAKAGLTFLVDLIKNKHMNADTDYSIAEAAFNKGETAMTINGPWAWSNIDTSKVNYGVTVLPTFKGQPSKPFVGVLSAGINAASPNKELAKEFLENYLLTDEGLEAVNKDKPLGAVALKSYEEELVKDPRIAATMENAQKGEIMPNIPQMSAFWYAVRTAVINAASGRQTVDEALKDAQTNSGSGSGENLYF…

## Sheet: 1-Ras-LOCKR-S Candidates Tested
Name	Domain structure (point mutations (if applicable) listed here)	% Response to stimulus (EGF)	If worked, requires a pair?	Which pair worked?	Benchling file	Related Figure	Notes	amino acid sequences
Ras-LOCKR-S_pos1	His-3xFlag-Ypet-12 amino acid linker-Cage-Latch-RasBD(position 1 from GraftSwtichMover)	0.5	yes	Key-ECFP	https://benchling.com/s/seq-FKDYaHDSCTl40uBZNKYc?m=slm-Xkcadoy2gKfgUFkOT03m	Extended Data Fig 1G	used in Ras-LOCKR-S_2comp1	MGSSHHHHHHSSDYKDDDDKGGSDYKDDDDKGGSDYKDDDDKGGSMKGEELFTGVVPILVELDGDVNGHKFSVSGEGEGDATYGKLTLKLLCTTGKLPVPWPTLVTTLGYGVQCFARYPDHMKQHDFFKSAMPEGYVQERTIFFKDDGNYKTRAEVKFEGDTLVNRIELKGIDFKEDGNILGHKLEYNYNSHNVYITADKQKNGIKANFKIRHNIEDGGVQLADHYQQNTPIGDGPVLLPDNHYLSYQSALFKDPNEKRDHMVLLEFLTAAGGTGGSGGTGGSSKEAAKKLQDLNIELARKLLEASTKLQRLNIRLAEALLEAIARLQELNLELVYLAVELTDPKRIRDEIKEVKDKSKEIIRRAEKEIDDAAKESKKILEEARKAIRDAAEESRKILE…
Ras-LOCKR-S_pos2	His-3xFlag-Ypet-12 amino acid linker-Cage-Latch-RasBD(position 2 from GraftSwtichMover)	0	yes	Key-ECFP	https://benchling.com/s/seq-dh14FfCQvCVe2Cq9oaYL?m=slm-jJO81kVZuSefW8NLchiV	Extended Data Fig 1G	used in Ras-LOCKR-S_2comp2	MGSSHHHHHHSSDYKDDDDKGGSDYKDDDDKGGSDYKDDDDKGGSMKGEELFTGVVPILVELDGDVNGHKFSVSGEGEGDATYGKLTLKLLCTTGKLPVPWPTLVTTLGYGVQCFARYPDHMKQHDFFKSAMPEGYVQERTIFFKDDGNYKTRAEVKFEGDTLVNRIELKGIDFKEDGNILGHKLEYNYNSHNVYITADKQKNGIKANFKIRHNIEDGGVQLADHYQQNTPIGDGPVLLPDNHYLSYQSALFKDPNEKRDHMVLLEFLTAAGGTGGSGGTGGSSKEAAKKLQDLNIELARKLLEASTKLQRLNIRLAEALLEAIARLQELNLELVYLAVELTDPKRIRDEIKEVKDKSKEIIRRAEKEIDDAAKESKKILEEARKAIRDAAEESRKILE…
Ras-LOCKR-S_pos3	His-3xFlag-Ypet-12 amino acid linker-Cage-Latch-RasBD(position 3 from GraftSwtichMover)	1.5	yes	Key-ECFP	https://benchling.com/s/seq-eWdm0PAJOQZ9Z7gMPJ3N?m=slm-TYObXliIot2PVgAZBXyH	Extended Data Fig 1G	used in Ras-LOCKR-S_2comp3	MGSSHHHHHHSSDYKDDDDKGGSDYKDDDDKGGSDYKDDDDKGGSMKGEELFTGVVPILVELDGDVNGHKFSVSGEGEGDATYGKLTLKLLCTTGKLPVPWPTLVTTLGYGVQCFARYPDHMKQHDFFKSAMPEGYVQERTIFFKDDGNYKTRAEVKFEGDTLVNRIELKGIDFKEDGNILGHKLEYNYNSHNVYITADKQKNGIKANFKIRHNIEDGGVQLADHYQQNTPIGDGPVLLPDNHYLSYQSALFKDPNEKRDHMVLLEFLTAAGGTGGSGGTGGSSKEAAKKLQDLNIELARKLLEASTKLQRLNIRLAEALLEAIARLQELNLELVYLAVELTDPKRIRDEIKEVKDKSKEIIRRAEKEIDDAAKESKKILEEARKAIRDAAEESRKILE…
Ras-LOCKR-S_pos4	His-3xFlag-Ypet-12 amino acid linker-Cage-Latch-RasBD(position 4 from GraftSwtichMover)	1.5	yes	Key-ECFP	https://benchling.com/s/seq-raceh5vVROz8UK1VUYGI?m=slm-qAOakCM3Kd5ao5XiXIuD	Extended Data Fig 1G	used in Ras-LOCKR-S_2comp4	MGSSHHHHHHSSDYKDDDDKGGSDYKDDDDKGGSDYKDDDDKGGSMKGEELFTGVVPILVELDGDVNGHKFSVSGEGEGDATYGKLTLKLLCTTGKLPVPWPTLVTTLGYGVQCFARYPDHMKQHDFFKSAMPEGYVQERTIFFKDDGNYKTRAEVKFEGDTLVNRIELKGIDFKEDGNILGHKLEYNYNSHNVYITADKQKNGIKANFKIRHNIEDGGVQLADHYQQNTPIGDGPVLLPDNHYLSYQSALFKDPNEKRDHMVLLEFLTAAGGTGGSGGTGGSSKEAAKKLQDLNIELARKLLEASTKLQRLNIRLAEALLEAIARLQELNLELVYLAVELTDPKRIRDEIKEVKDKSKEIIRRAEKEIDDAAKESKKILEEARKAIRDAAEESRKILE…
Ras-LOCKR-S_pos5	His-3xFlag-Ypet-12 amino acid linker-Cage-Latch-RasBD(position 5 from GraftSwtichMover)	1	yes	Key-ECFP	https://benchling.com/s/seq-24VIbZwL8GFVWiep5kqR?m=slm-uZbFcPNxVS04Uv9VTCd4	Extended Data Fig 1G	used in Ras-LOCKR-S_2comp5	MGSSHHHHHHSSDYKDDDDKGGSDYKDDDDKGGSDYKDDDDKGGSMKGEELFTGVVPILVELDGDVNGHKFSVSGEGEGDATYGKLTLKLLCTTGKLPVPWPTLVTTLGYGVQCFARYPDHMKQHDFFKSAMPEGYVQERTIFFKDDGNYKTRAEVKFEGDTLVNRIELKGIDFKEDGNILGHKLEYNYNSHNVYITADKQKNGIKANFKIRHNIEDGGVQLADHYQQNTPIGDGPVLLPDNHYLSYQSALFKDPNEKRDHMVLLEFLTAAGGTGGSGGTGGSSKEAAKKLQDLNIELARKLLEASTKLQRLNIRLAEALLEAIARLQELNLELVYLAVELTDPKRIRDEIKEVKDKSKEIIRRAEKEIDDAAKESKKILEEARKAIRDAAEESRKILE…
Ras-LOCKR-S_pos6	His-3xFlag-Ypet-12 amino acid linker-Cage-Latch-RasBD(position 6 from GraftSwtichMover)	0	yes	Key-ECFP	https://benchling.com/s/seq-xC1HTrKmuQaXhhMEupUp?m=slm-yoDQXrfKt9ag7mYyHX1A	Extended Data Fig 1G	used in Ras-LOCKR-S_2comp6	MGSSHHHHHHSSDYKDDDDKGGSDYKDDDDKGGSDYKDDDDKGGSMKGEELFTGVVPILVELDGDVNGHKFSVSGEGEGDATYGKLTLKLLCTTGKLPVPWPTLVTTLGYGVQCFARYPDHMKQHDFFKSAMPEGYVQERTIFFKDDGNYKTRAEVKFEGDTLVNRIELKGIDFKEDGNILGHKLEYNYNSHNVYITADKQKNGIKANFKIRHNIEDGGVQLADHYQQNTPIGDGPVLLPDNHYLSYQSALFKDPNEKRDHMVLLEFLTAAGGTGGSGGTGGSSKEAAKKLQDLNIELARKLLEASTKLQRLNIRLAEALLEAIARLQELNLELVYLAVELTDPKRIRDEIKEVKDKSKEIIRRAEKEIDDAAKESKKILEEARKAIRDAAEESRKILE…
Ras-LOCKR-S_pos7	His-3xFlag-Ypet-12 amino acid linker-Cage-Latch-RasBD(position 7 from GraftSwtichMover)	0.5	yes	Key-ECFP	https://benchling.com/s/seq-mnc8ZiUmd4wbmkqWBhej?m=slm-nAWORZsm3ZNvsOU5bVVx	Extended Data Fig 1G	used in Ras-LOCKR-S_2comp7	MGSSHHHHHHSSDYKDDDDKGGSDYKDDDDKGGSDYKDDDDKGGSMKGEELFTGVVPILVELDGDVNGHKFSVSGEGEGDATYGKLTLKLLCTTGKLPVPWPTLVTTLGYGVQCFARYPDHMKQHDFFKSAMPEGYVQERTIFFKDDGNYKTRAEVKFEGDTLVNRIELKGIDFKEDGNILGHKLEYNYNSHNVYITADKQKNGIKANFKIRHNIEDGGVQLADHYQQNTPIGDGPVLLPDNHYLSYQSALFKDPNEKRDHMVLLEFLTAAGGTGGSGGTGGSSKEAAKKLQDLNIELARKLLEASTKLQRLNIRLAEALLEAIARLQELNLELVYLAVELTDPKRIRDEIKEVKDKSKEIIRRAEKEIDDAAKESKKILEEARKAIRDAAEESRKILE…
Key-ECFP	His-3xMyc-Key-12 amino acid linker-ECFP	varies	yes	YPet-Cage-RasBD 6AA 23-27	https://benchling.com/s/seq-ZY8us7lY4kx00zxSt94f?m=slm-hxX26jhwUaCZWAJbXd2p	Extended Data Fig 1G	used in Ras-LOCKR-S_2comp1-7	MGSSHHHHHHSSEQKLISEEDLGGSEQKLISEEDLGGSEQKLISEEDLGGSMDPDEARKAIARVKRESKRIVEDAERLIREAAAASEKISREAERLIREAAAASEKISREGGTGGSGGTGGSMVSKGEELFTGVVPILVELDGDVNGHKFSVSGEGEGDATYGKLTLKFICTTGKLPVPWPTLVTTLTWGVQCFSRYPDHMKQHDFFKSAMPEGYVQERTIFFKDDGNYKTRAEVKFEGDTLVNRIELKGIDFKEDGNILGHKLEYNYISHNVYITADKQKNGIKANFKIRHNIEDGSVQLADHYQQNTPIGDGPVLLPDNHYLSTQSALSKDPNEKRDHMVLLEFVTAA*
Ras-LOCKR-S_uni1	His-3xFlag-Ypet-Cage-Latch-RasBD(position 3)-ECFP	4	no		https://benchling.com/s/seq-6Oxzrr9FW9VpQlg5dJvU?m=slm-mBVrGd4b3xmhp2h9eIsJ	Extended Data Fig 1H		MGSSHHHHHHSSDYKDDDDKGGSDYKDDDDKGGSDYKDDDDKGGSMKGEELFTGVVPILVELDGDVNGHKFSVSGEGEGDATYGKLTLKLLCTTGKLPVPWPTLVTTLGYGVQCFARYPDHMKQHDFFKSAMPEGYVQERTIFFKDDGNYKTRAEVKFEGDTLVNRIELKGIDFKEDGNILGHKLEYNYNSHNVYITADKQKNGIKANFKIRHNIEDGGVQLADHYQQNTPIGDGPVLLPDNHYLSYQSALFKDPNEKRDHMVLLEFLTAASKEAAKKLQDLNIELARKLLEASTKLQRLNIRLAEALLEAIARLQELNLELVYLAVELTDPKRIRDEIKEVKDKSKEIIRRAEKEIDDAAKESKKILEEARKAIRDAAEESRKILEEGSGSGSDALDE…
Ras-LOCKR-S_uni2	His-3xFlag-Ypet-Cage-Latch-RasBD(position 4)-ECFP	6	no		https://benchling.com/s/seq-p6kLUbtiBXH0jLehwjY6?m=slm-KUAUddz6HNIz0JbzV0wN	Extended Data Fig 1H		MGSSHHHHHHSSDYKDDDDKGGSDYKDDDDKGGSDYKDDDDKGGSMKGEELFTGVVPILVELDGDVNGHKFSVSGEGEGDATYGKLTLKLLCTTGKLPVPWPTLVTTLGYGVQCFARYPDHMKQHDFFKSAMPEGYVQERTIFFKDDGNYKTRAEVKFEGDTLVNRIELKGIDFKEDGNILGHKLEYNYNSHNVYITADKQKNGIKANFKIRHNIEDGGVQLADHYQQNTPIGDGPVLLPDNHYLSYQSALFKDPNEKRDHMVLLEFLTAASKEAAKKLQDLNIELARKLLEASTKLQRLNIRLAEALLEAIARLQELNLELVYLAVELTDPKRIRDEIKEVKDKSKEIIRRAEKEIDDAAKESKKILEEARKAIRDAAEESRKILEEGSGSGSDALDE…
Ras-LOCKR-S_P2A1	His-3xMyc-Key-12 amino acid linker-ECFP-P2A-3xFlag-Ypet-Cage-Latch-RasBD(position 3)-ECFP	0	no		https://benchling.com/s/seq-l1o5B8B7C3BWnOrww8pZ?m=slm-Ts6Hu19N8iJbxs7y1zGN	Extended Data Fig 1H		MGSSHHHHHHSSEQKLISEEDLGGSEQKLISEEDLGGSEQKLISEEDLGGSMDPDEARKAIARVKRESKRIVEDAERLIREAAAASEKISREAERLIREAAAASEKISREGGTGGSGGTGGSMVSKGEELFTGVVPILVELDGDVNGHKFSVSGEGEGDATYGKLTLKFICTTGKLPVPWPTLVTTLTWGVQCFSRYPDHMKQHDFFKSAMPEGYVQERTIFFKDDGNYKTRAEVKFEGDTLVNRIELKGIDFKEDGNILGHKLEYNYISHNVYITADKQKNGIKANFKIRHNIEDGSVQLADHYQQNTPIGDGPVLLPDNHYLSTQSALSKDPNEKRDHMVLLEFVTAA
Ras-LOCKR-S_P2A2	His-3xMyc-Key-12 amino acid linker-ECFP-P2A-3xFlag-Ypet-Cage-Latch-RasBD(position 4)-ECFP	5	no		https://benchling.com/s/seq-3re6eIVT15rioQgRskwY?m=slm-B0ZpweaS5sGI0zGzSL5z	Extended Data Fig 1H		MGSSHHHHHHSSEQKLISEEDLGGSEQKLISEEDLGGSEQKLISEEDLGGSMDPDEARKAIARVKRESKRIVEDAERLIREAAAASEKISREAERLIREAAAASEKISREGGTGGSGGTGGSMVSKGEELFTGVVPILVELDGDVNGHKFSVSGEGEGDATYGKLTLKFICTTGKLPVPWPTLVTTLTWGVQCFSRYPDHMKQHDFFKSAMPEGYVQERTIFFKDDGNYKTRAEVKFEGDTLVNRIELKGIDFKEDGNILGHKLEYNYISHNVYITADKQKNGIKANFKIRHNIEDGSVQLADHYQQNTPIGDGPVLLPDNHYLSTQSALSKDPNEKRDHMVLLEFVTAA
Ras-LOCKR-S_uniL1	His-3xMyc-Key-12 amino acid linker-ECFP-12 amino acid linker-Ypet-Cage-Latch-RasBD(position 3)-ECFP	0	no		https://benchling.com/s/seq-FGnwULCiNDDkaNB6OKqO?m=slm-fVYzejZvQG9cgDsjvIrM	Extended Data Fig 1H		MGSSHHHHHHSSEQKLISEEDLGGSEQKLISEEDLGGSEQKLISEEDLGGSMDPDEARKAIARVKRESKRIVEDAERLIREAAAASEKISREAERLIREAAAASEKISREGGTGGSGGTGGSMVSKGEELFTGVVPILVELDGDVNGHKFSVSGEGEGDATYGKLTLKFICTTGKLPVPWPTLVTTLTWGVQCFSRYPDHMKQHDFFKSAMPEGYVQERTIFFKDDGNYKTRAEVKFEGDTLVNRIELKGIDFKEDGNILGHKLEYNYISHNVYITADKQKNGIKANFKIRHNIEDGSVQLADHYQQNTPIGDGPVLLPDNHYLSTQSALSKDPNEKRDHMVLLEFVTAA
Ras-LOCKR-S_uniL2	His-3xMyc-Key-12 amino acid linker-ECFP-12 amino acid linker-Ypet-Cage-Latch-RasBD(position 4)-ECFP	0	no		https://benchling.com/s/seq-pFgxKSXDD050ToRuTZy2?m=slm-DMds09JMYZgBmBWfCuZN	Extended Data Fig 1H		MGSSHHHHHHSSEQKLISEEDLGGSEQKLISEEDLGGSEQKLISEEDLGGSMDPDEARKAIARVKRESKRIVEDAERLIREAAAASEKISREAERLIREAAAASEKISREGGTGGSGGTGGSMVSKGEELFTGVVPILVELDGDVNGHKFSVSGEGEGDATYGKLTLKFICTTGKLPVPWPTLVTTLTWGVQCFSRYPDHMKQHDFFKSAMPEGYVQERTIFFKDDGNYKTRAEVKFEGDTLVNRIELKGIDFKEDGNILGHKLEYNYISHNVYITADKQKNGIKANFKIRHNIEDGSVQLADHYQQNTPIGDGPVLLPDNHYLSTQSALSKDPNEKRDHMVLLEFVTAA
Ras-LOCKR-S_P2A2_L1	His-3xMyc-Key-12 amino acid linker-ECFP-P2A-3xFlag-Ypet-Cage-Latch(A595S)-RasBD(position 4)-ECFP	1	no		https://benchling.com/s/seq-9afmjdCqZ5NuuLMTJsK5?m=slm-Vo5EjZo58d7Y7M9nztha	Extended Data Fig 1J		MGSSHHHHHHSSEQKLISEEDLGGSEQKLISEEDLGGSEQKLISEEDLGGSMDPDEARKAIARVKRESKRIVEDAERLIREAAAASEKISREAERLIREAAAASEKISREGGTGGSGGTGGSMVSKGEELFTGVVPILVELDGDVNGHKFSVSGEGEGDATYGKLTLKFICTTGKLPVPWPTLVTTLTWGVQCFSRYPDHMKQHDFFKSAMPEGYVQERTIFFKDDGNYKTRAEVKFEGDTLVNRIELKGIDFKEDGNILGHKLEYNYISHNVYITADKQKNGIKANFKIRHNIEDGSVQLADHYQQNTPIGDGPVLLPDNHYLSTQSALSKDPNEKRDHMVLLEFVTAA
Ras-LOCKR-S_P2A2_L2	His-3xMyc-Key-12 amino acid linker-ECFP-P2A-3xFlag-Ypet-Cage-Latch(A595S,I609S)-RasBD(position 4)-ECFP	1	no		https://benchling.com/s/seq-XLn47PPpWM9Bu2zhmAAk?m=slm-1zDZOo1rpoPFeduZ4GkB	Extended Data Fig 1J		MGSSHHHHHHSSEQKLISEEDLGGSEQKLISEEDLGGSEQKLISEEDLGGSMDPDEARKAIARVKRESKRIVEDAERLIREAAAASEKISREAERLIREAAAASEKISREGGTGGSGGTGGSMVSKGEELFTGVVPILVELDGDVNGHKFSVSGEGEGDATYGKLTLKFICTTGKLPVPWPTLVTTLTWGVQCFSRYPDHMKQHDFFKSAMPEGYVQERTIFFKDDGNYKTRAEVKFEGDTLVNRIELKGIDFKEDGNILGHKLEYNYISHNVYITADKQKNGIKANFKIRHNIEDGSVQLADHYQQNTPIGDGPVLLPDNHYLSTQSALSKDPNEKRDHMVLLEFVTAA
Ras-LOCKR-S_P2A2_L3	His-3xMyc-Key-12 amino acid linker-ECFP-P2A-3xFlag-Ypet-Cage-Latch(A595S,I609S,L616S)-RasBD(position 4)-ECFP	0	no		https://benchling.com/s/seq-wcogVTQEIiZCEvBicCCD?m=slm-q939mFtJUkQX6ZR7MLb5	Extended Data Fig 1J		MGSSHHHHHHSSEQKLISEEDLGGSEQKLISEEDLGGSEQKLISEEDLGGSMDPDEARKAIARVKRESKRIVEDAERLIREAAAASEKISREAERLIREAAAASEKISREGGTGGSGGTGGSMVSKGEELFTGVVPILVELDGDVNGHKFSVSGEGEGDATYGKLTLKFICTTGKLPVPWPTLVTTLTWGVQCFSRYPDHMKQHDFFKSAMPEGYVQERTIFFKDDGNYKTRAEVKFEGDTLVNRIELKGIDFKEDGNILGHKLEYNYISHNVYITADKQKNGIKANFKIRHNIEDGSVQLADHYQQNTPIGDGPVLLPDNHYLSTQSALSKDPNEKRDHMVLLEFVTAA
Ras-LOCKR-S_P2A2_K1	His-3xMyc-Key(I79S)-12 amino acid linker-ECFP-P2A-3xFlag-Ypet-Cage-Latch-RasBD(position 4)-ECFP	5	no		https://benchling.com/s/seq-AhnNYuxEndDOzBbLZi8I?m=slm-ArmCsXoVM6GvSpUcpVWh	Extended Data Fig 1J		MGSSHHHHHHSSEQKLISEEDLGGSEQKLISEEDLGGSEQKLISEEDLGGSMDPDEARKAIARVKRESKRIVEDAERLSREAAAASEKISREAERLIREAAAASEKISREGGTGGSGGTGGSMVSKGEELFTGVVPILVELDGDVNGHKFSVSGEGEGDATYGKLTLKFICTTGKLPVPWPTLVTTLTWGVQCFSRYPDHMKQHDFFKSAMPEGYVQERTIFFKDDGNYKTRAEVKFEGDTLVNRIELKGIDFKEDGNILGHKLEYNYISHNVYITADKQKNGIKANFKIRHNIEDGSVQLADHYQQNTPIGDGPVLLPDNHYLSTQSALSKDPNEKRDHMVLLEFVTAA
Ras-LOCKR-S_P2A2_K2	His-3xMyc-Key(I79S,I89S)-12 amino acid linker-ECFP-P2A-3xFlag-Ypet-Cage-Latch-RasBD(position 4)-ECFP	0	no		https://benchling.com/s/seq-XZn06giAZ0yWf9FcWlMX?m=slm-Uhum4h9aAmIntTCcIpVN	Extended Data Fig 1J		MGSSHHHHHHSSEQKLISEEDLGGSEQKLISEEDLGGSEQKLISEEDLGGSMDPDEARKAIARVKRESKRIVEDAERLSREAAAASEKSSREAERLIREAAAASEKISREGGTGGSGGTGGSMVSKGEELFTGVVPILVELDGDVNGHKFSVSGEGEGDATYGKLTLKFICTTGKLPVPWPTLVTTLTWGVQCFSRYPDHMKQHDFFKSAMPEGYVQERTIFFKDDGNYKTRAEVKFEGDTLVNRIELKGIDFKEDGNILGHKLEYNYISHNVYITADKQKNGIKANFKIRHNIEDGSVQLADHYQQNTPIGDGPVLLPDNHYLSTQSALSKDPNEKRDHMVLLEFVTAA
Ras-LOCKR-S_P2A2_K3	His-3xMyc-Key(I79S,I89S,I97S)-12 amino acid linker-ECFP-P2A-3xFlag-Ypet-Cage-Latch-RasBD(position 4)-ECFP	0	no		https://benchling.com/s/seq-xn7hqH4Xw6zm6VbEruwM?m=slm-8JjaF6rpeBZSFnzNpYmd	Extended Data Fig 1J		MGSSHHHHHHSSEQKLISEEDLGGSEQKLISEEDLGGSEQKLISEEDLGGSMDPDEARKAIARVKRESKRIVEDAERLSREAAAASEKSSREAERLSREAAAASEKISREGGTGGSGGTGGSMVSKGEELFTGVVPILVELDGDVNGHKFSVSGEGEGDATYGKLTLKFICTTGKLPVPWPTLVTTLTWGVQCFSRYPDHMKQHDFFKSAMPEGYVQERTIFFKDDGNYKTRAEVKFEGDTLVNRIELKGIDFKEDGNILGHKLEYNYISHNVYITADKQKNGIKANFKIRHNIEDGSVQLADHYQQNTPIGDGPVLLPDNHYLSTQSALSKDPNEKRDHMVLLEFVTAA
Ras-LOCKR-S_P2A2_L1K1	His-3xMyc-Key(I79S)-12 amino acid linker-ECFP-P2A-3xFlag-Ypet-Cage-Latch(A595S)-RasBD(position 4)-ECFP	3	no		https://benchling.com/s/seq-x3TcT7o3fTFQPryBZ4ia?m=slm-BFHjL6bAyNSqss0XOZqX	Extended Data Fig 1J		MGSSHHHHHHSSEQKLISEEDLGGSEQKLISEEDLGGSEQKLISEEDLGGSMDPDEARKAIARVKRESKRIVEDAERLSREAAAASEKISREAERLIREAAAASEKISREGGTGGSGGTGGSMVSKGEELFTGVVPILVELDGDVNGHKFSVSGEGEGDATYGKLTLKFICTTGKLPVPWPTLVTTLTWGVQCFSRYPDHMKQHDFFKSAMPEGYVQERTIFFKDDGNYKTRAEVKFEGDTLVNRIELKGIDFKEDGNILGHKLEYNYISHNVYITADKQKNGIKANFKIRHNIEDGSVQLADHYQQNTPIGDGPVLLPDNHYLSTQSALSKDPNEKRDHMVLLEFVTAA
Ras-LOCKR-S_P2A2_L2K1	His-3xMyc-Key(I79S)-12 amino acid linker-ECFP-P2A-3xFlag-Ypet-Cage-Latch(A595S,I609S)-RasBD(position 4)-ECFP	0	no		https://benchling.com/s/seq-H8j1L9J4iAg8sWtK9V5x?m=slm-XYPLSYzzWVQY0T9Ienv1	Extended Data Fig 1J		MGSSHHHHHHSSEQKLISEEDLGGSEQKLISEEDLGGSEQKLISEEDLGGSMDPDEARKAIARVKRESKRIVEDAERLSREAAAASEKISREAERLIREAAAASEKISREGGTGGSGGTGGSMVSKGEELFTGVVPILVELDGDVNGHKFSVSGEGEGDATYGKLTLKFICTTGKLPVPWPTLVTTLTWGVQCFSRYPDHMKQHDFFKSAMPEGYVQERTIFFKDDGNYKTRAEVKFEGDTLVNRIELKGIDFKEDGNILGHKLEYNYISHNVYITADKQKNGIKANFKIRHNIEDGSVQLADHYQQNTPIGDGPVLLPDNHYLSTQSALSKDPNEKRDHMVLLEFVTAA
Ras-LOCKR-S_P2A2_L3K1	His-3xMyc-Key(I79S)-12 amino acid linker-ECFP-P2A-3xFlag-Ypet-Cage-Latch(A595S,I609S,L616S)-RasBD(position 4)-ECFP	0	no		https://benchling.com/s/seq-edliVfIcyisg2Nm9ex8j?m=slm-k6X5J7snDmPfRfKmjLfa	Extended Data Fig 1J		MGSSHHHHHHSSEQKLISEEDLGGSEQKLISEEDLGGSEQKLISEEDLGGSMDPDEARKAIARVKRESKRIVEDAERLSREAAAASEKISREAERLIREAAAASEKISREGGTGGSGGTGGSMVSKGEELFTGVVPILVELDGDVNGHKFSVSGEGEGDATYGKLTLKFICTTGKLPVPWPTLVTTLTWGVQCFSRYPDHMKQHDFFKSAMPEGYVQERTIFFKDDGNYKTRAEVKFEGDTLVNRIELKGIDFKEDGNILGHKLEYNYISHNVYITADKQKNGIKANFKIRHNIEDGSVQLADHYQQNTPIGDGPVLLPDNHYLSTQSALSKDPNEKRDHMVLLEFVTAA
Ras-LOCKR-S_P2A2_L1K2	His-3xMyc-Key(I79S,I89S)-12 amino acid linker-ECFP-P2A-3xFlag-Ypet-Cage-Latch(A595S)-RasBD(position 4)-ECFP	2	no		https://benchling.com/s/seq-6nwevsSBdepXRsb67QcR?m=slm-Vz9mHorfvHYkevTUvKee	Extended Data Fig 1J		MGSSHHHHHHSSEQKLISEEDLGGSEQKLISEEDLGGSEQKLISEEDLGGSMDPDEARKAIARVKRESKRIVEDAERLSREAAAASEKSSREAERLIREAAAASEKISREGGTGGSGGTGGSMVSKGEELFTGVVPILVELDGDVNGHKFSVSGEGEGDATYGKLTLKFICTTGKLPVPWPTLVTTLTWGVQCFSRYPDHMKQHDFFKSAMPEGYVQERTIFFKDDGNYKTRAEVKFEGDTLVNRIELKGIDFKEDGNILGHKLEYNYISHNVYITADKQKNGIKANFKIRHNIEDGSVQLADHYQQNTPIGDGPVLLPDNHYLSTQSALSKDPNEKRDHMVLLEFVTAA
Ras-LOCKR-S_P2A2_L2K2	His-3xMyc-Key(I79S,I89S)-12 amino acid linker-ECFP-P2A-3xFlag-Ypet-Cage-Latch(A595S,I609S)-RasBD(position 4)-ECFP	5	no		https://benchling.com/s/seq-13QNQ3d5wBy3lZHo0EFw?m=slm-bad901r2CtMNNYwRrYIQ	Extended Data Fig 1J		MGSSHHHHHHSSEQKLISEEDLGGSEQKLISEEDLGGSEQKLISEEDLGGSMDPDEARKAIARVKRESKRIVEDAERLSREAAAASEKSSREAERLIREAAAASEKISREGGTGGSGGTGGSMVSKGEELFTGVVPILVELDGDVNGHKFSVSGEGEGDATYGKLTLKFICTTGKLPVPWPTLVTTLTWGVQCFSRYPDHMKQHDFFKSAMPEGYVQERTIFFKDDGNYKTRAEVKFEGDTLVNRIELKGIDFKEDGNILGHKLEYNYISHNVYITADKQKNGIKANFKIRHNIEDGSVQLADHYQQNTPIGDGPVLLPDNHYLSTQSALSKDPNEKRDHMVLLEFVTAA
Ras-LOCKR-S_P2A2_L3K2	His-3xMyc-Key(I79S,I89S)-12 amino acid linker-ECFP-P2A-3xFlag-Ypet-Cage-Latch(A595S,I609S,L616S)-RasBD(position 4)-ECFP	10	no		https://benchling.com/s/seq-ZxnUba669yjicJH98bMe?m=slm-9uMoc9AyOfVjIPrlR9hO	Extended Data Fig 1J		MGSSHHHHHHSSEQKLISEEDLGGSEQKLISEEDLGGSEQKLISEEDLGGSMDPDEARKAIARVKRESKRIVEDAERLSREAAAASEKSSREAERLIREAAAASEKISREGGTGGSGGTGGSMVSKGEELFTGVVPILVELDGDVNGHKFSVSGEGEGDATYGKLTLKFICTTGKLPVPWPTLVTTLTWGVQCFSRYPDHMKQHDFFKSAMPEGYVQERTIFFKDDGNYKTRAEVKFEGDTLVNRIELKGIDFKEDGNILGHKLEYNYISHNVYITADKQKNGIKANFKIRHNIEDGSVQLADHYQQNTPIGDGPVLLPDNHYLSTQSALSKDPNEKRDHMVLLEFVTAA
Ras-LOCKR-S_P2A2_L1K3	His-3xMyc-Key(I79S,I89S,I97S)-12 amino acid linker-ECFP-P2A-3xFlag-Ypet-Cage-Latch(A595S)-RasBD(position 4)-ECFP	6	no		https://benchling.com/s/seq-GTkmpuLgyshLxMMvwYX9?m=slm-9K5lRzRU6hcV1fXerF38	Extended Data Fig 1J		MGSSHHHHHHSSEQKLISEEDLGGSEQKLISEEDLGGSEQKLISEEDLGGSMDPDEARKAIARVKRESKRIVEDAERLSREAAAASEKSSREAERLSREAAAASEKISREGGTGGSGGTGGSMVSKGEELFTGVVPILVELDGDVNGHKFSVSGEGEGDATYGKLTLKFICTTGKLPVPWPTLVTTLTWGVQCFSRYPDHMKQHDFFKSAMPEGYVQERTIFFKDDGNYKTRAEVKFEGDTLVNRIELKGIDFKEDGNILGHKLEYNYISHNVYITADKQKNGIKANFKIRHNIEDGSVQLADHYQQNTPIGDGPVLLPDNHYLSTQSALSKDPNEKRDHMVLLEFVTAA
Ras-LOCKR-S_P2A2_L2K3	His-3xMyc-Key(I79S,I89S,I97S)-12 amino acid linker-ECFP-P2A-3xFlag-Ypet-Cage-Latch(A595S,I609S)-RasBD(position 4)-ECFP	5	no		https://benchling.com/s/seq-M72BtG9WewC08Y20TqPw?m=slm-r6Tk3xhbsQ0UoHDc0FBi	Extended Data Fig 1J		MGSSHHHHHHSSEQKLISEEDLGGSEQKLISEEDLGGSEQKLISEEDLGGSMDPDEARKAIARVKRESKRIVEDAERLSREAAAASEKSSREAERLSREAAAASEKISREGGTGGSGGTGGSMVSKGEELFTGVVPILVELDGDVNGHKFSVSGEGEGDATYGKLTLKFICTTGKLPVPWPTLVTTLTWGVQCFSRYPDHMKQHDFFKSAMPEGYVQERTIFFKDDGNYKTRAEVKFEGDTLVNRIELKGIDFKEDGNILGHKLEYNYISHNVYITADKQKNGIKANFKIRHNIEDGSVQLADHYQQNTPIGDGPVLLPDNHYLSTQSALSKDPNEKRDHMVLLEFVTAA
Ras-LOCKR-S_P2A2_L3K3	His-3xMyc-Key(I79S,I89S,I97S)-12 amino acid linker-ECFP-P2A-3xFlag-Ypet-Cage-Latch(A595S,I609S,L616S)-RasBD(position 4)-ECFP	4	no		https://benchling.com/s/seq-oTROppUexukFyZK3VtAL?m=slm-HKggKWR9DYPr59WGaAEI	Extended Data Fig 1J		MGSSHHHHHHSSEQKLISEEDLGGSEQKLISEEDLGGSEQKLISEEDLGGSMDPDEARKAIARVKRESKRIVEDAERLSREAAAASEKSSREAERLSREAAAASEKISREGGTGGSGGTGGSMVSKGEELFTGVVPILVELDGDVNGHKFSVSGEGEGDATYGKLTLKFICTTGKLPVPWPTLVTTLTWGVQCFSRYPDHMKQHDFFKSAMPEGYVQERTIFFKDDGNYKTRAEVKFEGDTLVNRIELKGIDFKEDGNILGHKLEYNYISHNVYITADKQKNGIKANFKIRHNIEDGSVQLADHYQQNTPIGDGPVLLPDNHYLSTQSALSKDPNEKRDHMVLLEFVTAA
Ras-LOCKR-S_P2A2_noL1	His-3xMyc-Key-ECFP-P2A-3xFlag-Ypet-Cage-Latch-RasBD(position 4)-ECFP	0	no		https://benchling.com/s/seq-MM8788lUXgD5BnbLRuKw?m=slm-8A1E3QfdsfH79amdMoUu	Extended Data Fig 1J		MGSSHHHHHHSSEQKLISEEDLGGSEQKLISEEDLGGSEQKLISEEDLGGSMDPDEARKAIARVKRESKRIVEDAERLIREAAAASEKISREAERLIREAAAASEKISREMVSKGEELFTGVVPILVELDGDVNGHKFSVSGEGEGDATYGKLTLKFICTTGKLPVPWPTLVTTLTWGVQCFSRYPDHMKQHDFFKSAMPEGYVQERTIFFKDDGNYKTRAEVKFEGDTLVNRIELKGIDFKEDGNILGHKLEYNYISHNVYITADKQKNGIKANFKIRHNIEDGSVQLADHYQQNTPIGDGPVLLPDNHYLSTQSALSKDPNEKRDHMVLLEFVTAA
Ras-LOCKR-S_P2A2_noL2	His-3xMyc-Key-ECFP(d1-6)-P2A-3xFlag-Ypet-Cage-Latch-RasBD(position 4)-ECFP	0	no		https://benchling.com/s/seq-W7TtZ9iaXVVnmNNhIAXe?m=slm-PKrCg5StMHFgEQtmPOry	Extended Data Fig 1J		MGSSHHHHHHSSEQKLISEEDLGGSEQKLISEEDLGGSEQKLISEEDLGGSMDPDEARKAIARVKRESKRIVEDAERLIREAAAASEKISREAERLIREAAAASEKISREELFTGVVPILVELDGDVNGHKFSVSGEGEGDATYGKLTLKFICTTGKLPVPWPTLVTTLTWGVQCFSRYPDHMKQHDFFKSAMPEGYVQERTIFFKDDGNYKTRAEVKFEGDTLVNRIELKGIDFKEDGNILGHKLEYNYISHNVYITADKQKNGIKANFKIRHNIEDGSVQLADHYQQNTPIGDGPVLLPDNHYLSTQSALSKDPNEKRDHMVLLEFVTAA
Ras-LOCKR-S_P2A2_NC	His-3xMyc-Key-12 amino acid linker-ECFP-P2A-3xFlag-Ypet-Cage-Latch-RasBD(position 4, R89L)-ECFP	0	no		https://benchling.com/s/seq-TxMY7otm4puAvvE9pNMC?m=slm-A2nVLJEVLQBak6k8ep64	Extended Data Fig 1J		MGSSHHHHHHSSDYKDDDDKGGSDYKDDDDKGGSDYKDDDDKGGSMKGEELFTGVVPILVELDGDVNGHKFSVSGEGEGDATYGKLTLKLLCTTGKLPVPWPTLVTTLGYGVQCFARYPDHMKQHDFFKSAMPEGYVQERTIFFKDDGNYKTRAEVKFEGDTLVNRIELKGIDFKEDGNILGHKLEYNYNSHNVYITADKQKNGIKANFKIRHNIEDGGVQLADHYQQNTPIGDGPVLLPDNHYLSYQSALFKDPNEKRDHMVLLEFLTAASKEAAKKLQDLNIELARKLLEASTKLQRLNIRLAEALLEAIARLQELNLELVYLAVELTDPKRIRDEIKEVKDKSKEIIRRAEKEIDDAAKESKKILEEARKAIRDAAEESRKILEEGSGSGSDALDE…
Ras-LOCKR-S_uni1_L1	His-3xFlag-Ypet-Cage-Latch(A595S)-RasBD(position 3)-ECFP	0	no		https://benchling.com/s/seq-CZQb6CPBY2PGawSRZ0Cy?m=slm-3SmC65rmEHcORKk8zN5j			MGSSHHHHHHSSDYKDDDDKGGSDYKDDDDKGGSDYKDDDDKGGSMKGEELFTGVVPILVELDGDVNGHKFSVSGEGEGDATYGKLTLKLLCTTGKLPVPWPTLVTTLGYGVQCFARYPDHMKQHDFFKSAMPEGYVQERTIFFKDDGNYKTRAEVKFEGDTLVNRIELKGIDFKEDGNILGHKLEYNYNSHNVYITADKQKNGIKANFKIRHNIEDGGVQLADHYQQNTPIGDGPVLLPDNHYLSYQSALFKDPNEKRDHMVLLEFLTAASKEAAKKLQDLNIELARKLLEASTKLQRLNIRLAEALLEAIARLQELNLELVYLAVELTDPKRIRDEIKEVKDKSKEIIRRAEKEIDDAAKESKKILEEARKAIRDAAEESRKILEEGSGSGSDALDE…
Ras-LOCKR-S_uni1_L2	His-3xFlag-Ypet-Cage-Latch(A595S,I609S)-RasBD(position 3)-ECFP	7	no		https://benchling.com/s/seq-OqVD8tVU6y7Lvdiwxm8g?m=slm-pT3OZrauN7Gbzc8MUK6m			MGSSHHHHHHSSDYKDDDDKGGSDYKDDDDKGGSDYKDDDDKGGSMKGEELFTGVVPILVELDGDVNGHKFSVSGEGEGDATYGKLTLKLLCTTGKLPVPWPTLVTTLGYGVQCFARYPDHMKQHDFFKSAMPEGYVQERTIFFKDDGNYKTRAEVKFEGDTLVNRIELKGIDFKEDGNILGHKLEYNYNSHNVYITADKQKNGIKANFKIRHNIEDGGVQLADHYQQNTPIGDGPVLLPDNHYLSYQSALFKDPNEKRDHMVLLEFLTAASKEAAKKLQDLNIELARKLLEASTKLQRLNIRLAEALLEAIARLQELNLELVYLAVELTDPKRIRDEIKEVKDKSKEIIRRAEKEIDDAAKESKKILEEARKAIRDAAEESRKILEEGSGSGSDALDE…
Ras-LOCKR-S_uni1_L3	His-3xFlag-Ypet-Cage-Latch(A595S,I609S,L616S)-RasBD(position 3)-ECFP	2	no		https://benchling.com/s/seq-rxFFXAu5tOVuSekW8f53?m=slm-3T1VS6BeHbAZeceaSJry			MGSSHHHHHHSSDYKDDDDKGGSDYKDDDDKGGSDYKDDDDKGGSMKGEELFTGVVPILVELDGDVNGHKFSVSGEGEGDATYGKLTLKLLCTTGKLPVPWPTLVTTLGYGVQCFARYPDHMKQHDFFKSAMPEGYVQERTIFFKDDGNYKTRAEVKFEGDTLVNRIELKGIDFKEDGNILGHKLEYNYNSHNVYITADKQKNGIKANFKIRHNIEDGGVQLADHYQQNTPIGDGPVLLPDNHYLSYQSALFKDPNEKRDHMVLLEFLTAASKEAAKKLQDLNIELARKLLEASTKLQRLNIRLAEALLEAIARLQELNLELVYLAVELTDPKRIRDEIKEVKDKSKEIIRRAEKEIDDAAKESKKILEEARKAIRDAAEESRKILEEGSGSGSDALDE…
Ras-LOCKR-S_uni1_noL	His-3xFlag-Ypet-Cage-Latch-RasBD(position 3)-ECFP(d1-6)	0	no		https://benchling.com/s/seq-LBTcE1imJc5to1d4fm5M?m=slm-oMJYDZ0LFF6Jk8lRqRVv			MGSSHHHHHHSSDYKDDDDKGGSDYKDDDDKGGSDYKDDDDKGGSMKGEELFTGVVPILVELDGDVNGHKFSVSGEGEGDATYGKLTLKLLCTTGKLPVPWPTLVTTLGYGVQCFARYPDHMKQHDFFKSAMPEGYVQERTIFFKDDGNYKTRAEVKFEGDTLVNRIELKGIDFKEDGNILGHKLEYNYNSHNVYITADKQKNGIKANFKIRHNIEDGGVQLADHYQQNTPIGDGPVLLPDNHYLSYQSALFKDPNEKRDHMVLLEFLTAASKEAAKKLQDLNIELARKLLEASTKLQRLNIRLAEALLEAIARLQELNLELVYLAVELTDPKRIRDEIKEVKDKSKEIIRRAEKEIDDAAKESKKILEEARKAIRDAAEESRKILEEGSGSGSDALDE…
Ras-LOCKR-S_uni1_NC	His-3xFlag-Ypet-Cage-Latch-RasBD(position 3, R89L)-ECFP	0	no		https://benchling.com/s/seq-I7ywNVJgnNfOKAuydLWo?m=slm-oCPaXy4Za51i1u4aXJ0h			MGSSHHHHHHSSDYKDDDDKGGSDYKDDDDKGGSDYKDDDDKGGSMKGEELFTGVVPILVELDGDVNGHKFSVSGEGEGDATYGKLTLKLLCTTGKLPVPWPTLVTTLGYGVQCFARYPDHMKQHDFFKSAMPEGYVQERTIFFKDDGNYKTRAEVKFEGDTLVNRIELKGIDFKEDGNILGHKLEYNYNSHNVYITADKQKNGIKANFKIRHNIEDGGVQLADHYQQNTPIGDGPVLLPDNHYLSYQSALFKDPNEKRDHMVLLEFLTAASKEAAKKLQDLNIELARKLLEASTKLQRLNIRLAEALLEAIARLQELNLELVYLAVELTDPKRIRDEIKEVKDKSKEIIRRAEKEIDDAAKESKKILEEARKAIRDAAEESRKILEEGSGSGSDALDE…
Ras-LOCKR-S_uni2_L1	His-3xFlag-Ypet-Cage-Latch(A595S)-RasBD(position 4)-ECFP	10	no		https://benchling.com/s/seq-OziGuGBhHFy1aeiJHmuq?m=slm-yfu8X6jUSphdPc7q4swN			MGSSHHHHHHSSDYKDDDDKGGSDYKDDDDKGGSDYKDDDDKGGSMKGEELFTGVVPILVELDGDVNGHKFSVSGEGEGDATYGKLTLKLLCTTGKLPVPWPTLVTTLGYGVQCFARYPDHMKQHDFFKSAMPEGYVQERTIFFKDDGNYKTRAEVKFEGDTLVNRIELKGIDFKEDGNILGHKLEYNYNSHNVYITADKQKNGIKANFKIRHNIEDGGVQLADHYQQNTPIGDGPVLLPDNHYLSYQSALFKDPNEKRDHMVLLEFLTAASKEAAKKLQDLNIELARKLLEASTKLQRLNIRLAEALLEAIARLQELNLELVYLAVELTDPKRIRDEIKEVKDKSKEIIRRAEKEIDDAAKESKKILEEARKAIRDAAEESRKILEEGSGSGSDALDE…
Ras-LOCKR-S_uni2_L2	His-3xFlag-Ypet-Cage-Latch(A595S,I609S)-RasBD(position 4)-ECFP	0	no		https://benchling.com/s/seq-w2IC711xD1v36CwZDZ7j?m=slm-8ZSyYdO6skCgkQmpFw0S			MGSSHHHHHHSSDYKDDDDKGGSDYKDDDDKGGSDYKDDDDKGGSMKGEELFTGVVPILVELDGDVNGHKFSVSGEGEGDATYGKLTLKLLCTTGKLPVPWPTLVTTLGYGVQCFARYPDHMKQHDFFKSAMPEGYVQERTIFFKDDGNYKTRAEVKFEGDTLVNRIELKGIDFKEDGNILGHKLEYNYNSHNVYITADKQKNGIKANFKIRHNIEDGGVQLADHYQQNTPIGDGPVLLPDNHYLSYQSALFKDPNEKRDHMVLLEFLTAASKEAAKKLQDLNIELARKLLEASTKLQRLNIRLAEALLEAIARLQELNLELVYLAVELTDPKRIRDEIKEVKDKSKEIIRRAEKEIDDAAKESKKILEEARKAIRDAAEESRKILEEGSGSGSDALDE…
Ras-LOCKR-S_uni2_L3	His-3xFlag-Ypet-Cage-Latch(A595S,I609S,L616S)-RasBD(position 4)-ECFP	3	no		https://benchling.com/s/seq-OgyGxhSXkwSIi99QLaOo?m=slm-drNrgvTjvWB7grwHZyXW			MGSSHHHHHHSSDYKDDDDKGGSDYKDDDDKGGSDYKDDDDKGGSMKGEELFTGVVPILVELDGDVNGHKFSVSGEGEGDATYGKLTLKLLCTTGKLPVPWPTLVTTLGYGVQCFARYPDHMKQHDFFKSAMPEGYVQERTIFFKDDGNYKTRAEVKFEGDTLVNRIELKGIDFKEDGNILGHKLEYNYNSHNVYITADKQKNGIKANFKIRHNIEDGGVQLADHYQQNTPIGDGPVLLPDNHYLSYQSALFKDPNEKRDHMVLLEFLTAASKEAAKKLQDLNIELARKLLEASTKLQRLNIRLAEALLEAIARLQELNLELVYLAVELTDPKRIRDEIKEVKDKSKEIIRRAEKEIDDAAKESKKILEEARKAIRDAAEESRKILEEGSGSGSDALDE…
Ras-LOCKR-S_uni2_noL	His-3xFlag-Ypet-Cage-Latch-RasBD(position 4)-ECFP(d1-6)	0	no		https://benchling.com/s/seq-j9WMScWyaY9E5XfKcTYZ?m=slm-JQNj4kfGfJc3UAnZX5ci			MGSSHHHHHHSSDYKDDDDKGGSDYKDDDDKGGSDYKDDDDKGGSMKGEELFTGVVPILVELDGDVNGHKFSVSGEGEGDATYGKLTLKLLCTTGKLPVPWPTLVTTLGYGVQCFARYPDHMKQHDFFKSAMPEGYVQERTIFFKDDGNYKTRAEVKFEGDTLVNRIELKGIDFKEDGNILGHKLEYNYNSHNVYITADKQKNGIKANFKIRHNIEDGGVQLADHYQQNTPIGDGPVLLPDNHYLSYQSALFKDPNEKRDHMVLLEFLTAASKEAAKKLQDLNIELARKLLEASTKLQRLNIRLAEALLEAIARLQELNLELVYLAVELTDPKRIRDEIKEVKDKSKEIIRRAEKEIDDAAKESKKILEEARKAIRDAAEESRKILEEGSGSGSDALDE…
Ras-LOCKR-S_uni2_NC	His-3xFlag-Ypet-Cage-Latch-RasBD(position 4, R89L)-ECFP	0	no		https://benchling.com/s/seq-TxMY7otm4puAvvE9pNMC?m=slm-A2nVLJEVLQBak6k8ep64			MGSSHHHHHHSSDYKDDDDKGGSDYKDDDDKGGSDYKDDDDKGGSMKGEELFTGVVPILVELDGDVNGHKFSVSGEGEGDATYGKLTLKLLCTTGKLPVPWPTLVTTLGYGVQCFARYPDHMKQHDFFKSAMPEGYVQERTIFFKDDGNYKTRAEVKFEGDTLVNRIELKGIDFKEDGNILGHKLEYNYNSHNVYITADKQKNGIKANFKIRHNIEDGGVQLADHYQQNTPIGDGPVLLPDNHYLSYQSALFKDPNEKRDHMVLLEFLTAASKEAAKKLQDLNIELARKLLEASTKLQRLNIRLAEALLEAIARLQELNLELVYLAVELTDPKRIRDEIKEVKDKSKEIIRRAEKEIDDAAKESKKILEEARKAIRDAAEESRKILEEGSGSGSDALDE…

## Sheet: 2-RBD-LOCKR-PL Candidate Tested
Name	Domain structure (mutations (if applicable) are listed here)	% biotinylation increase to stimulus (RBD)	If worked, requires a pair?	Which pair worked?	Benchling file	Related Figure	Notes	amino acid sequence
RBD-LOCKR-PL_CID_C1	His-3xFlag-Cage-split ContactID small bit(position 1 from GraftSwitchMover)-Latch-LCB1	0	yes		https://benchling.com/s/seq-FVU9cxKeA27ZtAVx6HJz?m=slm-JfmSQfLm7IWCjy2K4msf	Extended Data Fig 3B	Used in C1K1, C1K2	MGSSHHHHHHSSDYKDDDDKGGSDYKDDDDKGGSDYKDDDDKGGSMSKEAAKKLQDLNIELARKLLEASTKLQRLNIRLAEALLEAIARLQELNLELVYLAVELTDPKRIRDEIKEVKDKSKEIIRRAEKEIDDAAKESKKILEEARKAIRDAAEESRKILEEGSGSGSDALDELQKLNLELAKLLLKAIAETQDLNLRAAKAFLEAAAKLQELNIRAVELLVKLTDPATIRRALEHAKRRSKEIIDEAERAIRAAKRESERIIEEARRLIEKAKEESERIIREGSGSGDPDIKKLQDLNIELARELLRAHAQLQRLNLELLRELLRALAQLQELNLDLLRLASELTEIFGISRGIDKQGALLLEQDGIIKPWMGGEISLRSAEKREAERSIRILQKIY…
RBD-LOCKR-PL_CID_C2	His-3xFlag-Cage-split ContactID small bit(position 2 from GraftSwitchMover)-Latch-LCB2	0	yes		https://benchling.com/s/seq-UROwOs5wZICMpJHOzbwe?m=slm-SEDfea8r3hhNcgbUpPD8	Extended Data Fig 3B	Used in C2K1. C2K2	MGSSHHHHHHSSDYKDDDDKGGSDYKDDDDKGGSDYKDDDDKGGSMSKEAAKKLQDLNIELARKLLEASTKLQRLNIRLAEALLEAIARLQELNLELVYLAVELTDPKRIRDEIKEVKDKSKEIIRRAEKEIDDAAKESKKILEEARKAIRDAAEESRKILEEGSGSGSDALDELQKLNLELAKLLLKAIAETQDLNLRAAKAFLEAAAKLQELNIRAVELLVKLTDPATIRRALEHAKRRSKEIIDEAERAIRAAKRESERIIEEARRLIEKAKEESERIIREGSGSGDPDIKKLQDLNIELARELLRAHAQLQRLNLELLRELLRALAQLQELNLDLLRLASELTDPDEAEIFGISRGIDKQGALLLEQDGIIKPWMGGEISLRSAEKSIRILQKIY…
RBD-LOCKR-PL_CID_C3	His-3xFlag-Cage-split ContactID small bit(position 3 from GraftSwitchMover)-Latch-LCB3	0	yes		https://benchling.com/s/seq-7tMIXHP1TW0pb17DwsDo?m=slm-ibU3Xeh6wSACelHrQrfK	Extended Data Fig 3B	Used in C3K1, C3K2	MGSSHHHHHHSSDYKDDDDKGGSDYKDDDDKGGSDYKDDDDKGGSMSKEAAKKLQDLNIELARKLLEASTKLQRLNIRLAEALLEAIARLQELNLELVYLAVELTDPKRIRDEIKEVKDKSKEIIRRAEKEIDDAAKESKKILEEARKAIRDAAEESRKILEEGSGSGSDALDELQKLNLELAKLLLKAIAETQDLNLRAAKAFLEAAAKLQELNIRAVELLVKLTDPATIRRALEHAKRRSKEIIDEAERAIRAAKRESERIIEEARRLIEKAKEESERIIREGSGSGDPDIKKLQDLNIELARELLRAHAQLQRLNLELLRELLRALAQLQELNLDLLRLASELTDPDEAEIFGISRGIDKQGALLLEQDGIIKIWMGGEISLRSAEKSIRILQKIY…
RBD-LOCKR-PL_CID_C4	His-3xFlag-Cage-split ContactID small bit(position 4 from GraftSwitchMover)-Latch-LCB4	0	yes		https://benchling.com/s/seq-9lFhiZ1MbP7rJhiTffYu?m=slm-iTCK8K9c9I4dQWQPRTNz	Extended Data Fig 3B	Used in C4K1, C4K2	MGSSHHHHHHSSDYKDDDDKGGSDYKDDDDKGGSDYKDDDDKGGSMSKEAAKKLQDLNIELARKLLEASTKLQRLNIRLAEALLEAIARLQELNLELVYLAVELTDPKRIRDEIKEVKDKSKEIIRRAEKEIDDAAKESKKILEEARKAIRDAAEESRKILEEGSGSGSDALDELQKLNLELAKLLLKAIAETQDLNLRAAKAFLEAAAKLQELNIRAVELLVKLTDPATIRRALEHAKRRSKEIIDEAERAIRAAKRESERIIEEARRLIEKAKEESERIIREGSGSGDPDIKKLQDLNIELARELLRAHAQLQRLNLELLRELLRALAQLQELNLDLLRLASELTDPDEAREIFGISRGIDKQGALLLEQDGIIKIWMGGEISLRSAEKIRILQKIY…
RBD-LOCKR-PL_CID_C5	His-3xFlag-Cage-split ContactID small bit(position 5 from GraftSwitchMover)-Latch-LCB5	0	yes		https://benchling.com/s/seq-36hyl029DmXe3wMaHXXJ?m=slm-tvf09BHXHAj3MXdMeAwv	Extended Data Fig 3B	Used in C5K1, C5K2	MGSSHHHHHHSSDYKDDDDKGGSDYKDDDDKGGSDYKDDDDKGGSMSKEAAKKLQDLNIELARKLLEASTKLQRLNIRLAEALLEAIARLQELNLELVYLAVELTDPKRIRDEIKEVKDKSKEIIRRAEKEIDDAAKESKKILEEARKAIRDAAEESRKILEEGSGSGSDALDELQKLNLELAKLLLKAIAETQDLNLRAAKAFLEAAAKLQELNIRAVELLVKLTDPATIRRALEHAKRRSKEIIDEAERAIRAAKRESERIIEEARRLIEKAKEESERIIREGSGSGDPDIKKLQDLNIELARELLRAHAQLQRLNLELLRELLRALAQLQELNLDLLRLASELTEIFGISRGIDKQGALLLEQDGIIKHWMGGEISLRSAEKREAERSIRILQKIY…
RBD-LOCKR-PL_CID_C6	His-3xFlag-Cage-split ContactID small bit(position 6 from GraftSwitchMover)-Latch-LCB6	0	yes		https://benchling.com/s/seq-2CpO29eYUpRQcIB95LvA?m=slm-uQUdnKuT8pk0pimlDe7k	Extended Data Fig 3B	Used in C6K1, C6K2	MGSSHHHHHHSSDYKDDDDKGGSDYKDDDDKGGSDYKDDDDKGGSMSKEAAKKLQDLNIELARKLLEASTKLQRLNIRLAEALLEAIARLQELNLELVYLAVELTDPKRIRDEIKEVKDKSKEIIRRAEKEIDDAAKESKKILEEARKAIRDAAEESRKILEEGSGSGSDALDELQKLNLELAKLLLKAIAETQDLNLRAAKAFLEAAAKLQELNIRAVELLVKLTDPATIRRALEHAKRRSKEIIDEAERAIRAAKRESERIIEEARRLIEKAKEESERIIREGSGSGDPDIKKLQDLNIELARELLRAHAQLQRLNLELLRELLRALAQLQELNLDLLRLASELTDPDEAEIFGISRGIDKQGALLLEQDGIIKHWMGGEISLRSAEKSIRILQKIY…
RBD-LOCKR-PL_CID_C7	His-3xFlag-Cage-split ContactID small bit(position 7 from GraftSwitchMover)-Latch-LCB7	0	yes		https://benchling.com/s/seq-rNoT5VeYWxG2a0ZtC9AZ?m=slm-ivj0Ts2DZZGpAZ4dac9a	Extended Data Fig 3B	Used in C7K1, C7K2	MGSSHHHHHHSSDYKDDDDKGGSDYKDDDDKGGSDYKDDDDKGGSMSKEAAKKLQDLNIELARKLLEASTKLQRLNIRLAEALLEAIARLQELNLELVYLAVELTDPKRIRDEIKEVKDKSKEIIRRAEKEIDDAAKESKKILEEARKAIRDAAEESRKILEEGSGSGSDALDELQKLNLELAKLLLKAIAETQDLNLRAAKAFLEAAAKLQELNIRAVELLVKLTDPATIRRALEHAKRRSKEIIDEAERAIRAAKRESERIIEEARRLIEKAKEESERIIREGSGSGDPDIKKLQDLNIELARELLRAHAQLQRLNLELLRELLRALAQLQELNLDLLRLASELTEIFGISRGIDKQGALLLEQDGIIKPWMGGEISLREKISREAERSIRILQKIY…
RBD-LOCKR-PL_CID_K1	His-3xMyc-split ContactID large bit-14 amino acid linker-Key	0	yes		https://benchling.com/s/seq-MWOV9MwS4KnrIfFFDNOU?m=slm-BJFl1y723R1u34bPnY6T	Extended Data Fig 3B		MGSSHHHHHHSSEQKLISEEDLGGSEQKLISEEDLGGSEQKLISEEDLGGSMKDNTVPLKLIALLANGEFHSGEQLGETLGMSRAAINKHIQTLRDWGVDVFTVPGKGYSLPEPIQLLNAKQILGQLDGGSVAVLPVIDSTNQYLLDRIGELKSGDACIAEYQQAGRGGRGRKWFSPFGANLYLSMFWRLEQGPAAAIGLSLVIGIVMAEVLRKLGADKVRVKWPNDLYLQDRKLAGILVELTGKTGDAAQIVIGAGINMAMRRVEESVVNQGWITLQEAGINLDRNTLAAMLIRELRAALELFEQEGLAPYLSRWEKLDNFINRPVKLIIGDKGGSGGTTGSGGGSGMDPDEARKAIARVKRESKRIVEDAERLIREAAAASEKISREAERLIREAAA…
RBD-LOCKR-PL_CID_K2	His-3xMyc-split ContactID large bit-28 amino acid linker-Key	0	yes		https://benchling.com/s/seq-pDhTEvFj0hPHF7cV77E0?m=slm-5UON4aIAwMBdo8pVduxD	Extended Data Fig 3B		MGSSHHHHHHSSEQKLISEEDLGGSEQKLISEEDLGGSEQKLISEEDLGGSMKDNTVPLKLIALLANGEFHSGEQLGETLGMSRAAINKHIQTLRDWGVDVFTVPGKGYSLPEPIQLLNAKQILGQLDGGSVAVLPVIDSTNQYLLDRIGELKSGDACIAEYQQAGRGGRGRKWFSPFGANLYLSMFWRLEQGPAAAIGLSLVIGIVMAEVLRKLGADKVRVKWPNDLYLQDRKLAGILVELTGKTGDAAQIVIGAGINMAMRRVEESVVNQGWITLQEAGINLDRNTLAAMLIRELRAALELFEQEGLAPYLSRWEKLDNFINRPVKLIIGDKGGSGGTTGSGGGSGGGSGGTTGSGGGSGMDPDEARKAIARVKRESKRIVEDAERLIREAAAASEK…
RBD-LOCKR-PL_TID73_C1	His-3xFlag-TurboID(N-73)-14 amino acid linker-Cage-Latch-LCB1	300	yes	RBD-LOCKR-PL_TID74_K1	https://benchling.com/s/seq-o3gQe9UqcFMX0JurDAi2?m=slm-v41Ybo8zZebixqUcGVKE	Extended Data Fig 3D		MGSSHHHHHHSSDYKDDDDKGGSDYKDDDDKGGSDYKDDDDKGGSMKDNTVPLKLIALLANGEFHSGEQLGETLGMSRAAINKHIQTLRDWGVDVFTVPGKGYSLPEPIPLLNAKQILGGSGGTTGSGGGSGSKEAAKKLQDLNIELARKLLEASTKLQRLNIRLAEALLEAIARLQELNLELVYLAVELTDPKRIRDEIKEVKDKSKEIIRRAEKEIDDAAKESKKILEEARKAIRDAAEESRKILEEGSGSGSDALDELQKLNLELAKLLLKAIAETQDLNLRAAKAFLEAAAKLQELNIRAVELLVKLTDPATIRRALEHAKRRSKEIIDEAERAIRAAKRESERIIEEARRLIEKAKEESERIIREGSGSGDPDIKKLQDLNIELARELLRAHAQ…
RBD-LOCKR-PL_TID73_C2	His-3xFlag-TurboID(N-73)-28 amino acid linker-Cage-Latch-LCB1	0	yes		https://benchling.com/s/seq-5jINsyk5yWNYNmwBuz4v?m=slm-cDfTyjCrm4fjwRB4IeZr	Extended Data Fig 3D		MGSSHHHHHHSSDYKDDDDKGGSDYKDDDDKGGSDYKDDDDKGGSMKDNTVPLKLIALLANGEFHSGEQLGETLGMSRAAINKHIQTLRDWGVDVFTVPGKGYSLPEPIPLLNAKQILGGSGGTTGSGGGSGGGSGGTTGSGGGSGSKEAAKKLQDLNIELARKLLEASTKLQRLNIRLAEALLEAIARLQELNLELVYLAVELTDPKRIRDEIKEVKDKSKEIIRRAEKEIDDAAKESKKILEEARKAIRDAAEESRKILEEGSGSGSDALDELQKLNLELAKLLLKAIAETQDLNLRAAKAFLEAAAKLQELNIRAVELLVKLTDPATIRRALEHAKRRSKEIIDEAERAIRAAKRESERIIEEARRLIEKAKEESERIIREGSGSGDPDIKKLQDL…
RBD-LOCKR-PL_TID74_C1	His-3xFlag-TurboID(74-C)-14 amino acid linker-Cage-Latch-LCB1	0	yes		https://benchling.com/s/seq-DVKAsZgztlpUzqDwbBT3?m=slm-dxFy704gq0tTpEdj696O	Extended Data Fig 3D		MGSSHHHHHHSSDYKDDDDKGGSDYKDDDDKGGSDYKDDDDKGGSMGQLDGGSVAVLPVVDSTNQYLLDRIGELKSGDACIAEYQQAGRGSRGRKWFSPFGANLYLSMFWRLKRGPAAIGLGPVIGIVMAEALRKLGADKVRVKWPNDLYLQDRKLAGILVELAGITGDAAQIVIGAGINVAMRRVEESVVNQGWITLQEAGINLDRNTLAATLIRELRAALELFEQEGLAPYLPRWEKLDNFINRPVKLIIGDKEIFGISRGIDKQGALLLEQDGVIKPWMGGEISLRSAEKGGSGGTTGSGGGSGSKEAAKKLQDLNIELARKLLEASTKLQRLNIRLAEALLEAIARLQELNLELVYLAVELTDPKRIRDEIKEVKDKSKEIIRRAEKEIDDAAKE…
RBD-LOCKR-PL_TID74_C2	His-3xFlag-TurboID(74-C)-28 amino acid linker-Cage-Latch-LCB1	0	yes		https://benchling.com/s/seq-znKIHO2hdf6QzUQcYfvD?m=slm-1YUNCOX7WSPxq7pAZwde	Extended Data Fig 3D		MGSSHHHHHHSSDYKDDDDKGGSDYKDDDDKGGSDYKDDDDKGGSMGQLDGGSVAVLPVVDSTNQYLLDRIGELKSGDACIAEYQQAGRGSRGRKWFSPFGANLYLSMFWRLKRGPAAIGLGPVIGIVMAEALRKLGADKVRVKWPNDLYLQDRKLAGILVELAGITGDAAQIVIGAGINVAMRRVEESVVNQGWITLQEAGINLDRNTLAATLIRELRAALELFEQEGLAPYLPRWEKLDNFINRPVKLIIGDKEIFGISRGIDKQGALLLEQDGVIKPWMGGEISLRSAEKGGSGGTTGSGGGSGGGSGGTTGSGGGSGSKEAAKKLQDLNIELARKLLEASTKLQRLNIRLAEALLEAIARLQELNLELVYLAVELTDPKRIRDEIKEVKDKSKEI…
RBD-LOCKR-PL_TID74_K1	His-3xMyc-Key-14 amino acid linker-TurboID(74-C)	300	yes	RBD-LOCKR-PL_TID73_C1	https://benchling.com/s/seq-BNTXJCV7kfF6YW3tkROM?m=slm-Mmc62XNc0ri6L8QvrYQe	Extended Data Fig 3D		MGSSHHHHHHSSEQKLISEEDLGGSEQKLISEEDLGGSEQKLISEEDLGGSMDPDEARKAIARVKRESKRIVEDAERLIREAAAASEKISREAERLIREAAAASEKISREGGSGGTTGSGGGSGGQLDGGSVAVLPVVDSTNQYLLDRIGELKSGDACIAEYQQAGRGSRGRKWFSPFGANLYLSMFWRLKRGPAAIGLGPVIGIVMAEALRKLGADKVRVKWPNDLYLQDRKLAGILVELAGITGDAAQIVIGAGINVAMRRVEESVVNQGWITLQEAGINLDRNTLAATLIRELRAALELFEQEGLAPYLPRWEKLDNFINRPVKLIIGDKEIFGISRGIDKQGALLLEQDGVIKPWMGGEISLRSAEK*
RBD-LOCKR-PL_TID74_K2	His-3xMyc-Key-28 amino acid linker-TurboID(74-C)	0	yes		https://benchling.com/s/seq-JE875tYSzWCWJBUpsWhb?m=slm-xMDderXlS3gdi7rYvxN5	Extended Data Fig 3D		MGSSHHHHHHSSEQKLISEEDLGGSEQKLISEEDLGGSEQKLISEEDLGGSMDPDEARKAIARVKRESKRIVEDAERLIREAAAASEKISREAERLIREAAAASEKISREGGSGGTTGSGGGSGGGSGGTTGSGGGSGGQLDGGSVAVLPVVDSTNQYLLDRIGELKSGDACIAEYQQAGRGSRGRKWFSPFGANLYLSMFWRLKRGPAAIGLGPVIGIVMAEALRKLGADKVRVKWPNDLYLQDRKLAGILVELAGITGDAAQIVIGAGINVAMRRVEESVVNQGWITLQEAGINLDRNTLAATLIRELRAALELFEQEGLAPYLPRWEKLDNFINRPVKLIIGDKEIFGISRGIDKQGALLLEQDGVIKPWMGGEISLRSAEK*
RBD-LOCKR-PL_TID73_K1	His-3xMyc-Key-28 amino acid linker-TurboID(N-73)	0	yes		https://benchling.com/s/seq-dJ0mumRuEOtHBYwtNqG3?m=slm-hhbhahOa31bWhfDmGAnS	Extended Data Fig 3D		MGSSHHHHHHSSEQKLISEEDLGGSEQKLISEEDLGGSEQKLISEEDLGGSMDPDEARKAIARVKRESKRIVEDAERLIREAAAASEKISREAERLIREAAAASEKISREGGSGGTTGSGGGSGGGSGGTTGSGGGSGKDNTVPLKLIALLANGEFHSGEQLGETLGMSRAAINKHIQTLRDWGVDVFTVPGKGYSLPEPIPLLNAKQIL*
RBD-LOCKR-PL_TID73_K2	His-3xMyc-Key-42 amino acid linker-TurboID(N-73)	0	yes		https://benchling.com/s/seq-7N9AnJuPvUR3kn7nBDG9?m=slm-sjXtjZwsW2nWsMZ0rmzp	Extended Data Fig 3D		MGSSHHHHHHSSEQKLISEEDLGGSEQKLISEEDLGGSEQKLISEEDLGGSMDPDEARKAIARVKRESKRIVEDAERLIREAAAASEKISREAERLIREAAAASEKISREGGSGGTTGSGGGSGGGSGGTTGSGGGSGGGSGGTTGSGGGSGKDNTVPLKLIALLANGEFHSGEQLGETLGMSRAAINKHIQTLRDWGVDVFTVPGKGYSLPEPIPLLNAKQIL*

## Sheet: 2-Ras-LOCKR-PL Candidate Tested
Name	Domain structure (mutations (if applicable) are listed here)	% biotinylation increase to stimulus (EGF)	If worked, requires a pair?	Which pair worked?	Benchling file	Related Figure	Notes	amino acid sequence
Ras-LOCKR-PL_K	His-3xMyc-Key-14 amino acid linker-TurboID(74-C)	varies	yes	Ras-LOCKR-PL_C1-7	https://benchling.com/s/seq-BNTXJCV7kfF6YW3tkROM?m=slm-Mmc62XNc0ri6L8QvrYQe	Extended Data Fig 3G-I	same thing as RBD-LOCKR-PL_TID74_K1	MGSSHHHHHHSSEQKLISEEDLGGSEQKLISEEDLGGSEQKLISEEDLGGSMDPDEARKAIARVKRESKRIVEDAERLIREAAAASEKISREAERLIREAAAASEKISREGGSGGTTGSGGGSGGQLDGGSVAVLPVVDSTNQYLLDRIGELKSGDACIAEYQQAGRGSRGRKWFSPFGANLYLSMFWRLKRGPAAIGLGPVIGIVMAEALRKLGADKVRVKWPNDLYLQDRKLAGILVELAGITGDAAQIVIGAGINVAMRRVEESVVNQGWITLQEAGINLDRNTLAATLIRELRAALELFEQEGLAPYLPRWEKLDNFINRPVKLIIGDKEIFGISRGIDKQGALLLEQDGVIKPWMGGEISLRSAEK*
Ras-LOCKR-PL_C1	His-3xFlag-TurboID(N-73)-14 amino acid linker-Cage-Latch-RasBD(position 1 from GraftSwitchMover)	50	yes	Ras-LOCKR-PL_K	https://benchling.com/s/seq-ggtt4Xm6zcdNSb5QdVQx?m=slm-83WgtzeepeXrTLogaLrR	Extended Data Fig 3G		MGSSHHHHHHSSDYKDDDDKGGSDYKDDDDKGGSDYKDDDDKGGSMKDNTVPLKLIALLANGEFHSGEQLGETLGMSRAAINKHIQTLRDWGVDVFTVPGKGYSLPEPIPLLNAKQILGGSGGTTGSGGGSGSKEAAKKLQDLNIELARKLLEASTKLQRLNIRLAEALLEAIARLQELNLELVYLAVELTDPKRIRDEIKEVKDKSKEIIRRAEKEIDDAAKESKKILEEARKAIRDAAEESRKILEEGSGSGSDALDELQKLNLELAKLLLKAIAETQDLNLRAAKAFLEAAAKLQELNIRAVELLVKLTDPATIRRALEHAKRRSKEIIDEAERAIRAAKRESERIIEEARRLIEKAKEESERIIREGSGSGDPDIKKLQDLNIELARELLRAHAQ…
Ras-LOCKR-PL_C2	His-3xFlag-TurboID(N-73)-14 amino acid linker-Cage-Latch-RasBD(position 2 from GraftSwitchMover)	100	yes	Ras-LOCKR-PL_K	https://benchling.com/s/seq-stobRM4tPPFHFh14lh2Q?m=slm-KNU2LQREKYnzTAjlrNMt	Extended Data Fig 3G		MGSSHHHHHHSSDYKDDDDKGGSDYKDDDDKGGSDYKDDDDKGGSMKDNTVPLKLIALLANGEFHSGEQLGETLGMSRAAINKHIQTLRDWGVDVFTVPGKGYSLPEPIPLLNAKQILGGSGGTTGSGGGSGSKEAAKKLQDLNIELARKLLEASTKLQRLNIRLAEALLEAIARLQELNLELVYLAVELTDPKRIRDEIKEVKDKSKEIIRRAEKEIDDAAKESKKILEEARKAIRDAAEESRKILEEGSGSGSDALDELQKLNLELAKLLLKAIAETQDLNLRAAKAFLEAAAKLQELNIRAVELLVKLTDPATIRRALEHAKRRSKEIIDEAERAIRAAKRESERIIEEARRLIEKAKEESERIIREGSGSGDPDIKKLQDLNIELARELLRAHAQ…
Ras-LOCKR-PL_C3	His-3xFlag-TurboID(N-73)-14 amino acid linker-Cage-Latch-RasBD(position 3 from GraftSwitchMover)	50	yes	Ras-LOCKR-PL_K	https://benchling.com/s/seq-W0UrTSd5KgjVwekoKX2N?m=slm-nb6NAUBlx6axXjVJTnKN	Extended Data Fig 3G		MGSSHHHHHHSSDYKDDDDKGGSDYKDDDDKGGSDYKDDDDKGGSMKDNTVPLKLIALLANGEFHSGEQLGETLGMSRAAINKHIQTLRDWGVDVFTVPGKGYSLPEPIPLLNAKQILGGSGGTTGSGGGSGSKEAAKKLQDLNIELARKLLEASTKLQRLNIRLAEALLEAIARLQELNLELVYLAVELTDPKRIRDEIKEVKDKSKEIIRRAEKEIDDAAKESKKILEEARKAIRDAAEESRKILEEGSGSGSDALDELQKLNLELAKLLLKAIAETQDLNLRAAKAFLEAAAKLQELNIRAVELLVKLTDPATIRRALEHAKRRSKEIIDEAERAIRAAKRESERIIEEARRLIEKAKEESERIIREGSGSGDPDIKKLQDLNIELARELLRAHAQ…
Ras-LOCKR-PL_C4	His-3xFlag-TurboID(N-73)-14 amino acid linker-Cage-Latch-RasBD(position 4 from GraftSwitchMover)	100	yes	Ras-LOCKR-PL_K	https://benchling.com/s/seq-MlhmSoUqgn0tQCTLp3oL?m=slm-OWRDb6SnrJxMwpNHYfWw	Extended Data Fig 3G		MGSSHHHHHHSSDYKDDDDKGGSDYKDDDDKGGSDYKDDDDKGGSMKDNTVPLKLIALLANGEFHSGEQLGETLGMSRAAINKHIQTLRDWGVDVFTVPGKGYSLPEPIPLLNAKQILGGSGGTTGSGGGSGSKEAAKKLQDLNIELARKLLEASTKLQRLNIRLAEALLEAIARLQELNLELVYLAVELTDPKRIRDEIKEVKDKSKEIIRRAEKEIDDAAKESKKILEEARKAIRDAAEESRKILEEGSGSGSDALDELQKLNLELAKLLLKAIAETQDLNLRAAKAFLEAAAKLQELNIRAVELLVKLTDPATIRRALEHAKRRSKEIIDEAERAIRAAKRESERIIEEARRLIEKAKEESERIIREGSGSGDPDIKKLQDLNIELARELLRAHAQ…
Ras-LOCKR-PL_C5	His-3xFlag-TurboID(N-73)-14 amino acid linker-Cage-Latch-RasBD(position 5 from GraftSwitchMover)	75	yes	Ras-LOCKR-PL_K	https://benchling.com/s/seq-5g4AQedTsqcYf1oS4dxh?m=slm-7VryygoF0fkAdzZ4TnAS	Extended Data Fig 3G		MGSSHHHHHHSSDYKDDDDKGGSDYKDDDDKGGSDYKDDDDKGGSMKDNTVPLKLIALLANGEFHSGEQLGETLGMSRAAINKHIQTLRDWGVDVFTVPGKGYSLPEPIPLLNAKQILGGSGGTTGSGGGSGSKEAAKKLQDLNIELARKLLEASTKLQRLNIRLAEALLEAIARLQELNLELVYLAVELTDPKRIRDEIKEVKDKSKEIIRRAEKEIDDAAKESKKILEEARKAIRDAAEESRKILEEGSGSGSDALDELQKLNLELAKLLLKAIAETQDLNLRAAKAFLEAAAKLQELNIRAVELLVKLTDPATIRRALEHAKRRSKEIIDEAERAIRAAKRESERIIEEARRLIEKAKEESERIIREGSGSGDPDIKKLQDLNIELARELLRAHAQ…
Ras-LOCKR-PL_C6	His-3xFlag-TurboID(N-73)-14 amino acid linker-Cage-Latch-RasBD(position 6 from GraftSwitchMover)	100	yes	Ras-LOCKR-PL_K	https://benchling.com/s/seq-HIWKG3dkGlE68BXe5Zzq?m=slm-ooct2U4BinIV640qkMWE	Extended Data Fig 3G		MGSSHHHHHHSSDYKDDDDKGGSDYKDDDDKGGSDYKDDDDKGGSMKDNTVPLKLIALLANGEFHSGEQLGETLGMSRAAINKHIQTLRDWGVDVFTVPGKGYSLPEPIPLLNAKQILGGSGGTTGSGGGSGSKEAAKKLQDLNIELARKLLEASTKLQRLNIRLAEALLEAIARLQELNLELVYLAVELTDPKRIRDEIKEVKDKSKEIIRRAEKEIDDAAKESKKILEEARKAIRDAAEESRKILEEGSGSGSDALDELQKLNLELAKLLLKAIAETQDLNLRAAKAFLEAAAKLQELNIRAVELLVKLTDPATIRRALEHAKRRSKEIIDEAERAIRAAKRESERIIEEARRLIEKAKEESERIIREGSGSGDPDIKKLQDLNIELARELLRAHAQ…
Ras-LOCKR-PL_C7	His-3xFlag-TurboID(N-73)-14 amino acid linker-Cage-Latch-RasBD(position 7 from GraftSwitchMover)	50	yes	Ras-LOCKR-PL_K	https://benchling.com/s/seq-WqOsVOJIidJxPf87Ulrd?m=slm-oYtam6ducV7eorbNC9Sw	Extended Data Fig 3G		MGSSHHHHHHSSDYKDDDDKGGSDYKDDDDKGGSDYKDDDDKGGSMKDNTVPLKLIALLANGEFHSGEQLGETLGMSRAAINKHIQTLRDWGVDVFTVPGKGYSLPEPIPLLNAKQILGGSGGTTGSGGGSGSKEAAKKLQDLNIELARKLLEASTKLQRLNIRLAEALLEAIARLQELNLELVYLAVELTDPKRIRDEIKEVKDKSKEIIRRAEKEIDDAAKESKKILEEARKAIRDAAEESRKILEEGSGSGSDALDELQKLNLELAKLLLKAIAETQDLNLRAAKAFLEAAAKLQELNIRAVELLVKLTDPATIRRALEHAKRRSKEIIDEAERAIRAAKRESERIIEEARRLIEKAKEESERIIREGSGSGDPDIKKLQDLNIELARELLRAHAQ…
Ras-LOCKR-PL_C2m1	His-3xFlag-TurboID(N-73)-14 amino acid linker-Cage-Latch(A456S)-RasBD(position 2 from GraftSwitchMover)	100	yes	Ras-LOCKR-PL_K	https://benchling.com/s/seq-k7vHJKJfMgL84OUaYlwa?m=slm-vXi2D87CwXMaJQVM7mNp	Extended Data Fig 3H		MGSSHHHHHHSSDYKDDDDKGGSDYKDDDDKGGSDYKDDDDKGGSMKDNTVPLKLIALLANGEFHSGEQLGETLGMSRAAINKHIQTLRDWGVDVFTVPGKGYSLPEPIPLLNAKQILGGSGGTTGSGGGSGSKEAAKKLQDLNIELARKLLEASTKLQRLNIRLAEALLEAIARLQELNLELVYLAVELTDPKRIRDEIKEVKDKSKEIIRRAEKEIDDAAKESKKILEEARKAIRDAAEESRKILEEGSGSGSDALDELQKLNLELAKLLLKAIAETQDLNLRAAKAFLEAAAKLQELNIRAVELLVKLTDPATIRRALEHAKRRSKEIIDEAERAIRAAKRESERIIEEARRLIEKAKEESERIIREGSGSGDPDIKKLQDLNIELARELLRAHAQ…
Ras-LOCKR-PL_C2m2	His-3xFlag-TurboID(N-73)-14 amino acid linker-Cage-Latch(A456S,I470S)-RasBD(position 2 from GraftSwitchMover)	75	yes	Ras-LOCKR-PL_K	https://benchling.com/s/seq-KjOSQjDJBvpBQmsFrDCT?m=slm-hFNQSbFISzZFq9TNuKVs	Extended Data Fig 3H		MGSSHHHHHHSSDYKDDDDKGGSDYKDDDDKGGSDYKDDDDKGGSMKDNTVPLKLIALLANGEFHSGEQLGETLGMSRAAINKHIQTLRDWGVDVFTVPGKGYSLPEPIPLLNAKQILGGSGGTTGSGGGSGSKEAAKKLQDLNIELARKLLEASTKLQRLNIRLAEALLEAIARLQELNLELVYLAVELTDPKRIRDEIKEVKDKSKEIIRRAEKEIDDAAKESKKILEEARKAIRDAAEESRKILEEGSGSGSDALDELQKLNLELAKLLLKAIAETQDLNLRAAKAFLEAAAKLQELNIRAVELLVKLTDPATIRRALEHAKRRSKEIIDEAERAIRAAKRESERIIEEARRLIEKAKEESERIIREGSGSGDPDIKKLQDLNIELARELLRAHAQ…
Ras-LOCKR-PL_C2m3	His-3xFlag-TurboID(N-73)-14 amino acid linker-Cage-Latch(A456S,I470S,L477S)-RasBD(position 2 from GraftSwitchMover)	75	yes	Ras-LOCKR-PL_K	https://benchling.com/s/seq-tYf2zugNNdzQUo1jLkvp?m=slm-CG0CzIYywE6wl3SLer19	Extended Data Fig 3H		MGSSHHHHHHSSDYKDDDDKGGSDYKDDDDKGGSDYKDDDDKGGSMKDNTVPLKLIALLANGEFHSGEQLGETLGMSRAAINKHIQTLRDWGVDVFTVPGKGYSLPEPIPLLNAKQILGGSGGTTGSGGGSGSKEAAKKLQDLNIELARKLLEASTKLQRLNIRLAEALLEAIARLQELNLELVYLAVELTDPKRIRDEIKEVKDKSKEIIRRAEKEIDDAAKESKKILEEARKAIRDAAEESRKILEEGSGSGSDALDELQKLNLELAKLLLKAIAETQDLNLRAAKAFLEAAAKLQELNIRAVELLVKLTDPATIRRALEHAKRRSKEIIDEAERAIRAAKRESERIIEEARRLIEKAKEESERIIREGSGSGDPDIKKLQDLNIELARELLRAHAQ…
Ras-LOCKR-PL_C5m1	His-3xFlag-TurboID(N-73)-14 amino acid linker-Cage-Latch(A456S)-RasBD(position 5 from GraftSwitchMover)	100	yes	Ras-LOCKR-PL_K	https://benchling.com/s/seq-oGaTqe2RUg3MmUE7lb5z?m=slm-Z6dn7etz25KZbSzlovrB	Extended Data Fig 3H		MGSSHHHHHHSSDYKDDDDKGGSDYKDDDDKGGSDYKDDDDKGGSMKDNTVPLKLIALLANGEFHSGEQLGETLGMSRAAINKHIQTLRDWGVDVFTVPGKGYSLPEPIPLLNAKQILGGSGGTTGSGGGSGSKEAAKKLQDLNIELARKLLEASTKLQRLNIRLAEALLEAIARLQELNLELVYLAVELTDPKRIRDEIKEVKDKSKEIIRRAEKEIDDAAKESKKILEEARKAIRDAAEESRKILEEGSGSGSDALDELQKLNLELAKLLLKAIAETQDLNLRAAKAFLEAAAKLQELNIRAVELLVKLTDPATIRRALEHAKRRSKEIIDEAERAIRAAKRESERIIEEARRLIEKAKEESERIIREGSGSGDPDIKKLQDLNIELARELLRAHAQ…
Ras-LOCKR-PL_C5m2	His-3xFlag-TurboID(N-73)-14 amino acid linker-Cage-Latch(A456S,I470S)-RasBD(position 5 from GraftSwitchMover)	100	yes	Ras-LOCKR-PL_K	https://benchling.com/s/seq-2IeOi9KkeWgyqAe1e5Qd?m=slm-Dp9jesUNyM6c7mbtUNue	Extended Data Fig 3H		MGSSHHHHHHSSDYKDDDDKGGSDYKDDDDKGGSDYKDDDDKGGSMKDNTVPLKLIALLANGEFHSGEQLGETLGMSRAAINKHIQTLRDWGVDVFTVPGKGYSLPEPIPLLNAKQILGGSGGTTGSGGGSGSKEAAKKLQDLNIELARKLLEASTKLQRLNIRLAEALLEAIARLQELNLELVYLAVELTDPKRIRDEIKEVKDKSKEIIRRAEKEIDDAAKESKKILEEARKAIRDAAEESRKILEEGSGSGSDALDELQKLNLELAKLLLKAIAETQDLNLRAAKAFLEAAAKLQELNIRAVELLVKLTDPATIRRALEHAKRRSKEIIDEAERAIRAAKRESERIIEEARRLIEKAKEESERIIREGSGSGDPDIKKLQDLNIELARELLRAHAQ…
Ras-LOCKR-PL_C5m3	His-3xFlag-TurboID(N-73)-14 amino acid linker-Cage-Latch(A456S,I470S,L477S)-RasBD(position 5 from GraftSwitchMover)	50	yes	Ras-LOCKR-PL_K	https://benchling.com/s/seq-hKn2aKRrjdjFvSclPbj4?m=slm-5gFLSRfUVYhprpXm0k6U	Extended Data Fig 3H		MGSSHHHHHHSSDYKDDDDKGGSDYKDDDDKGGSDYKDDDDKGGSMKDNTVPLKLIALLANGEFHSGEQLGETLGMSRAAINKHIQTLRDWGVDVFTVPGKGYSLPEPIPLLNAKQILGGSGGTTGSGGGSGSKEAAKKLQDLNIELARKLLEASTKLQRLNIRLAEALLEAIARLQELNLELVYLAVELTDPKRIRDEIKEVKDKSKEIIRRAEKEIDDAAKESKKILEEARKAIRDAAEESRKILEEGSGSGSDALDELQKLNLELAKLLLKAIAETQDLNLRAAKAFLEAAAKLQELNIRAVELLVKLTDPATIRRALEHAKRRSKEIIDEAERAIRAAKRESERIIEEARRLIEKAKEESERIIREGSGSGDPDIKKLQDLNIELARELLRAHAQ…
Ras-LOCKR-PL_Km1	His-3xMyc-Key(I79S)-14 amino acid linker-TurboID(74-C)	170150	yes	Ras-LOCKR-PL_C2,5	https://benchling.com/s/seq-HRPCtkLipXOtmX65KuBE?m=slm-UpmoiCW11HKb4VDe0BHF	Extended Data Fig 3I		MGSSHHHHHHSSEQKLISEEDLGGSEQKLISEEDLGGSEQKLISEEDLGGSMDPDEARKAIARVKRESKRIVEDAERLSREAAAASEKISREAERLIREAAAASEKISREGGSGGTTGSGGGSGGQLDGGSVAVLPVVDSTNQYLLDRIGELKSGDACIAEYQQAGRGSRGRKWFSPFGANLYLSMFWRLKRGPAAIGLGPVIGIVMAEALRKLGADKVRVKWPNDLYLQDRKLAGILVELAGITGDAAQIVIGAGINVAMRRVEESVVNQGWITLQEAGINLDRNTLAATLIRELRAALELFEQEGLAPYLPRWEKLDNFINRPVKLIIGDKEIFGISRGIDKQGALLLEQDGVIKPWMGGEISLRSAEK*
Ras-LOCKR-PL_Km2	His-3xMyc-Key(I79S,I89S)-14 amino acid linker-TurboID(74-C)	230230	yes	Ras-LOCKR-PL_C2,5	https://benchling.com/s/seq-5HbpZLeOZtuTXlEJOBLr?m=slm-dcYaXQViUe1jicqv5PiQ	Extended Data Fig 3I		MGSSHHHHHHSSEQKLISEEDLGGSEQKLISEEDLGGSEQKLISEEDLGGSMDPDEARKAIARVKRESKRIVEDAERLSREAAAASEKSSREAERLIREAAAASEKISREGGSGGTTGSGGGSGGQLDGGSVAVLPVVDSTNQYLLDRIGELKSGDACIAEYQQAGRGSRGRKWFSPFGANLYLSMFWRLKRGPAAIGLGPVIGIVMAEALRKLGADKVRVKWPNDLYLQDRKLAGILVELAGITGDAAQIVIGAGINVAMRRVEESVVNQGWITLQEAGINLDRNTLAATLIRELRAALELFEQEGLAPYLPRWEKLDNFINRPVKLIIGDKEIFGISRGIDKQGALLLEQDGVIKPWMGGEISLRSAEK*
Ras-LOCKR-PL_Km3	His-3xMyc-Key(I79S,I89S,I97S)-14 amino acid linker-TurboID(74-C)	270290	yes	Ras-LOCKR-PL_C2,5	https://benchling.com/s/seq-RSbkagtWxiCT2O8WciCU?m=slm-fSoioErvj2NZkaN8Itc3	Extended Data Fig 3I		MGSSHHHHHHSSEQKLISEEDLGGSEQKLISEEDLGGSEQKLISEEDLGGSMDPDEARKAIARVKRESKRIVEDAERLSREAAAASEKSSREAERLSREAAAASEKISREGGSGGTTGSGGGSGGQLDGGSVAVLPVVDSTNQYLLDRIGELKSGDACIAEYQQAGRGSRGRKWFSPFGANLYLSMFWRLKRGPAAIGLGPVIGIVMAEALRKLGADKVRVKWPNDLYLQDRKLAGILVELAGITGDAAQIVIGAGINVAMRRVEESVVNQGWITLQEAGINLDRNTLAATLIRELRAALELFEQEGLAPYLPRWEKLDNFINRPVKLIIGDKEIFGISRGIDKQGALLLEQDGVIKPWMGGEISLRSAEK*
Ras-LOCKR-PL_Kd3	His-3xMyc-Key(d108-110)-14 amino acid linker-TurboID(74-C)	30,50	yes	Ras-LOCKR-PL_C2,5	https://benchling.com/s/seq-ZmKZG0kbrZzvQ9hKy35V?m=slm-z32oZWdCKMXQ0EiSUJtp	Extended Data Fig 3I		MGSSHHHHHHSSEQKLISEEDLGGSEQKLISEEDLGGSEQKLISEEDLGGSMDPDEARKAIARVKRESKRIVEDAERLIREAAAASEKISREAERLIREAAAASEKIGGSGGTTGSGGGSGGQLDGGSVAVLPVVDSTNQYLLDRIGELKSGDACIAEYQQAGRGSRGRKWFSPFGANLYLSMFWRLKRGPAAIGLGPVIGIVMAEALRKLGADKVRVKWPNDLYLQDRKLAGILVELAGITGDAAQIVIGAGINVAMRRVEESVVNQGWITLQEAGINLDRNTLAATLIRELRAALELFEQEGLAPYLPRWEKLDNFINRPVKLIIGDKEIFGISRGIDKQGALLLEQDGVIKPWMGGEISLRSAEK*
Ras-LOCKR-PL_Kd7	His-3xMyc-Key(d104-110)-14 amino acid linker-TurboID(74-C)	70,60	yes	Ras-LOCKR-PL_C2,5	https://benchling.com/s/seq-bIfH4WJb3Yk9y7RcBSA5?m=slm-mmhSfqXN8nBjLm4tdO2k	Extended Data Fig 3I		MGSSHHHHHHSSEQKLISEEDLGGSEQKLISEEDLGGSEQKLISEEDLGGSMDPDEARKAIARVKRESKRIVEDAERLIREAAAASEKISREAERLIREAAAASEKISREGGSGGTTGSGGGSGGQLDGGSVAVLPVVDSTNQYLLDRIGELKSGDACIAEYQQAGRGSRGRKWFSPFGANLYLSMFWRLKRGPAAIGLGPVIGIVMAEALRKLGADKVRVKWPNDLYLQDRKLAGILVELAGITGDAAQIVIGAGINVAMRRVEESVVNQGWITLQEAGINLDRNTLAATLIRELRAALELFEQEGLAPYLPRWEKLDNFINRPVKLIIGDKEIFGISRGIDKQGALLLEQDGVIKPWMGGEISLRSAEK*
Ras-LOCKR-PL_Kd11	His-3xMyc-Key(d100-110)-14 amino acid linker-TurboID(74-C)	80,70	yes	Ras-LOCKR-PL_C2,5	https://benchling.com/s/seq-O1PrToxg4JTMUsNFwkt4?m=slm-NZPSuqZXmOr3lWLVoBC4	Extended Data Fig 3I		MGSSHHHHHHSSEQKLISEEDLGGSEQKLISEEDLGGSEQKLISEEDLGGSMDPDEARKAIARVKRESKRIVEDAERLIREAAAASEKISREAERLIRGGSGGTTGSGGGSGGQLDGGSVAVLPVVDSTNQYLLDRIGELKSGDACIAEYQQAGRGSRGRKWFSPFGANLYLSMFWRLKRGPAAIGLGPVIGIVMAEALRKLGADKVRVKWPNDLYLQDRKLAGILVELAGITGDAAQIVIGAGINVAMRRVEESVVNQGWITLQEAGINLDRNTLAATLIRELRAALELFEQEGLAPYLPRWEKLDNFINRPVKLIIGDKEIFGISRGIDKQGALLLEQDGVIKPWMGGEISLRSAEK*

## Sheet: 3-ea1+g73+64_3 v ea1+73+64_3
Intensity A20220325_JZZ_032522_10	Intensity A20220325_JZZ_032522_11	Intensity A20220325_JZZ_032522_12	Intensity A20220325_JZZ_032522_13	Intensity A20220325_JZZ_032522_14	Intensity A20220325_JZZ_032522_15	Intensity A20220325_JZZ_032522_16	Intensity A20220325_JZZ_032522_17	Intensity A20220325_JZZ_032522_18	Intensity A20220325_JZZ_032522_19	Intensity A20220325_JZZ_032522_2	Intensity A20220325_JZZ_032522_20	Intensity A20220325_JZZ_032522_21	Intensity A20220325_JZZ_032522_22	Intensity A20220325_JZZ_032522_23	Intensity A20220325_JZZ_032522_24	Intensity A20220325_JZZ_032522_25	Intensity A20220325_JZZ_032522_26	Intensity A20220325_JZZ_032522_27	Intensity A20220325_JZZ_032522_28	Intensity A20220325_JZZ_032522_29	Intensity A20220325_JZZ_032522_3	Intensity A20220325_JZZ_032522_30	Intensity A20220325_JZZ_032522_31	Intensity A20220325_JZZ_032522_32	Intensity A20220325_JZZ_032522_33	Intensity A20220325_JZZ_032522_34	Intensity A20220325_JZZ_032522_35	Intensity A20220325_JZZ_032522_36	Intensity A20220325_JZZ_032522_37	Intensity A20220325_JZZ_032522_38	Intensity A20220325_JZZ_032522_39	Intensity A20220325_JZZ_032522_4	Intensity A20220325_JZZ_032522_40	Intensity A20220325_JZZ_032522_41	Intensity A20220325_JZZ_032522_42	Intensity A20220325_JZZ_032522_43	Intensity A20220325_JZZ_032522_44	Intensity A20220325_JZZ_032522_45	Intensity A20220325_JZZ_032522_46	Intensity A20220325_JZZ_032522_47	Intensity A20220325_JZZ_032522_48	Intensity A20220325_JZZ_032522_5	Intensity A20220325_JZZ_032522_6	Intensity A20220325_JZZ_032522_7	Intensity A20220325_JZZ_032522_8	Intensity A20220325_JZZ_032522_9	Only identified by site	Reverse	Potential contaminant
1.50961	2.00624	0.197321	-5.53407	-0.543346	-0.0610943	-3.56294	0.269779	-5.09045	-0.071352	0.821375	0.368931	-2.94966	1.78335	-4.9768	-0.323231	-0.580908	-0.200007	-0.313795	-1.03825	0.259605	0.508204	-3.91363	-3.17968	-3.73491	-2.99389	-4.92859	-2.37659	-0.239605	0.0837231	1.18994	0.227205	-0.70232	1.54411	0.813688	0	1.84899	0.216492	0.411209	0.450777	1.20037	1.26895	1.36524	-0.587862	1.7253	-0.0810776	0.957666
-3.56879	-2.5299	-3.41896	-5.87226	-3.18498	-4.77738	-2.69437	-4.14066	-3.32484	-5.07012	-4.8533	-3.18793	-2.73718	-3.56662	-2.93809	-3.95457	-3.4491	-3.82025	-4.8876	-4.48824	-4.25519	-4.52449	-3.0394	-3.07221	-5.57761	-4.17365	-3.12754	-3.40268	-3.23189	-2.77922	-2.6265	-4.40634	-4.21317	-2.97263	-5.02016	-2.15964	-4.20262	-5.90652	-2.83147	-4.97484	-2.16485	-5.01565	-2.43186	-3.3548	-3.8253	-3.75844	-3.05025
-2.53647	-4.65774	-1.37386	-2.52706	-2.84668	-0.901108	-3.70758	-3.76268	-4.37205	-1.41308	-3.39239	-2.08485	-1.28157	-2.19154	-2.44148	-1.62639	-4.26382	-4.35044	-4.7111	-2.10678	-3.32661	-3.95382	-3.85852	-2.66218	-3.76647	-0.529577	-4.04622	-1.83293	-2.40391	-3.39286	-3.84652	-2.43111	-4.50461	-5.61257	-2.864	-4.14612	-3.01764	-4.27055	-3.64644	-1.04315	-1.79997	-0.243471	-4.84473	-2.64687	-1.23204	-3.08268	-2.08345
-3.714	-2.13196	-1.18862	-0.739328	-3.73252	-1.60465	-3.43596	-0.617361	-3.57217	-5.53528	-0.912937	-3.27892	-1.05378	-1.75151	-1.70418	-1.87006	-1.21892	-4.24848	-0.875416	-4.23555	-2.63592	-1.84603	-2.96914	-1.0599	-3.14571	-5.61275	-0.809776	-1.59623	-1.32672	-3.895	-3.56191	-3.30816	-2.87585	-0.9737	-3.12155	-0.933661	0.427258	-3.55208	-0.134769	-5.25104	-5.74317	-4.54667	0.377474	-1.14816	-2.49999	-4.7483	-2.52553
-4.58496	-2.99156	-3.96848	-0.70612	-3.17214	-0.771393	-4.27811	-4.48389	-4.09101	-4.49967	-6.09972	-3.80317	-2.45777	-3.18362	-4.47591	-3.23641	-3.49997	-4.57733	-2.85698	-3.32905	-3.92444	-4.89319	-3.85841	-3.42545	-3.53651	-3.29793	-2.90212	-4.49951	-3.16623	-3.57878	-4.38116	-3.89067	-4.33673	-3.58221	-4.52447	-3.20425	-4.03869	-4.74942	-3.77201	-4.32064	-4.48252	-3.55868	-4.91008	-5.28346	-4.53635	-5.06107	-4.64146
-3.13001	-1.96455	-2.79645	-0.860039	-3.11824	-0.0327129	-2.31606	-1.41551	-2.16313	-1.0193	-4.66734	-3.14649	-2.30055	-4.48555	0.00494003	-3.61987	-4.03374	-4.38516	-1.04535	-4.78403	-3.25802	-2.73797	-3.25537	-2.96116	-3.56456	-2.78463	-3.69146	-4.10191	-2.04255	-4.62903	-2.93981	-2.68236	-3.66329	-4.3963	-3.5241	-5.26632	-2.5987	-4.96926	-4.26166	-1.99763	-3.9416	-0.697767	-1.22527	-2.58075	1.75507	-1.27457	1.23629
-2.26918	-3.1774	-2.13693	-4.21631	-3.49887	-4.60278	-2.62635	-2.54985	-1.17589	-1.28612	-2.67207	-2.90152	-3.05256	-1.08506	-2.80755	-4.16027	-3.52081	-3.17491	-4.2025	-4.68966	-4.30858	-2.86027	-4.45321	-3.69063	-3.61234	-2.88368	-1.85699	-1.88719	-4.46359	-3.36142	-3.53497	-3.59224	-1.81775	-0.402529	-2.169	-0.595089	-1.96519	-0.252748	-4.40592	-5.2991	-3.99429	-0.998709	-2.67811	-2.47772	-3.72175	-2.25078	-3.0198
-3.29597	-3.33731	-3.3527	-6.38983	-3.55718	-4.70038	-3.33183	-4.48599	-3.70982	-3.84559	-4.36917	-3.18245	-2.74643	-3.91977	-6.14161	-2.32091	-4.27025	-5.64039	-4.13571	-5.78597	-2.8917	-4.63722	-3.19392	-4.67	-3.25936	-2.94947	-3.23964	-3.45339	-1.73053	-3.13147	-2.44242	-3.58516	-3.38105	-3.10648	-2.92266	-3.24906	-4.11515	-4.5086	-3.55705	-5.50854	-5.47219	-4.90229	-3.64805	-4.6355	-4.42068	-3.67782	-3.8988
-3.47829	-4.1181	-3.69702	-3.84216	-3.42251	-3.96039	-5.07702	-5.14929	-4.42318	-4.66838	-4.72043	-3.87582	-2.58245	-3.60322	-4.43574	-3.01949	-2.96088	-3.38194	-3.85384	-5.29363	-3.53911	-3.90094	-4.32652	-4.00142	-3.35297	-4.01617	-3.31202	-4.28147	-3.40281	-4.8455	-2.99959	-3.08443	-5.23498	-3.55342	-5.15944	-3.67004	-2.52336	-3.7621	-3.84105	-5.04723	-2.98507	0.503555	-4.91021	-4.10911	-4.61752	-4.24637	-4.14907
-3.14234	-1.85935	-2.36484	-1.74353	-3.49226	-3.63014	-2.31109	-2.50925	-3.65073	-5.19054	-1.94652	-4.9104	-1.97422	-2.05433	-2.13372	-0.933556	-3.7276	-4.53061	-1.85818	-2.46055	-2.65512	-3.86574	-3.39063	-1.41064	-1.83334	-2.10745	-3.50624	-2.91275	-3.09545	-3.42917	-3.00556	-4.01888	-1.00749	-1.37037	-2.26883	-1.3808	-4.99345	-2.38039	-0.729803	-4.87492	-4.7222	-1.43203	-1.1751	-2.17055	-2.40339	-2.88288	-1.51686
-3.18301	-3.08167	-2.68983	-3.032	-3.30458	-3.53435	-3.8744	-5.04198	-2.29939	-3.82442	-3.00612	-3.11166	-3.77807	-2.52353	-3.84001	-4.29897	-3.03871	-3.391	-3.48795	-3.86098	-3.80294	-3.72957	-4.30417	-2.43201	-3.39598	-2.79296	-4.76813	-3.56272	-3.28889	-3.58855	-3.9843	-3.32714	-3.80463	-3.75912	-2.81484	-1.88044	-4.22992	-3.79766	-3.94169	-5.74675	-3.69482	-4.26257	-3.24533	-3.11836	-3.58689	-3.76334	-3.03985
-3.2954	-3.08073	-3.22478	-3.33492	-4.63683	-3.8891	-3.15798	-5.1312	-5.06084	-5.80765	-3.934	-3.26456	-4.24702	-4.49027	-2.38959	-4.22057	-3.12504	-3.89904	-4.00421	-4.66133	-2.59484	-4.80816	-4.13209	-3.72231	-4.99009	-4.73254	-2.76636	-3.18545	-2.92939	-3.22055	-3.32727	-3.68769	-5.52162	-3.26495	-2.77077	-2.7986	-3.85119	-3.70064	-3.56341	-3.328	-4.45971	-4.73133	-3.15545	-5.18338	-2.58545	-4.58966	-3.78211
2.07301	1.64167	1.75889	0.64632	-0.368614	-1.11007	0.242634	0.686661	1.07472	0.0643845	0.442072	0.00218582	0.0311317	1.16738	0.66287	2.0771	0.654854	1.21284	0.809999	0.161522	0.687229	1.35537	-0.233728	0.275913	-0.240305	0.493099	1.44304	-3.90782	1.22805	-1.29695	1.21053	-1.53684	1.53042	-0.827642	1.09984	1.31765	0.483992	1.66164	1.94806	-2.38969	1.62656	0.712534	1.97276	1.83359	1.69165	0.896675	1.64234
-5.14074	-3.97886	-3.05072	-5.18899	-3.40333	-3.3413	-4.04273	-5.67729	-2.63124	-4.46454	-4.46682	-4.528	-2.05276	-2.40955	-3.5147	-3.62455	-4.21845	-2.3967	-4.63064	-5.50901	-3.59611	-4.23393	-4.21367	-3.66542	-5.17705	-3.13787	-3.66378	-3.96578	-3.18904	-4.33263	-4.42347	-3.76247	-4.06325	-3.40094	-4.72472	-2.63365	-4.78547	-3.00931	-3.98189	-4.28838	-3.41501	-4.47641	-5.0051	-6.67201	-5.23286	-4.25072	-4.65152
-2.64236	-5.35276	-4.2996	-5.02433	-3.78155	-5.18507	-3.97235	-3.8077	-3.81168	-6.13257	-4.12071	-3.73417	-2.80193	-4.51484	-2.20367	-4.5618	-4.50531	-5.18487	-3.62391	-4.39128	-3.67783	-4.65163	-3.5321	-4.85784	-2.92521	-3.93723	-3.7971	-2.49278	-4.29636	-3.71642	-3.06682	-3.61723	-3.67775	-3.60093	-3.28514	-3.68044	-6.1412	-5.03791	-4.68615	-5.36888	-4.05253	-5.06596	-3.92283	-4.50155	-3.03718	-3.18364	-4.27353
1.19393	0.500057	0.942739	-1.37743	-0.620901	-0.456202	-0.96238	-0.441351	-4.25797	-1.4525	0.519732	-0.594068	-0.145145	-0.0240898	-0.975429	-0.658934	-1.34289	-2.00262	-0.486526	-0.720482	0.321537	0.327074	-0.0547924	-0.185902	-3.56168	-1.00822	-2.56941	-1.00403	-1.27444	-4.78715	-0.982277	-0.040226	1.39693	-2.21714	-0.210598	-1.448	-5.35164	-4.51987	-3.70561	1.6161	-1.35252	0.200266	-0.863193	0.558168	0.276096	-0.573156	0.685127
-0.782919	0.34457	-0.636364	-1.13216	-1.17172	0.0645332	-2.03605	-0.384895	-3.01522	-0.598517	-0.458069	-2.78556	0	-0.0336666	-0.180077	-0.340111	-4.24567	-1.95725	-4.84221	-3.73258	-2.4312	-0.244286	-2.95269	-0.414816	-2.99258	-2.2657	-3.61348	-3.86576	-0.399425	-0.328276	-4.24944	-1.91559	-1.38427	-4.80347	-0.775923	-3.30412	-1.85169	-3.99418	-4.06379	-3.92625	-4.44219	-1.47323	0.132849	0.0251999	0.447903	-0.754131	-0.30496
0.204041	-1.69502	-0.714376	0.35091	-1.65942	-0.0453052	-2.52571	-0.650474	-0.692152	-3.52379	-2.04026	-0.900989	-0.499624	-1.36898	-0.972593	-4.31564	-2.25266	-0.0819492	-0.90345	-4.3197	-3.81359	-1.99355	-1.9042	-3.1341	-4.5884	-4.04036	-3.93298	-1.28749	-3.08345	-2.76063	-4.17206	-3.2777	0.500839	-0.2514	0.095562	-0.757748	-4.50236	0.14584	-3.86605	-5.05576	-3.97784	-3.75893	-1.46121	-0.0389156	-0.735598	-0.985172	-1.98537
2.42576	2.18536	2.11926	2.0429	1.23325	1.97254	0.938986	1.14185	0.788446	0.907259	1.6835	1.09154	0.52623	1.84449	2.3923	1.86063	1.21706	0.849897	-0.244812	1.14263	1.9312	1.60194	1.39401	1.27992	1.31922	0.746521	1.47387	0.773008	1.67781	1.18215	2.58939	1.49535	2.06265	0.840334	1.56188	1.52916	1.84701	1.58172	2.117	1.67123	2.76356	2.49105	1.61735	2.17553	2.14833	2.64933	2.07113
-2.79185	-2.16054	-2.64227	-3.56674	-3.69622	-3.40359	-2.39673	-2.91538	-4.04642	-3.29576	-4.54278	-1.83946	-4.56204	-5.88995	-3.48728	-3.34038	-3.12497	-3.69475	-2.67932	-3.73095	-2.24558	-4.24069	-2.44994	-3.934	-3.34111	-2.19612	-1.95605	-2.70521	-4.68646	-3.6585	-1.89218	-1.55542	-2.21409	-4.15377	-3.97	-3.67681	-4.68908	-4.39095	-2.38605	-4.18039	-5.40015	-4.96792	-4.70912	-2.40889	-2.70827	-5.49619	-2.27137
0.0170708	-1.49139	-0.76261	-1.07341	-4.06233	-0.627962	-2.8521	-3.98491	-4.48975	-4.72958	-0.93252	-3.48985	-3.32112	-2.22479	-3.68892	-4.36985	-3.38856	-4.42811	-4.54405	-3.57335	-1.47045	-0.714258	-3.80768	-5.14691	-3.91655	-3.14006	-3.69379	-3.79974	-3.56722	-2.81609	-4.7509	-3.80613	-0.124426	-4.64389	-2.7565	-2.75394	-4.6094	-3.11363	-4.79149	-3.55047	-4.63742	-4.09128	-1.46235	-0.497566	-4.7123	-4.47327	-4.88944
-0.706575	0.209488	-0.521984	-5.16283	-0.723766	-1.91494	-1.70073	-0.483221	-4.96159	-4.2711	-1.42402	-0.945517	-0.607555	-4.7858	-2.04883	-3.65341	-3.89794	-3.89061	-4.89382	-4.18426	-3.93318	-1.83541	-0.487698	-2.40331	-0.645153	-3.45346	-1.78866	-3.23873	-2.36817	-3.12248	-3.30168	-2.85698	-0.959681	-4.14298	-1.30024	-1.11323	-4.48508	-0.630308	-4.14214	0.597082	0.522091	2.56252	-1.70477	-1.22647	0.350666	-1.06359	0.229128
-4.31267	-4.1887	-3.46522	-4.93063	-2.90779	-4.21058	-3.32721	-4.5643	-3.75112	-4.92852	-5.03222	-3.17093	-3.66913	-4.31359	-4.87183	-3.74057	-3.54115	-4.67664	-4.18721	-4.24012	-3.84111	-5.12984	-3.70721	-3.97775	-3.15966	-4.25988	-4.3034	-3.60295	-3.7688	-3.85454	-4.76172	-2.42108	-4.89869	-3.77092	-4.38847	-3.39152	-4.879	-4.28065	-3.4207	-4.61526	-4.23859	-2.87343	-4.73819	-4.13898	-3.51364	-4.23852	-3.35554
-4.13326	0.417644	0.276762	0.716577	-1.74776	-0.688841	-3.04251	-1.32944	-0.206711	-1.60928	-2.51428	-2.82543	-2.15641	-1.31984	-4.83445	-1.43177	-2.88728	-4.58537	-0.806311	-2.5532	-3.29868	-0.077219	-3.4793	-5.20636	-1.92056	-1.82484	-2.53183	-2.18123	-1.17256	-3.15148	-3.27453	-3.40614	-4.90844	-4.84044	-3.98257	2.27453	-6.23696	-0.46522	-2.03682	-1.10543	-0.629547	1.56832	-1.5131	-1.54749	0.409824	-1.84889	-0.33116
-3.88498	-3.49698	-3.86811	-5.1842	-3.57385	-4.86923	-3.8983	-4.38356	-3.87005	-4.26212	-5.38312	-3.45728	-4.15931	-4.64297	-4.0856	-5.3228	-3.21836	-3.94333	-3.87442	-4.29353	-4.09416	-5.07738	-3.78763	-3.96946	-4.09115	-3.83839	-4.58457	-3.31187	-5.11934	-3.47676	-3.85396	-3.56158	-4.65601	-5.4289	-3.11556	-3.31603	-5.61537	-3.9046	-4.26316	-4.05179	-4.08683	-3.48756	-5.53249	-5.50096	-5.14944	-5.44108	-4.18274
-1.02832	-0.778711	-0.0355225	-0.641441	-0.223076	-0.96497	-3.11738	-0.218311	-3.80369	-0.783888	-0.820578	-3.9707	-2.61053	-2.00398	-3.72744	-0.613915	-1.94758	-3.96293	-0.876585	-4.59157	-3.45526	-1.5608	-3.71249	-2.9218	-1.41551	-1.33057	1.23487	-0.915987	-0.458164	-1.55741	0.0404911	-1.2531	-1.43167	0.627548	-0.611536	-0.0340729	0.115015	-2.21193	-2.88658	-0.61611	-3.59472	-2.77546	-0.00141525	-1.02296	0.131897	-1.13153	0.0761909
-3.68147	-6.15078	-4.11091	-2.82956	-2.81968	-3.83988	-3.65413	-4.22874	-3.71719	-2.87762	-5.29607	-3.15072	-3.0869	-3.74532	-3.83096	-3.6688	-3.75822	-3.47034	-3.29326	-3.40233	-4.58324	-5.73152	-3.18496	-3.80221	-3.63512	-4.06487	-3.36864	-4.92039	-3.57513	-4.02238	-3.23333	-3.15409	-5.38926	-4.27504	-4.00389	-3.75138	-4.46213	-4.01623	-4.77047	-4.85541	-4.22537	-4.55433	-3.20997	-3.76768	-3.13926	-3.23881	-3.57274
-4.71741	-3.3379	-2.97651	-5.09895	-4.5351	-3.33049	-3.89782	-6.57339	-3.52639	-5.3049	-3.35851	-4.01306	-2.8977	-4.57423	-3.66897	-3.92585	-3.15724	-5.08314	-4.92502	-5.5914	-3.6244	-4.73471	-3.26462	-3.69795	-3.39438	-3.82891	-3.6867	-3.55619	-4.17947	-3.64335	-3.88113	-3.35439	-4.3836	-5.05863	-1.72903	-4.94104	-5.39256	-4.54094	-4.43161	-3.59846	-4.11006	-4.52267	-4.7998	-3.42024	-3.22735	-6.31646	-3.17911
-3.63812	-5.08433	-2.43542	-5.84399	2.17427	-3.78065	4.59116	2.67165	-4.94426	-0.748257	-2.02068	5.19365	-2.92546	-5.37259	4.81994	3.61924	2.48935	-4.94575	4.72857	3.82115	4.21417	-4.33515	4.52588	3.25678	2.90326	-3.57934	3.00691	2.59135	2.95401	3.93305	3.90647	0.953793	-6.69638	4.60349	-4.62052	4.6412	4.48492	-4.44941	-5.71326	-4.25939	-4.83715	2.73162	-5.12284	-4.45299	-5.32017	-4.39199	-4.27172
3.44923	2.94204	3.29525	3.06609	0.505467	3.00381	0.336533	2.5394	-0.392424	3.10781	2.37661	1.6772	0.674463	3.12497	3.08818	1.75967	0.383295	1.82232	2.06037	-0.0790901	0.88653	1.84988	-0.313009	0.390812	0.842068	1.86145	2.27763	0.759302	2.44947	1.29358	1.49767	0.722223	3.22221	2.31825	2.14602	3.09089	2.49687	3.42583	2.4383	2.24804	2.5505	3.11925	2.91088	3.3864	3.18268	4.12613	3.21807
-4.59404	-3.91404	-4.34649	-2.73101	-3.57185	-2.94626	-4.01267	-4.29438	-4.23226	-5.56675	-3.55851	-3.69301	-4.86885	-4.8059	-2.87076	-4.00961	-2.24717	-3.91619	-3.54738	-3.76794	-3.83607	-4.40971	-3.5611	-2.65924	-4.27738	-3.51332	-4.36497	-3.57255	-3.62667	-3.25088	-4.22923	-4.45166	-4.2797	-2.01854	-5.46361	-1.99515	-3.60171	-3.77832	-4.06914	-6.24192	-3.13815	-4.89067	-2.56198	-2.4485	-3.43665	-4.76448	-3.34301
-3.99453	-2.13652	-2.71668	-3.33836	-4.63068	-3.88705	-3.35361	-4.32596	-3.2761	-5.06261	-3.52128	-3.50988	-3.56564	-0.700386	-3.73111	-2.86342	-3.52977	-3.90832	-2.25245	-4.41152	-4.49772	-2.78886	-3.43812	-4.07681	-2.40425	-2.28984	-2.44984	-3.09085	-3.48319	-1.60305	-3.61014	-4.33343	-2.44761	-4.13748	-1.19494	-3.01267	-5.02894	-2.5227	-3.78763	-0.677555	-3.4851	-0.637976	-1.10957	-2.1862	-2.7072	-2.51402	-1.57025
-3.1241	-2.94728	-4.56198	-4.83303	-3.97236	-4.62458	-4.01251	-5.12174	-4.1573	-4.87792	-4.16356	-4.0291	-4.4433	-3.53918	1.58502	-0.118956	-0.705183	-3.91456	-4.05927	-3.53201	-3.49287	-4.94658	1.97745	1.35242	-3.37436	1.53098	-3.01732	-2.80583	1.93659	-4.23537	-3.63531	-3.8829	-4.19794	0.26675	-5.04719	-0.501434	-4.72938	0.777664	3.67932	2.17781	-3.44532	1.64544	-5.17941	-4.80504	-5.28519	-4.86753	-4.66786
-3.28385	-0.577812	-1.90612	-0.0195827	-3.865	-0.546993	-3.51098	-3.39488	-2.41777	-4.69797	-1.56478	-3.72195	-1.0109	-0.965855	-0.722164	-0.65826	-1.43237	-1.95488	-3.04147	-3.58052	-4.6943	-3.45983	-1.53918	-1.50855	-2.64679	-2.3255	0.0224628	-4.04814	-4.03647	-1.21904	-2.63774	-3.48313	-0.626846	-0.482515	-5.53801	-0.459055	-4.60306	-1.01085	-0.394531	-2.04219	-4.14733	-5.55718	-1.43199	-1.54555	-1.04286	-2.99431	-1.12925
-4.41282	-3.90292	-0.199938	0.35771	-3.20049	-3.86313	2.03606	-5.27184	2.28449	0.0398579	-4.68984	-3.55447	2.59181	-2.31945	2.43487	3.54469	3.34154	-2.92728	-3.18406	1.6776	-1.13963	-5.89111	0.851805	-3.61975	-3.83124	-4.28829	2.33293	-3.43278	2.50053	-3.2914	1.38631	-3.87463	-0.671705	-3.80505	-4.95334	-3.97891	-4.22487	-3.87461	-3.797	-2.85024	-3.89579	-3.69928	1.08136	-4.10307	-3.31361	-0.322723	-4.54248
-3.22435	-1.53205	-3.50973	-0.354158	-3.55704	-4.4828	-4.19691	-2.09353	-1.67583	-3.75345	-5.03525	-1.67789	-1.1304	-3.00242	-3.07334	-3.48693	-3.56923	-5.61168	-3.8583	-5.14122	-2.84223	-4.54478	-3.26805	-3.32818	-1.72696	-4.02921	-3.15884	-1.92549	-2.67017	-3.86003	-2.72117	-3.20273	-2.85295	-5.32125	-4.50511	-4.49824	-3.84316	-3.6628	-4.42952	-5.01883	-3.60317	-1.52223	-2.01352	-1.9049	-3.22268	-4.24813	-2.01698
3.42558	3.30783	2.86307	-0.799759	1.07275	-1.46901	1.23947	2.5727	1.13916	1.6992	2.67956	-3.29365	1.33832	2.55099	1.60544	0.490538	2.00907	2.86928	2.53073	3.20942	1.41901	2.49746	0.0498428	-2.47341	1.33886	2.67825	2.78306	2.18103	1.96217	-1.21568	1.06324	1.54836	3.37337	3.4594	3.28703	3.83088	2.48449	3.43186	1.69262	3.08382	2.7985	0.8074	3.22319	3.21894	3.57285	2.67001	3.25815
-3.7884	-4.18539	-5.06373	1.95768	-3.45813	-0.355284	-3.7478	-4.88308	-3.45156	-3.58352	-4.45401	-3.71142	-3.25183	-3.19509	-2.85883	-4.47862	-4.05393	-3.86684	-3.80366	-3.97576	-2.99202	-4.81808	-2.71883	-3.00897	-2.15312	-3.12289	-3.12498	-3.04328	-4.55647	-3.64804	-3.33112	-2.55034	-6.08549	-5.34856	-5.85332	-3.85379	-4.96893	-3.55154	-4.98416	-5.04234	-4.95727	-3.80105	-5.10086	-3.43337	-5.37252	-2.97977	-4.13422
-4.12413	-2.55444	-3.35413	-5.11357	-3.37602	-4.78683	-3.1575	-4.93624	-3.64656	-3.96292	-1.76186	-3.87485	-2.8844	-4.89968	-2.90376	-3.63361	-4.27432	-3.50295	-2.5062	-4.19146	-2.42234	-2.43063	-3.93727	-4.465	-4.49355	-3.08022	-3.41195	-3.07065	-3.88071	-4.12726	-3.42374	-3.60648	-3.36973	-4.99024	-5.93182	-3.80569	-5.11023	-4.34378	-2.95059	-5.12823	-4.46731	-4.89371	-3.98035	-2.57265	-3.95769	-3.69251	-4.27782
-3.60327	-3.22955	-4.05016	-5.22613	-3.57887	-4.37389	-3.51153	-5.67951	-5.38003	-5.27874	-3.96636	-3.9154	-3.23748	-3.58661	-3.53957	-4.72166	-4.62179	-2.92423	-4.22471	-3.22649	-2.92319	-5.65958	-4.14279	-4.17937	-3.9313	-3.80853	-4.41492	-3.7994	-3.45353	-3.90303	-3.77376	-2.10013	-4.23825	-4.25825	-4.00321	-3.50519	-4.84851	-2.65852	-3.48751	-3.98126	-3.90849	-5.3315	-2.64091	-4.61988	-2.14805	-4.19519	-3.20756
-0.957541	-3.60825	-1.50065	1.47799	1.59074	1.74022	2.38438	-2.2498	-0.117029	-4.57266	1.36639	-3.4183	-2.97161	-4.59831	-3.28446	-5.02351	-4.08884	-3.35581	-4.2285	-4.28947	-3.29279	1.19251	-1.64241	3.22933	4.89758	3.06205	2.04586	-4.14389	0.840702	-0.157034	-3.01017	-3.22071	6.1165	-3.89486	-4.92265	-2.33146	-3.89891	-3.91685	-4.36247	-4.594	2.90102	-1.10088	5.6148	5.75007	4.59033	0.122522	4.34251
0.757645	1.41674	0.682966	-0.0358562	-0.0951557	-0.556047	-4.76277	0.9953	0.214056	0.48926	0.660883	-1.11566	-0.111404	1.62803	-0.486847	-2.60318	-0.098978	1.48737	0.127131	0.26092	-4.07088	0.533327	-0.950832	-1.38906	-1.45847	1.63733	-1.30979	-1.30154	-2.7203	-0.895567	2.70525	-1.57374	0.835579	0.0532856	0.228838	2.27976	1.8184	-0.934212	0.792091	1.5425	-0.605707	-4.0249	1.81365	0.162781	1.03592	-0.869167	0.755934
-2.8878	-1.46277	-2.13344	-2.91928	-2.53197	-4.04688	-3.60707	-1.05281	-3.9235	-3.59696	-2.58616	-3.74588	-3.79857	-1.25386	-4.31846	-5.46491	-2.18721	-4.79117	-4.41589	-4.22707	-2.36108	-1.80894	-4.23677	-2.18876	-2.5294	-2.54037	-3.89115	-4.33463	-2.23867	-2.87717	-3.15906	-2.51592	0.505539	-5.03587	-1.48411	-5.14585	-1.02103	-0.989048	-4.8583	-3.39927	-3.20162	-1.17842	-2.40748	0.3853	-1.51811	-1.84487	-0.31432
1.85902	2.39248	1.99303	1.26479	0.652086	-1.29402	-2.50031	1.91732	-0.921246	0.227455	1.70151	0.131491	-1.74689	1.01271	1.13909	1.10167	0.526924	1.65237	1.75336	0.474346	0.123898	1.6888	-0.10438	1.0447	-0.0868988	-1.07388	-1.00981	0.12258	1.0093	0.489368	-0.420301	-0.209337	2.16472	1.73874	1.66145	1.81039	-0.369066	-1.53313	0.655853	0.630892	1.68978	-1.25167	1.7552	1.56398	1.58546	1.57211	1.31871
-3.28358	-2.85399	-2.62018	-4.68495	-3.27836	-4.53376	-3.50915	-3.16323	-3.989	-4.24478	-1.59635	-2.88491	-4.33019	-1.83539	-3.25177	-3.78033	-3.42161	-3.3571	-3.93454	-0.786596	-2.99634	-4.5472	-3.40305	-3.62665	-4.17846	-3.56221	-4.44091	-4.33354	-2.56834	-2.93364	-3.37206	-2.72648	-4.73974	-3.56322	-5.76751	-3.35821	-4.19874	-4.56833	-3.5093	-3.72699	-4.20983	-5.11469	-1.19174	-3.70177	-1.81347	-5.65653	-1.31814
-4.20801	-5.25081	-3.72507	-5.36111	-2.81251	-5.15682	-2.80077	-2.79771	-3.74186	-3.56091	-3.05402	-3.22196	-4.08064	-3.30562	-3.85407	-3.06195	-3.39333	-3.15997	-3.07772	-4.26299	-2.86489	-4.8635	-2.36983	-4.1714	-3.59975	-3.96133	-3.41703	-3.28621	-4.38062	-4.04739	-3.23661	-3.64713	-3.0589	-4.23859	-4.46985	-4.63347	-4.53562	-4.95143	-2.75117	-2.28697	-2.48076	0.576733	-4.033	-3.54422	-5.40884	-3.44033	-3.51087
-1.81906	-1.44012	-0.986605	-3.09173	-4.33824	-6.34903	-2.73237	-3.81513	-2.76382	-4.17008	-2.26241	-1.60121	-4.56116	-2.71751	-3.841	-1.69826	-2.98189	1.89024	-1.80802	-4.47224	-2.95901	-1.27397	-2.87255	-2.99068	-3.05476	-2.30728	-4.49029	-4.34086	-4.96365	-3.38313	-3.49924	-3.42129	-3.28925	-4.98485	-2.59379	-4.29244	-4.55824	-3.42464	-4.14737	-4.87673	-2.96839	1.26508	-2.6209	-1.84243	-2.23868	-2.41471	-1.86106
-5.30077	-5.72195	-4.69045	-4.46016	-3.34321	-3.58604	-2.80842	-5.85367	-3.1832	-6.01071	-4.6662	-4.36275	-3.06728	-3.98507	-3.81297	-3.00566	-4.50915	-3.98779	-3.77557	-4.81481	-3.08468	-4.57877	-3.30622	-3.22824	-3.60967	-4.23466	-4.02037	-2.81208	-3.63114	-4.20123	-3.7501	-3.23914	-2.94563	0.713888	-5.18463	-4.12951	-3.82161	-5.56426	-4.26091	-1.86171	-3.7126	-5.01259	-5.29929	-4.61254	-4.64098	-2.64796	-3.25925
0.998161	0.928934	1.59372	1.24105	2.23352	1.28743	2.44553	0.963228	-2.80976	0.724245	-0.804337	-2.9632	-2.655	0.314104	1.52709	1.41617	1.84476	1.03445	0.307417	-3.26125	1.70257	-0.33386	1.23684	-3.67888	-4.12708	-1.15439	-2.51541	1.27023	2.06555	-3.70149	-0.690472	1.76664	-0.425245	0.239737	-0.799271	2.11414	1.12008	1.08334	1.65413	0.707872	-0.728796	-2.82442	0.416058	0.94656	0.504436	0.821726	1.2756
-4.55915	-6.22983	-3.51842	-4.99616	-3.72296	-4.87352	-2.27821	-5.39861	-4.23835	-3.47971	-3.32448	-4.03768	-4.19352	-4.18941	-4.53024	-5.53514	-3.63941	-3.15578	-1.83589	-3.44598	-4.56828	-3.11105	-3.76638	-2.09037	-3.94944	-2.74601	-4.2958	-3.30726	-4.08843	-2.75502	-4.4168	-2.53162	-3.56819	-4.75826	-4.05841	-1.99765	-3.65502	-4.52971	-4.01481	-4.34933	-1.03514	0.464329	-3.47445	-4.40318	-3.3661	-4.13493	-3.99881
-0.859522	-2.38279	-2.96347	-5.32073	-2.7901	-2.08405	-2.02867	-3.44231	-2.93225	-5.87813	-2.01725	-3.2855	-3.33526	-0.769031	-2.26347	-2.85846	-4.27167	-4.27135	-1.91999	-4.38768	-3.01925	-5.47331	-2.93267	-3.6931	-4.60373	-1.91164	-2.17763	-3.47368	-2.15899	-4.12544	-3.72492	-3.9477	-5.08749	-4.45469	-2.16996	-1.63027	-5.80111	-4.00577	-2.91722	-1.15821	0.193453	-1.48859	-3.51641	-3.55102	-1.70496	-6.93275	-2.89705
-4.0204	-3.17141	-4.10789	-4.35928	-4.14879	-4.99709	-3.92855	-4.33885	-2.59338	-4.61435	-4.618	-4.32232	-3.58401	-6.56372	-4.55154	-5.24429	-3.74945	-4.36567	-3.7524	-4.78578	-2.34337	-5.1444	-4.61602	-4.06808	-2.12741	-3.83924	-3.38373	-4.6613	-4.15526	-3.66412	-2.52259	-2.54017	-5.39253	-4.85902	-4.42201	-4.26011	-3.71859	-2.77355	-4.6656	-4.67692	-5.3773	-2.42263	-5.36761	-3.96979	-6.03973	-4.3175	-4.27411
-0.721525	0.985031	0.443758	-2.85225	-0.472227	-4.40358	-3.76376	0.800549	-0.334478	-0.373644	0.516046	-3.8197	-0.559151	0.671543	-1.36597	-4.93035	-0.427328	0.498188	-1.01826	-3.63915	-2.96439	0.389942	-2.60099	-2.89741	-1.30184	-4.77107	-3.96767	-4.53357	-4.90022	-4.2191	-3.52741	-4.35639	-1.45979	-3.81098	1.09146	0.452261	-4.99012	-6.22259	-1.21357	-3.96635	-4.71681	-5.08561	0.800533	0.0663395	-0.119335	-1.98286	0.0562267
-1.73604	-0.0869846	-0.926895	-1.63502	-2.44415	-3.0204	-3.79553	-0.498989	-3.67433	-0.177818	-0.207659	-3.15057	-3.3841	-2.38997	-2.67615	-3.26034	-4.76683	-3.61439	-2.74808	-2.90546	-2.44172	0.00632095	-3.44433	-3.71405	-5.5484	-1.20898	-3.21197	-4.15633	-3.72289	-2.82957	-3.38434	-2.58055	-1.53468	-1.65703	-0.0770817	-2.09652	-3.11418	0.704079	-2.09786	-4.09315	-5.0631	-1.57055	-0.459349	-1.93016	-0.284821	0.518021	0
-3.5615	-4.18015	-4.65385	-3.92249	-2.93087	-4.90678	-2.13775	-3.36267	-2.21158	-5.27461	-4.79685	-2.84026	-1.67219	-2.54986	-3.21	-1.9812	-4.0485	-4.85946	-2.97003	-2.88501	-3.39086	-1.79807	-3.29469	-5.11257	-2.6395	-3.00264	-3.61811	-0.983158	-3.39148	-5.19376	-3.00933	-2.61498	-4.80101	-3.17944	-2.27708	-1.35918	-1.8614	-1.8416	-1.36908	-4.75408	-3.90623	-4.31123	-0.825426	-5.49167	-2.16535	-3.03551	-1.76123
1.52041	1.05837	1.44215	0.981558	0.271034	0.672304	-2.15552	1.57719	-4.0209	0.247881	0.402794	-3.82783	-3.60563	-3.36676	-4.72835	0.881414	0.714703	1.7428	-3.96921	-6.02546	-3.81378	0.702299	0.868614	0.817339	0.238503	0.127607	-4.3621	0.753861	1.3417	-3.86228	-4.29182	0.0787048	0.745239	-0.525839	-4.46601	-0.118494	0.0503807	1.32297	1.64539	0.78083	-5.31603	0.268467	1.18121	1.25936	1.73645	1.69034	1.37226
-5.19706	-4.34976	-3.81474	-4.57683	-3.1484	-3.81019	-3.21972	-5.2209	-4.17234	-4.01519	-5.77038	-3.37682	-3.50296	-3.91978	-4.46223	-3.41797	-4.37511	-5.04722	-4.53123	-3.77936	-2.99587	-5.16514	-2.48726	-3.39253	-3.62422	-4.04995	-3.73801	-3.28226	-3.79876	-2.68027	-3.41312	-4.08884	-3.98049	-4.54417	-5.69453	-2.91019	-4.12128	-3.56121	-4.12096	-4.45012	-4.55732	-4.08554	-7.7444	-4.93954	-4.19216	-2.17949	-3.79748
-3.61645	-3.81222	-5.69379	-2.0479	-3.78721	-3.42217	-2.58048	-3.89684	-3.99087	-5.1366	-3.62198	-3.1002	-3.30065	-3.98366	-3.83639	-3.74028	-3.12839	-4.29523	-2.20419	-3.35594	-3.7949	-2.52944	-3.89327	-3.39414	-3.51918	-1.87576	-3.44211	-3.12008	-3.06181	-2.74985	-3.49995	-2.87851	-4.21406	-5.28781	-3.85409	-4.29202	-2.47966	-5.01258	-3.44564	-3.30946	-3.10618	-0.716572	-3.93158	-3.76253	-3.57048	-3.88165	-1.03223
-2.71437	-1.31632	-1.87787	-3.51295	-4.79802	-2.17337	-3.72656	-3.43121	-3.11537	-1.92067	-2.36918	-3.92469	-1.64638	-6.07741	-2.34558	-1.8925	-2.29086	-5.22114	-1.18158	-2.59366	-3.79016	-1.36324	-4.04693	-1.81006	-2.39037	-2.96811	-1.90802	-2.52779	-3.88842	-3.25081	-3.58834	-2.91105	-2.4466	-1.3677	-6.21364	-4.58276	-3.06835	-3.39047	-3.80129	-3.57531	-2.98809	-3.35423	-1.28264	-1.11301	-2.07556	-2.02637	-1.65145
-0.0152931	-1.21866	0.888124	-0.991333	-4.64911	-4.89282	-2.69467	-4.2216	-3.20526	-6.5535	-0.333933	0.862568	-3.15755	-6.06939	-3.1959	-4.37772	-1.37433	0.124342	-0.180288	-0.350189	-4.2932	-0.689585	-4.12135	-4.17109	-3.79393	-0.880011	-1.55465	-0.617899	-3.63085	-3.92705	-4.745	-1.69538	-0.420919	-4.28857	0.791489	-3.97637	-2.52791	-3.13115	-3.49358	-1.03048	-1.24266	-3.65429	0.0296726	0.783102	0.125824	-0.0926628	-0.273628
-5.17781	-5.41548	-5.12756	-2.56169	-3.35945	-2.96256	-3.042	-4.06096	-4.21237	-6.52594	-3.10342	-2.7324	-4.54784	-5.1561	-4.02656	-3.87825	-4.80198	-4.79434	-4.67946	-5.42444	-3.64596	-4.08388	-3.37753	-3.2244	-4.08288	-2.81344	-4.84224	-3.30672	-2.4275	-3.20228	-3.02794	-3.64234	-4.80309	-3.83608	-3.95892	-2.88128	-4.87511	-4.19516	-3.00648	-4.25606	-3.00155	-4.77357	-3.39534	-4.35717	-5.42624	-4.11214	-5.00461
3.22845	4.16113	3.91555	3.3345	2.36165	3.27076	3.28972	3.82087	0.179333	2.98962	4.00944	3.21529	1.96589	3.93684	3.48643	2.70028	2.89982	2.4764	3.20403	2.78083	1.34988	3.79571	2.26128	3.04486	-0.826031	1.48342	2.04998	1.72795	3.01967	2.80045	2.41184	2.02542	3.88359	3.4261	4.14951	3.39705	3.20122	3.63349	3.21526	2.32311	1.22334	1.86774	3.70931	3.66537	3.39127	3.52336	3.3018
-4.29054	-3.60817	-3.71695	-0.119976	-3.88896	1.25064	-2.56815	-4.4164	-3.53582	-5.04358	-4.61968	-2.8032	-4.09093	-4.7927	-3.12937	-2.78555	-3.471	-2.92579	-4.20748	-4.48409	-3.32635	-5.86459	-3.35356	-3.63269	-3.94869	-4.16892	-3.91818	-3.31212	-4.38428	-2.55305	-5.19064	-3.23808	-4.46405	-3.55315	-4.01551	-5.62418	-1.84947	-3.70712	-4.54994	-4.3179	-5.20567	-3.11312	-4.59623	-4.3418	-4.72131	-5.94634	-5.27704
1.53203	2.11548	1.78306	0.300774	-1.18766	-0.1682	-0.266985	0.300268	-1.73468	0.0395165	1.15611	-2.66588	-1.00823	-0.0724545	0.0335827	-1.89612	-1.39516	0.146156	0.63821	0.133112	-1.25428	-1.21125	-4.13612	-1.30549	-0.577698	-0.120859	-0.42264	-0.27422	-0.0687866	-3.58877	-3.90841	-3.45069	1.22241	-1.07668	2.2739	-1.04283	-0.062912	0.0752583	-0.212919	0.760737	-2.64431	-0.616257	1.80757	1.59652	1.22798	2.05439	1.29912
-0.814194	-1.22226	-1.80486	-1.66145	-3.91253	-4.4896	-3.37656	-4.27716	-4.06417	-4.51274	-1.35282	-2.38082	-3.63183	-4.22248	-0.964073	-1.85024	-3.72582	-2.2852	-2.30466	-3.81024	-4.14945	-1.4085	-4.3249	-3.29793	-3.62265	-3.02535	-1.52095	-2.75196	-1.64009	-1.28479	-3.83994	-1.44943	-1.79718	-0.96368	-2.08154	-0.982727	-4.0141	-4.77748	-4.55491	-5.01288	-5.1245	-1.15116	-0.289728	-2.07647	-0.273863	-2.49453	-0.468224
-4.49088	-3.82842	-4.69324	-2.92889	-3.47693	-3.0593	-3.62956	-4.82618	-3.70105	-4.03488	-3.65309	-4.3761	-1.90729	-4.5654	-3.66228	-3.44347	-4.54326	-4.04791	-3.28514	-3.6131	-3.16242	-5.4334	-2.43563	-2.54289	-4.5468	-4.55389	-3.53122	-3.70911	-4.91529	-1.65407	-3.08941	-2.97848	-2.42664	-2.19817	-4.26279	-4.11915	-4.18842	-5.10079	-3.13808	-5.12663	-4.97223	1.40768	-1.86501	-6.08681	-3.59552	-5.17152	-2.68947
-3.343	-5.09053	-4.96214	-4.9903	-2.87595	-5.54352	-2.40945	-4.5413	-3.73995	-4.76624	-3.41033	-2.49926	-4.90499	-4.42446	-4.70425	-3.64778	-5.00404	-4.46142	-4.53182	-4.49075	-3.15515	-5.07604	-3.06219	-3.1397	-3.34069	-2.56586	-4.25183	-4.51236	-3.41332	-3.5792	-3.79428	-3.60241	-5.07062	-4.0797	-2.91969	-2.86559	-4.72158	-3.84679	-3.98105	-3.76288	-3.19657	-3.77742	-4.41026	-4.39957	-5.17237	-4.42405	-5.66968
0.879425	1.31138	0.464933	-4.49848	-0.25984	-3.41707	-0.37085	1.03864	0.0241165	-1.13954	0.754686	-1.14661	0.330971	-2.86111	-2.39494	0.156626	-1.67485	-0.462391	0.623938	1.25588	-4.19449	0.0137558	0.49143	-3.83504	-1.03047	-0.926445	-0.226082	1.01516	-0.148571	-0.874117	0.0109787	-1.19243	-4.39207	-4.89524	0.553728	1.23236	-0.618084	1.0521	-1.00157	-0.0738907	-1.38036	-1.60681	0.958092	-0.140734	0.998844	0.732077	0.25149
-4.35966	-1.70705	-1.99893	-1.46132	-2.70934	-1.62229	-2.00063	-1.15103	-4.20679	-4.62224	-2.21163	-3.92958	-4.33997	-5.05747	-0.889303	-1.40327	-2.53365	-5.32864	-1.23933	-4.58441	-4.23932	-1.82706	-2.1882	-1.7809	-5.02708	-2.21895	-1.52615	-3.92966	-1.81238	-4.71155	-3.24962	-4.09119	-2.76695	-4.29285	-4.84983	-0.757292	-0.665661	-3.87871	-3.90935	-3.02797	-3.38105	-2.52265	-1.5382	-2.40016	-1.69449	-1.66597	-2.2465
-3.51562	-3.60909	-3.21881	-4.31661	-2.67941	-3.08015	-4.15245	-4.46279	-4.02578	-4.68905	-4.91977	-3.63141	-3.79959	-4.87218	-3.72497	-2.99315	-3.72092	-3.87362	-4.06887	-4.58355	-3.79891	-4.83964	-2.53559	-3.75382	-4.71464	-3.81283	-2.89613	-2.96973	-2.6159	-3.31779	-4.36728	-3.98183	-4.01423	-4.22491	-2.37212	-3.06583	-3.79702	-3.80303	-3.84568	-2.50137	-3.64761	-1.33321	-4.16721	-4.39192	-3.66266	-3.9775	-4.341
0.577406	1.03384	0.738539	0.60486	0.848749	-0.183062	-0.076107	0.441464	-0.34313	0.394444	0.963198	-0.384651	-4.05884	1.67351	0.604296	1.27679	-1.10395	-1.36605	-0.837273	-4.9413	-1.95529	0.628075	-1.87424	-1.40981	0.54685	0.581449	-0.393997	0.425737	-3.18164	-0.913181	-3.47394	0.180859	1.38603	0.724669	1.54716	0.303528	0.427477	0.305948	0.802099	-1.04632	-1.95884	0.349077	1.67122	1.43391	0.651909	-0.385462	0.297489
-1.45202	-2.2587	-1.61996	-1.00368	-2.86467	-2.99811	-1.48853	-2.61354	-3.23873	-2.62118	-2.67702	-2.62346	-3.30502	-1.71803	-2.30721	-1.02344	-3.37994	-3.08383	-2.79537	-4.44392	-2.76023	-3.87509	-3.15113	-4.06333	-3.51527	-1.40639	-1.92106	-2.18917	-2.73339	-3.20012	-3.33916	-2.65377	-0.0306091	-0.192427	-4.14289	-4.52811	-0.317558	-4.92946	-2.9101	-4.3704	-2.26395	-3.60811	-2.18173	-0.822687	-1.77334	-0.435194	-1.59199
-2.10826	-3.02972	-2.52116	-3.31923	-4.35277	-3.00547	-3.56459	-4.65854	-4.36188	-2.75907	-3.11017	-3.03666	-1.85931	-4.83334	-4.88233	-2.71889	-3.6221	-3.23342	-2.49436	-2.04855	-4.18027	-3.47846	-3.09	-3.76748	-4.01184	-3.05063	-3.1088	-3.8355	-3.44629	-3.33502	-3.63004	-2.71671	-2.22428	-3.86948	-2.48029	-1.57407	-3.03366	-1.83573	-4.20224	-4.10143	-3.50971	-3.81383	-3.98381	-3.73712	-4.86757	-3.64034	-2.8008
0.56292	0.767246	1.03652	0.513834	1.08656	-1.24689	1.39181	-1.20045	-0.337915	0.384436	0.235289	0.21384	-3.66623	1.38237	0.715	-0.497894	-0.791702	-4.96063	-0.616833	1.23426	-2.11782	0.55028	-3.65321	0.315742	-3.27275	-0.85251	-4.45516	0.233814	-3.07955	-3.9659	-1.42504	-2.04289	1.16179	2.22376	1.56959	-2.93241	0.443697	-0.0861282	-0.653759	0.620956	-4.77031	-4.84849	1.1916	0.208414	0.217173	1.04013	0.522753
-3.45518	-1.82763	-4.06723	-3.43764	-4.4094	-2.41141	-2.52642	-4.5947	-4.09543	-6.00794	-4.09857	-4.60241	-4.24725	-3.83573	-0.765814	-4.60619	-2.97857	-5.16585	-3.46427	-4.25993	-2.24137	-4.54236	-3.86303	-3.62544	-4.10974	-3.5176	-3.93336	-3.80549	-1.45274	-2.85736	-1.5631	-4.85251	-3.82894	-4.63855	-4.47311	-4.04809	-4.11918	-1.8395	-2.05396	-4.2941	-3.79496	-4.48895	-1.85859	-1.49682	-1.07224	-5.35609	-5.36814
-1.87299	-0.803429	-1.07168	-4.62738	-4.79493	-2.57668	-3.00732	-3.6938	-4.00904	-5.46609	-0.364328	-3.3794	-3.76376	-0.925736	-2.56006	-3.9995	-4.43995	-5.87221	-3.50682	-4.957	-3.72788	-1.80522	-5.07262	-3.02826	-2.59926	-3.2456	-3.44025	-2.87376	-3.30939	-2.04848	-4.60308	-3.15203	-0.670311	-4.1683	-0.656982	-4.0152	-5.65569	-3.95055	-4.22289	-2.15821	-4.40172	-1.87329	-1.4799	-0.248007	-0.648806	-2.48286	-0.692476
-3.65258	-3.39586	-4.39437	-2.09615	-3.45466	-2.55086	-4.40359	-5.0284	-3.33961	-5.07738	-6.00079	-2.29553	-3.37116	-3.19055	-4.07731	-3.07745	-3.41648	-5.02088	-3.64666	-4.12804	-2.35562	-4.59757	-3.22514	-3.10231	-4.37515	-2.92918	-4.13778	-2.85511	-3.52994	-3.30092	-4.72	-3.41976	-5.21386	-6.34222	-3.96594	-3.63869	-4.36918	-5.65416	-3.94739	-3.25267	-4.40092	-3.34841	-3.53263	-4.03024	-3.60317	-4.81708	-3.48503
-3.67728	-2.15062	-2.09234	-1.11323	-3.57258	-3.72618	-3.78841	-5.19285	-2.91333	-5.22705	-2.45636	-3.74907	-2.57049	-4.61142	-3.55967	-3.4763	-4.15363	-5.35837	-4.37856	-4.58064	-3.8421	-5.08387	-3.35984	-3.21542	-3.92792	-4.03957	-1.47121	-2.80771	-2.91394	-3.27316	-3.3476	-2.83783	-4.37375	-3.32565	-5.29969	-3.767	-4.10026	-4.06128	-3.89123	-4.93535	-3.70278	-3.79084	-2.01571	-5.06603	-2.56284	-2.51983	-5.0856
-0.532925	-0.654434	-0.568228	-0.636364	-2.01808	-1.12467	-0.641779	-1.56501	-3.7929	-2.87075	-2.96366	-3.70147	-3.83566	-2.16203	-4.50517	-2.46597	-3.07619	-1.64287	0.146357	-2.83505	-3.18632	-0.17613	-4.76233	-3.43755	-3.72579	-1.78093	-0.319761	-0.917999	-1.10474	-1.01541	-4.00033	-3.05127	-3.02282	-3.48694	-0.83124	-0.618429	-2.99079	-4.89538	-4.17188	-4.69299	-2.98861	-4.30253	-0.213398	-0.404243	-0.564955	-3.13879	-2.82419
0.49769	0.535366	-0.370729	0.552599	-2.06211	0.131262	-1.45544	-1.97673	-1.36915	-1.85166	0.19767	-2.73028	-0.800505	-0.429728	-0.0714893	-0.298538	-2.37188	0.196682	-1.19488	-4.45565	-2.90198	-1.29758	-1.76437	-0.0866089	-0.979591	-1.22723	-0.993898	-4.85284	-1.47551	-4.03794	-3.52373	-3.93492	0.576363	0.63155	-0.372671	0.125265	-1.14717	-0.758284	-0.868618	-3.51226	-3.26907	-2.27731	0.188351	-0.414618	-0.495354	-0.369327	0.00223732
0.737745	1.10633	0.471006	2.55168	-1.70739	0.526119	-1.44044	-0.577284	-0.960562	-6.79272	0.159044	-3.22966	-0.490097	-0.705078	-1.67263	-0.367186	-3.05121	-2.89351	-1.99626	-2.99459	-3.49462	-0.649971	-3.41446	-1.17762	-0.760302	-3.65936	-0.408668	-1.04103	-1.11401	-3.43807	-2.96351	-4.18067	0.00301552	-0.421866	-4.34365	-0.788643	-1.99851	-0.670513	-1.38344	-5.51696	-3.99925	-2.85256	0.962885	1.2502	0.604553	0.370899	0.127319
-2.33598	-1.74458	-2.39938	-2.07078	-4.56959	-3.24252	0.456738	-2.95148	-1.14694	-0.624943	-2.22513	-5.07802	-0.308958	-0.65049	-0.717783	-3.05902	-3.82275	-2.44863	-2.50052	-1.97657	-2.75984	-2.73792	-3.69048	-3.83838	-4.96878	-3.53392	-2.45813	-3.05973	-2.43716	-0.977377	-0.731815	-4.43381	-2.55134	-0.409256	-0.714378	-1.61332	-3.22794	-0.0843468	0.357122	-2.1075	-4.28731	-1.36184	-1.97716	-2.13569	-2.29056	-2.09813	-2.66619
-0.853931	-0.743599	0.488743	-1.16767	-3.55718	-1.15847	-2.89271	-4.78866	-4.00983	-4.62084	-3.56562	-1.57732	-1.74513	-4.48449	-1.14897	-0.715048	-4.97863	-3.60732	-3.64719	-5.20352	-3.1664	-1.96569	-3.06996	-4.35719	-3.59967	-3.63077	-3.00757	-1.88007	-0.582872	-1.27703	-5.13968	-2.56891	-1.50946	-3.71309	-3.13924	0.629246	-4.39228	-2.66238	-3.37757	-5.34079	-4.63232	-5.41062	-1.04162	-0.437298	-0.468882	-1.71159	-1.316
3.48214	3.66034	3.66568	2.21485	1.69293	2.96304	2.35471	3.18913	2.33121	2.35081	3.59817	1.90912	-3.85051	2.46492	1.55078	2.52277	2.42872	0.806105	3.21768	3.2408	-1.96858	3.39562	1.64831	1.91578	1.30032	1.78883	3.02873	1.81151	3.09378	1.39667	-3.69657	1.72743	3.3474	2.44949	3.09756	3.62576	2.3373	2.95972	3.59702	2.61304	-0.00361061	2.1421	3.29808	3.56303	3.10173	3.58149	3.17473
1.60643	1.93046	0.624834	0.0213146	-4.66351	1.62489	-3.85434	1.46002	1.19512	-0.142794	1.21092	-2.7184	-4.87996	0.726469	0.134291	0.721756	1.48433	0.537758	0.895653	1.20362	0.543367	1.50003	2.16971	1.25715	0.29077	-2.4257	0.927319	0.946585	-3.08079	2.79158	0.221056	2.56834	1.41104	-2.34288	1.61194	0.79936	1.15495	-5.58073	0.962299	0.992773	0.556595	0.282103	1.10272	0.853085	1.51118	1.67724	0.86677
-0.366913	-1.00413	-1.20992	-4.22015	-1.71486	-1.95461	-3.98905	-0.818001	-2.80689	-4.25899	-3.1232	-4.24685	-3.19417	-4.66137	-3.3495	-1.99	-3.4698	-3.81007	-0.960342	-0.00269318	-3.15948	-3.84032	-3.43124	-2.69459	0.0347767	-0.0587749	-1.19354	0.142147	0.0332413	-3.50605	-1.79365	-2.08745	-3.31834	-0.0916004	-0.827257	-3.38587	-4.91681	-0.0616074	-0.610193	0.859106	1.09649	2.55504	-1.03057	-0.801994	-1.69933	-0.240807	-0.393419
-3.61207	-3.87467	-2.83952	-2.11666	-3.51261	-3.82255	-4.00659	-3.80483	-3.28585	-5.08691	-3.8021	-1.99755	-2.29537	-4.44195	-4.81503	-4.11589	-2.97224	-3.51819	-4.07388	-4.73659	-3.19195	-2.73532	-4.33609	-4.42192	-2.90309	-3.45282	-3.155	-3.72612	-1.78093	-4.05086	-3.60216	-3.57757	-2.20609	-3.59959	-3.31166	-3.86948	-6.04894	-3.41502	-3.22977	-5.40397	-3.74776	-0.886646	-3.73242	-2.61315	-4.15465	-4.37721	-3.03999
0.10766	0.890377	1.10778	-0.441536	-0.999075	-1.52902	-3.82614	1.48829	-3.14805	-3.52923	0.416986	-3.81678	-1.74906	1.04458	0.0471039	-3.82805	-3.26283	-1.01692	-4.53017	-2.1455	-4.94221	0.508448	-3.58352	-0.476843	-1.249	-0.0309544	-3.73936	-0.269281	0.00382042	-1.67803	-2.84489	-2.75931	-0.393261	-1.33266	0.482336	-2.56234	-2.55287	-0.558454	-0.152384	-3.51279	-4.94585	-1.83442	0.97979	0.919252	0.0146999	-0.268183	-0.0364037
-0.51531	-0.872461	-0.636845	-1.2954	-3.94233	-0.252745	-3.19816	-0.832956	-4.62192	-2.60215	-0.614609	-1.9346	-0.322212	0.400009	-0.898764	-0.251606	-4.43318	-2.42084	-0.671123	-1.36411	-3.9622	-0.951384	-0.869762	-2.24235	-1.07679	-2.78441	-0.79344	-0.254633	-4.20469	-1.21501	-4.17846	-0.764967	-0.570753	-1.13722	-0.570093	-3.20982	-4.38813	-0.435679	-4.46119	-4.15104	-4.23782	-2.07721	-0.0755615	-0.479548	-0.898659	-1.12457	-2.01396
-4.82572	-3.69089	-4.02466	-3.97211	-3.10385	-4.84821	-4.04999	-5.13927	-1.54563	-4.79387	-3.23414	-1.81319	-1.68907	-4.77103	-4.33308	-4.4603	-2.71363	-2.93423	-2.51601	0.127373	-3.25649	-4.51365	-2.26242	-1.13918	-3.29853	-4.28887	-4.75874	-0.934709	-2.66133	-1.16135	-3.84324	-3.83668	-3.76553	-1.36196	-5.12764	-0.276852	-5.51821	-4.79486	-3.28178	-4.69343	-3.35593	-2.50065	-5.07092	-4.09022	-3.72244	-4.25167	-3.90166
-5.65939	-4.24594	-3.97512	-4.45918	-3.81486	-5.50902	-2.4912	-4.29225	-4.65809	-4.71853	-3.99291	-3.4469	-3.12966	-3.474	-4.16913	-3.77684	-4.70354	-5.35123	-4.20547	-3.80807	-3.59434	-4.72128	-3.60837	-3.93542	-2.75534	-3.1855	-3.86939	-2.74992	-3.3028	-3.02101	-3.83421	-2.56836	-5.31208	-4.65825	-4.86059	-3.74958	-2.90429	-4.53386	-4.19056	-4.13112	-4.55883	-3.25304	-4.75796	-4.89745	-5.21633	-3.97626	-4.47295
1.10203	1.50638	0.848204	1.09474	-3.60365	1.02413	-0.0947723	1.32732	0.588295	1.85712	0.688101	0.499966	0.13187	0.82349	-0.646465	1.04562	-1.84665	-0.387596	-0.000965118	-0.646895	-2.74121	0.992729	-2.23356	-0.355225	-0.230406	-0.363834	1.88452	0.432169	-0.104153	0.704674	-0.0789814	-4.36235	0.728086	1.43988	0.71187	0.190086	-0.189159	1.54504	0.994188	1.58528	1.58497	3.46471	0.838799	1.22451	2.28304	0.954636	2.11029
-2.74078	-2.1677	-1.94817	-1.73203	-2.41875	-2.01997	-4.49233	-2.28267	-4.56506	-6.34221	-2.99453	-4.07429	-3.49533	-4.43877	-4.29954	-4.0903	-2.33124	-3.98046	-4.12636	-5.07667	-4.2259	-5.68682	-4.18212	-3.33452	-2.15959	-3.86031	-3.24894	-2.3538	-3.44168	-2.0716	-4.31198	-3.32162	-3.64953	-1.38679	-3.74657	-2.6699	-5.42151	-3.80779	-3.50856	-4.2969	-3.59687	0.733332	-2.45569	-4.17025	-1.13125	-3.17887	-2.01072
-3.24571	-3.61872	-3.32719	-2.63929	-3.62529	-4.97087	-3.9705	-4.49752	-4.85162	-4.551	-3.93295	-4.78868	-4.73144	-3.81992	-3.70276	-4.52404	-2.62427	-3.73418	-4.89384	-4.31048	-4.44993	-5.93788	-3.58554	-4.58592	-3.86051	-2.62075	-3.50892	-3.39051	-3.06711	-3.64977	-3.78505	-3.0826	-4.66009	-2.9477	-4.02506	-4.41789	-2.97794	-2.68282	-2.98571	-4.28216	-4.19125	-5.03235	-3.90332	-3.09241	-3.66774	-3.95951	-3.67621
1.35941	1.37838	1.32376	1.02168	0.831009	-3.96982	-3.46693	0.566109	1.35633	0.738628	1.287	0.0848999	-0.497917	-0.590773	-0.748859	0.83906	0.924112	-0.376139	1.47615	-3.9676	0.280693	0.848719	-3.93418	-4.0086	0.448637	0.528271	-4.23315	1.69138	0.813101	0.670406	-0.724461	0.0653439	0.607208	0.963207	1.11541	-4.0566	-1.20334	-1.3119	1.01113	-6.32986	-4.15194	0.572428	1.80285	1.25576	1.07548	1.53517	1.04653
8.10097	8.0691	8.03728	7.84189	6.97257	7.6882	7.08702	7.84235	8.4189	7.33807	7.85072	6.44808	6.76333	7.21167	7.08036	7.86472	6.50876	7.39009	8.10952	7.54301	5.78111	7.6408	6.74502	7.49051	6.67611	7.20458	7.33508	7.05213	7.21758	7.79601	6.45677	7.67282	8.64323	7.92952	7.67164	7.97819	7.97264	8.21075	7.71101	8.07167	7.82126	7.53849	8.10828	8.35824	7.68207	8.20169	7.62356
-4.0075	-2.65801	-5.00036	-0.59005	-3.18264	1.74682	-3.62796	-4.61706	-3.29236	-4.82578	-4.01959	-3.68952	-3.04786	-4.4086	-4.55605	-3.47596	-4.26901	-3.99203	-3.53049	-3.11387	-3.50723	-4.86206	-2.75039	-3.50233	-4.0621	-3.38252	-3.49104	-3.26893	-4.36306	-3.27633	-3.66395	-3.80168	-3.34926	-5.34661	-4.94472	-4.91205	-3.70428	-4.53188	-3.38511	-4.33817	-4.32585	-4.43557	-3.55454	-3.20428	-3.97907	-3.74717	-4.15407
-5.61155	-4.36079	-3.69709	-2.79176	-4.60096	-3.87473	-3.99665	-4.81822	-2.25719	-4.46883	-4.37703	-2.88066	-4.52001	-3.13306	-5.55437	-4.7788	-3.82302	-4.15516	-2.81493	-4.4739	-3.577	-4.78625	-3.01785	-4.08089	-3.31346	-2.03008	-2.98189	-4.50336	-3.6493	-3.84901	-3.00031	-2.9252	-5.07843	-3.4225	-2.80591	-4.05527	-5.04844	-5.82076	-4.92854	-4.12882	-1.69306	0.525932	-4.00367	-4.68253	-4.39805	-4.01104	-5.45842
0.129951	0.136046	0.38991	-0.833685	-4.3998	-0.658159	-1.00401	-0.45845	-2.73635	-1.08867	-0.499367	-0.942402	0.468595	1.12926	-1.18996	-0.43984	-3.46959	-1.5787	-1.0342	-4.00603	-3.83193	-2.47554	-4.02619	-0.913681	-2.14414	-0.391069	-0.950277	-0.471607	-1.43465	-1.46528	-4.20526	-3.31317	-0.472979	-2.2194	0.145092	0.506451	-4.17189	-0.665894	0.843906	-1.78933	-1.37813	-4.71327	0.240881	-0.113623	0.317999	-1.0663	-0.407822
-1.67216	-0.350073	-1.80257	-4.68473	-3.58027	-3.41069	-4.28963	-2.88637	-3.32259	-2.72234	-2.29222	-4.04871	-1.25984	-1.85636	-2.50908	-3.56866	-3.24861	-3.37302	-3.33799	-1.96819	-1.00985	-4.18572	-3.6138	-4.36306	-1.03747	-1.40073	-3.89524	-3.37041	-0.648134	-3.63734	-3.73361	-4.27807	-2.40292	-3.12095	-0.903446	-2.57225	-3.68834	-2.38107	-2.0322	-0.868109	-4.24951	1.36849	-1.64531	-1.88093	-2.1671	-2.41713	-1.19965
-3.22353	-2.26222	1.40569	-2.90534	-3.8348	-2.20922	-3.26255	-0.341282	-4.17158	-3.70938	-0.874222	0.997751	-2.94164	-1.11515	0.65488	-2.84289	-3.00765	-3.25865	-1.25592	-3.44645	-3.48222	1.02865	-3.43211	-1.38402	-4.40743	-3.1515	-0.257986	-2.72871	-0.312685	-3.51711	0.352735	-4.37417	0.664972	0.799293	-0.447555	0.538309	-5.74792	-2.11076	-2.66	-5.64851	-2.68845	-1.81799	-0.116686	0.713898	-1.75657	0.149647	-0.3295
-0.204828	0.928135	1.58694	-0.0397797	-0.348707	-1.81021	-1.98658	-4.3734	-1.73972	-4.09214	0.600225	-2.75893	-0.496887	-0.017107	0.938061	0.756205	-1.9571	0.0680885	-2.06891	1.34225	0.261534	0.450149	0.744537	1.63419	1.67479	1.47519	0.197805	-3.75678	0.335606	-0.52688	-2.12677	-3.52317	-1.16158	-1.4362	0.705461	-1.8248	-2.37065	-3.31486	-2.18669	1.22367	1.57302	2.1733	-0.207905	0.2824	-2.1321	-0.146458	-0.762106
-0.95583	0.0771961	-1.19627	-4.38638	-2.05121	-3.79011	-3.91439	-3.26496	-4.93792	-3.65119	-1.05445	-4.73581	-3.02799	-1.12106	-4.8636	-1.64765	-3.49242	-0.901787	-4.34766	-4.54958	-2.97542	-4.17772	-0.893228	-1.51508	-3.68929	-0.211895	-4.15946	-2.55032	-1.95046	-3.22948	-3.89826	-4.58138	-5.55494	-5.1675	-0.179733	-1.46658	-5.1614	-1.64217	-3.70817	-0.340704	0.281893	-0.816498	-0.663158	-2.16254	-0.951559	-1.26714	-1.40999
-3.33947	-0.897154	0.345903	-4.1905	-2.97684	-0.200733	-3.01174	-4.25829	-3.7554	-1.23798	0.16979	-0.0143814	-3.13708	-0.123058	-0.547857	-0.0508213	-1.10319	-0.733656	-3.24521	-4.95936	-1.11792	-4.83597	-3.82462	-2.61665	-0.449699	-2.91355	-2.31665	-3.03771	-3.45717	-0.693565	-4.39004	-0.715273	0.216631	0.448315	0.017662	0.566059	0.068613	-0.178091	0.224863	-0.207762	-4.45981	-0.676756	-0.136963	0.290947	-0.878628	-3.41393	-0.254835
-1.67355	-1.36024	-0.637405	-0.715073	-3.56154	-2.00412	-1.59098	-1.75839	-0.982283	-2.50089	-4.34068	-3.19105	-1.1814	-1.68618	-4.08824	-1.22532	-1.89457	-1.53105	-3.14727	-3.09867	-4.68619	-0.383175	-3.33821	-2.73829	-4.00632	-4.19371	-1.1387	-2.20186	-3.50355	-3.90256	-2.94143	-3.1745	-1.96953	-1.01314	-2.1739	-1.13998	-0.798475	-1.79442	-4.42193	-4.98434	-3.8121	-2.40972	-1.20157	-0.806618	-0.828739	-2.44103	-0.284952
-0.444262	-0.36784	-1.00242	-2.27117	-1.10619	-4.01961	-3.64151	-4.10389	-3.1375	-1.87562	-1.82369	-2.25655	2.2814	-1.25685	-3.31541	-1.92442	-0.494612	-0.795687	-0.635153	-1.30469	-0.0141773	-0.886601	-1.83777	-4.10119	-1.44412	-0.451696	-0.4858	-0.154665	-2.18432	-0.321877	-0.825289	-1.06451	0.394564	1.75179	0.261398	-0.441359	0.199335	0.216492	-1.22739	-1.30949	0.315199	0.208254	-1.01829	-0.841543	-0.39324	-0.290665	-1.54582
-1.6172	0.0793323	-0.496387	-2.3669	-0.153219	-0.182606	-0.600924	0.457428	-0.0602379	0.613714	-0.170277	-3.33353	-1.29329	-1.18716	0.634125	-4.58992	0.427784	-3.77125	-0.359745	-2.32292	-0.937935	0.339018	-1.8339	-3.38421	0.0512104	-2.57738	-0.0860958	-0.541008	-2.98315	0.296368	-0.982248	-2.74859	-5.2675	-1.5822	0.428961	0.0432186	-0.973389	-0.628973	-1.43299	-3.61892	-3.37202	-1.82128	0.0755196	-0.549715	-0.0823688	-0.543654	0.22508
0.319374	-1.46402	-3.6943	-1.41382	-4.0307	-3.87875	-1.35335	-3.62048	-3.3492	-4.35034	-4.53263	-1.41988	-3.00544	-3.72922	-3.73621	-1.78208	-3.05896	-5.49714	-0.986647	-4.34777	-3.78143	-1.34267	-3.37267	-3.5473	-0.726938	-3.93729	-0.794981	-3.14967	-0.934332	-0.668507	-2.70475	-1.68038	-2.04962	0.60441	-1.13581	-5.64574	0.67807	-1.0409	-4.25992	-4.43226	-1.98479	-4.07101	-0.558762	-3.28224	-3.59718	-4.08581	-4.87275
1.05503	0.999418	1.45022	0.984268	0.0651417	0.389549	-3.43729	1.28746	-1.09114	0.626091	0.951677	-0.300175	1.11379	2.44343	0.939447	1.05729	0.712023	0.763693	1.56057	0.462627	0.0934029	0.661085	0.163803	1.21996	0.843693	0.398323	0.5007	-3.12836	-3.8543	0.738874	-1.54947	-0.0389671	1.40051	-0.385496	0.48802	1.20783	0.856588	-0.636438	-1.55333	-1.15034	-3.74149	1.05958	1.15643	0.709309	1.337	1.58703	1.07556
-4.20918	-3.33907	-2.66314	-3.42273	-3.17237	-4.10926	-1.99063	-2.42466	-4.96217	-5.83137	-2.66713	-3.81198	-4.569	-3.3692	-4.82863	-2.75882	-2.7237	-5.72159	-3.45721	-3.43925	-2.83555	-4.64992	-3.6323	-3.89652	-3.2266	-2.91334	-3.35889	-2.62413	-2.54659	-3.94343	-3.57405	-3.20894	-3.93351	-2.44744	-4.49412	-3.006	-3.07163	-3.26166	-2.50107	-4.20233	-5.18637	-1.86407	-4.15745	-3.53769	-2.77081	-3.25132	-2.76101
1.39954	2.03359	1.96242	1.96066	-0.382921	1.31629	-2.06215	1.25951	-4.02737	1.04193	2.02105	1.87045	-3.84699	1.77775	1.95152	1.68837	0.962713	-0.0907249	1.69592	0.827583	0.559292	1.86746	0.237951	1.75704	-0.905319	0.916918	0.458441	1.52415	1.33089	0.775219	-0.172216	0.310412	2.27432	-0.871	0.680689	1.69277	0.407061	1.42708	2.71174	-0.510773	2.31454	0.6492	1.60788	2.10941	1.26875	2.92386	2.18107
-1.44666	-0.569445	-0.701664	-2.89231	-3.41575	-4.9908	-2.28499	-4.39237	-3.73463	-4.70742	-4.30085	-4.31805	-3.84263	-2.68101	-4.46378	-1.65872	-3.85634	-3.95613	-1.27895	-3.72915	-3.78488	-4.62183	-3.88421	-4.09398	-1.73967	-3.98441	-3.31454	-3.66754	-5.03904	-3.6896	-4.16062	-3.08277	-4.85336	-4.26682	-2.62157	-5.30205	-3.65933	-1.22069	-4.01597	0.860632	-5.18247	-0.31885	-0.234798	-0.162464	-1.4442	-4.30878	-1.51153
-1.91605	-2.2887	-1.6191	-5.51647	-4.28138	-4.90097	-2.73219	-4.78091	-3.72867	-4.87102	-2.11336	-3.01663	-1.7726	-3.68077	-3.98839	-4.00322	-4.36274	-3.88649	-3.85366	-3.55635	-4.73139	-2.42651	-3.02867	-4.69615	-4.29256	-4.92816	-1.4397	-1.64589	-3.29642	-4.61001	-5.41282	-3.36481	-1.6282	-3.97683	-4.81304	-3.98277	-4.9006	-1.78599	-4.89761	-2.86013	-6.28617	-4.55608	-2.16121	-2.17949	-2.32637	-2.52097	-2.46044
-1.32323	-1.32346	-2.88985	-4.26765	-2.50037	-4.90606	-3.43901	-1.14995	-1.88671	-5.26845	-1.88985	-1.5322	-4.67698	-5.49454	-4.58509	-2.14438	-2.21053	-3.28507	-1.57195	-4.01919	-2.97732	-1.78959	-2.57744	-2.97907	-3.47492	-1.97063	-5.06852	-1.09963	-1.61986	-3.69622	-3.33065	-1.94606	-5.39085	-4.08492	-0.695505	-2.42356	-1.21731	-2.97395	-2.26368	-6.20665	-3.31662	-3.08258	-4.16213	-1.75013	-1.2952	-4.31492	-2.08808
2.08887	2.18625	0.269468	0.0170612	0.754854	0.0510216	-3.09359	1.75352	1.131	1.40104	0.94079	0.178307	2.51325	1.74785	0.785027	1.83207	0.107912	0.776199	1.5542	-1.43061	-1.56514	0.87805	-1.36388	-1.1899	0.654703	1.05856	1.54553	1.38184	1.15514	-0.818386	0.358309	-0.4286	0.182369	1.65811	2.627	2.45119	2.32529	1.95393	1.53551	1.66493	0.635399	2.30889	1.53405	1.26845	3.2306	1.81371	2.82462
0.629925	1.66262	0.487787	-0.725321	0.00477982	-0.494606	-4.49744	1.10451	0.804592	0.738066	0.886362	-3.98346	-3.27159	1.53408	1.11782	0.796408	-0.00952339	1.62951	1.14492	0.583488	-1.93228	0.162035	-1.33833	-3.79646	-1.21372	0.576557	-4.25008	0.67178	0.75374	0.503487	-0.0160866	-0.475002	-0.267799	-4.0986	1.57565	1.67228	1.4355	1.54601	1.21675	0.715416	-3.41535	-0.643522	1.5958	1.0495	0.990456	0.681727	1.0697
-5.38017	-5.2294	-4.69377	-5.63123	-3.92829	-3.84987	-3.15672	-4.09564	-3.76872	-5.23343	-4.34653	-2.81196	-4.70573	-4.90947	-4.77543	-3.46354	-3.22205	-3.58188	-4.74479	-4.70289	-4.54211	-4.29432	-3.98334	-3.11933	-4.7497	-3.78876	-4.00931	-5.66243	-3.51119	-2.82953	-3.21342	-3.29974	-4.19514	-2.49014	-4.4422	-3.97176	-3.44601	-3.78636	-4.62696	-4.59122	-3.33047	-1.45164	-5.54959	-5.34774	-4.40403	-4.51941	-4.95554
-5.17395	-4.38264	-4.95592	-4.82347	-4.2759	-2.9523	-4.46208	-5.22472	-2.70321	-5.02169	-4.94048	-3.93081	-3.41791	-4.87193	-4.09256	-3.13335	-3.50692	-4.71255	-3.51451	-3.49343	-2.84678	-2.95836	-4.07558	-3.16904	-3.76526	-2.69712	-2.24763	-2.73541	-2.74062	-3.51661	-3.91382	-4.90034	-4.62745	-4.68983	-2.10189	-4.29211	-5.72051	-3.50332	-4.60816	-4.81792	-1.88585	-5.08842	-4.62848	-4.42229	-4.07027	-3.60781	-3.37547
-3.18252	-3.65585	-2.7599	-2.69902	-2.80406	-4.47735	-3.70976	-5.57598	-2.95534	-4.79849	-4.76443	-3.36816	-1.20171	-3.96315	-5.27308	-3.38119	-4.41467	-1.42846	-3.94783	-3.39352	-3.70355	-5.4056	-3.50991	-3.02096	-3.4444	-2.21929	-1.58718	-3.29042	-5.30118	-2.90415	-3.21741	-4.47004	-5.60192	-4.54839	-1.59897	-0.758478	-0.991121	-1.82017	-1.37893	-5.00617	-3.47967	-4.86516	-1.88841	-5.75823	-1.38262	-3.91214	-0.947672
-2.37876	-4.38127	-2.51684	-0.00315094	2.11399	0.9998	-3.07434	-0.7313	-3.69714	-6.49314	-2.61627	-1.70812	-3.98157	-3.70917	0.97765	0.426313	1.54651	-3.48311	0.977631	1.52415	-3.24611	-5.55546	1.9446	2.52867	0.862749	1.20704	1.87766	1.35068	1.12864	0.908516	-4.44323	-4.0884	-0.14806	-4.23119	-5.84066	-4.73479	-3.04636	0.363068	0.527548	-5.70169	-1.23269	-4.25464	-2.10854	-0.717274	0.905415	-0.775326	-1.45636
-5.36549	-4.98848	-1.47295	-1.23399	-3.00761	-4.35603	-3.94896	-4.88868	-2.48928	-5.70368	-4.16329	-3.35218	-3.96624	-4.43227	-4.13009	-2.9482	-3.33504	-4.50652	-2.62579	-4.5445	-3.8192	-1.61629	-3.56524	-2.89683	-3.24108	-2.09135	-3.95978	-3.83739	-1.14065	-3.81418	-2.7546	-1.65631	-4.81923	-2.34131	-1.95527	-3.22617	-4.42863	-3.78382	-1.06257	-4.21144	-4.53091	-4.56114	-2.90384	-0.892555	-0.948618	-3.82402	-1.65759
0.408815	0.0873165	0.538164	-0.998726	-2.30163	-4.1933	-3.9597	-4.34536	-3.53958	-4.10088	-0.274071	-1.9209	-4.65081	-2.43785	-0.503124	-0.739517	-2.06141	-1.05168	-0.928947	-1.15426	-2.61461	-0.549507	-2.18399	-1.30592	-0.737144	-1.37537	-3.75115	-2.61227	-0.220791	-3.10352	-2.10813	-3.02788	-0.91967	-2.69369	-1.47273	-3.60441	-2.95672	-1.23345	-0.664614	-1.69104	0.279373	0.517607	0.440809	-0.318241	1.34113	-2.30852	1.20225
2.32298	1.22138	1.964	2.41621	0.623682	2.07992	1.28404	2.00486	0.62044	2.21837	1.92786	2.94773	0.595812	0.866415	3.04822	1.67597	1.75394	0.807747	1.02819	0.330759	1.12148	2.60024	1.17932	-1.69807	-1.8276	0.127066	2.47117	1.28233	1.69628	1.3302	0.604689	1.5004	1.53345	2.15674	2.09844	-0.0686321	2.07287	0.278502	0.47065	1.19633	-0.111469	1.79112	1.43185	1.43477	4.40954	1.60342	4.15222
-0.939951	0.211151	0.362074	-1.14255	-2.01124	-1.88138	-0.896624	-1.31484	-3.18938	-1.34303	-0.000610352	-1.02765	-2.91976	-1.81433	-3.89797	-0.849503	-1.22709	-0.0115471	-2.54997	-4.22658	-1.73067	-0.298157	-1.66351	-0.0858269	-3.52153	-4.32859	0.116802	0.156202	-1.12508	-2.91814	-2.20427	-1.54891	0.331575	0.251783	-0.20591	-0.947853	-0.0100021	-2.70067	-3.21739	-4.67783	-1.97819	-1.52931	0.787952	-0.789068	0.35014	-5.26968	-0.624992
-4.80541	-3.85588	-2.90166	-5.17429	-2.29601	-5.18674	-2.31871	-2.97695	-4.56489	-3.76024	-2.46969	-2.62598	-4.32966	-3.47738	-1.16719	-1.4219	-2.10228	-4.40641	-3.78302	-4.0924	-3.12472	-5.62724	-3.48926	-2.43807	-3.77063	-3.59391	-3.09666	-4.1223	-3.47332	-1.7476	-4.1909	-3.9405	-4.49416	-4.6418	-3.54009	-0.859528	0.432955	-3.63715	-4.013	-3.52876	-3.87984	-4.66173	-0.148916	-2.24763	-1.66663	0.618977	-4.10084
-2.96416	-4.09754	-2.92112	-2.53521	-2.49578	-2.79562	-4.31178	-5.00892	-4.44054	-3.81613	-3.65728	-3.37457	-3.13799	-2.2553	-3.94198	-3.52546	-3.86516	-4.70895	-4.32804	-3.01102	-3.59141	-2.97607	-1.8815	-2.88628	-1.74767	-3.7409	-4.06866	-3.27529	-4.76165	-4.47528	-4.56095	-3.63271	-2.38631	-4.06782	-2.49525	-0.984007	-1.62092	-1.57649	-4.67228	-3.9364	-5.57754	-4.13539	-2.35973	-2.41049	-2.5457	-2.81686	-2.01675
-2.06064	-1.41235	-1.63254	-3.22459	-4.07822	-3.11905	-4.83219	-1.68901	-1.99744	-4.02952	-1.41593	-3.7355	-2.55378	-0.73107	-0.891134	-3.67737	-3.54426	-3.07421	-2.09024	-2.44693	-4.25512	-3.19759	-3.43517	-4.47903	-3.22596	-2.78081	-2.15253	-2.69172	-2.01367	-4.51985	-3.9063	-3.7681	-1.29203	-1.77329	-1.97411	-1.55032	-1.97202	-2.41376	-3.83065	-4.68797	-2.57815	-5.92673	-1.57319	-1.50168	-3.71194	-2.14887	-2.23024
0.850561	2.34422	2.32415	2.13894	-3.91241	0.154146	1.54144	1.44961	0.436548	0	1.95859	0.53908	0.964264	1.40077	-1.85831	1.77225	1.0451	1.02447	1.01187	-0.8501	2.13014	1.74331	1.1662	0.509174	-1.65867	0.724155	-1.49737	-1.68776	-2.94004	0.240196	-2.18502	0.418873	1.30197	2.0019	1.92592	2.73018	0.249769	0.90444	0.458145	0.388647	0.382544	-1.97238	2.0613	2.021	2.1406	0.901741	2.17256
-3.0172	0.0555	-2.06836	-4.83034	-4.19706	-1.43534	-2.89323	-0.0282974	-5.59991	-5.15533	-0.0980072	-3.70933	-3.28467	-1.07962	-4.85701	-4.16811	-2.29222	-1.99825	-3.72169	-4.60831	-2.52043	-1.17304	-3.64847	-3.50713	-4.20219	-3.79704	-4.62212	-2.67232	-4.23861	-1.00421	-1.0307	-4.37103	-5.50588	-0.627972	0.109642	-4.34698	-5.49212	-1.09265	-3.41713	-3.69248	-3.71194	-4.17614	-1.12255	-3.96501	-5.59686	-0.552179	-1.32482
-1.39743	-1.86977	-2.05996	-4.3948	-3.28858	-4.44015	-4.71407	-4.42673	-3.72392	-6.04372	-2.1074	-4.16411	-4.08044	-3.74047	-4.25298	-3.49444	-3.55692	-4.05903	-3.43675	-2.92885	-2.5499	-1.82679	-1.93762	-3.72997	-3.10856	-3.96984	-4.41859	-4.60957	-2.02974	-2.42195	-3.84895	-4.59197	-1.49412	-3.94226	-3.88323	-3.3189	-1.53539	-1.83107	-3.46023	-4.76933	-3.73246	-4.94069	-1.04254	-1.27059	-1.90703	-4.45429	-1.8928
-2.45108	-4.93518	-2.73588	-5.5466	-3.39995	-4.0092	-2.83763	-3.70489	-3.42999	-3.28048	-4.0005	-4.23252	-2.48799	-0.760109	-3.65824	-1.30262	-3.80283	-4.14573	-3.97632	-4.18306	-4.45086	-4.25403	-3.93206	-1.98761	-2.28679	-3.99866	-2.96073	-2.31829	-2.01483	-3.2405	-4.02491	-3.19107	-3.79885	-2.08151	-1.3943	-4.79544	-5.73721	-3.4305	-3.35474	-4.66287	-3.09055	-1.29181	-3.8531	-4.67865	-4.93629	-3.33657	-4.82547
-5.0369	-4.47978	-3.76702	-4.99688	-3.32103	-3.19677	-3.04318	-4.07591	-3.85418	-2.21674	-2.7667	-3.57095	-3.28326	-1.61655	-2.34771	-3.0838	-3.93009	-4.26602	-1.60975	-2.97798	-2.85823	-3.08359	-3.76472	-3.74928	-3.38626	-3.09992	-2.69467	-3.99527	-2.35242	-3.67657	-3.46766	-4.74859	-4.68865	-4.20868	-2.49278	-3.14868	-2.81863	-1.88793	-1.89824	-3.3152	-4.38755	-2.83182	-2.37067	-4.38045	-1.52833	-4.63279	-2.37824
-3.8382	-2.86728	-2.9445	-3.16251	-3.07464	-4.91339	-3.65973	-2.54426	-4.21902	-3.41825	-3.36722	-3.70033	-4.14757	-4.42783	-2.45704	-3.1079	-3.29482	-4.62901	-3.89081	-3.15931	-2.97505	-3.5685	-2.9534	-3.63813	-4.89907	-2.64437	-3.63541	-2.84102	-3.72322	-3.05562	-2.78371	-3.83894	-3.33362	-2.53514	-2.29239	-2.54832	-3.34935	-2.52194	-2.32688	-3.83316	-4.14709	-3.0746	-3.12665	-3.19717	-2.69382	-3.64337	-2.68811
-2.09563	-1.80728	-2.20794	-2.78606	-2.84061	-3.50384	-1.58411	-4.9732	-3.37757	-4.61849	-2.08262	-3.74716	-4.01116	-5.06625	-4.54069	-2.58709	-2.28538	-4.46078	-3.41846	-1.78501	-3.08771	-1.91879	-3.52562	-3.81704	-2.32838	-2.07799	-3.67551	-1.28256	-2.08604	-4.55682	-3.10475	-4.17637	-4.92296	-4.49094	-2.719	-3.08426	-4.37325	-3.56852	-4.2232	-2.90689	-3.30973	-1.23075	-3.77597	-5.14787	-2.41719	-2.96673	-2.64799
5.35156	5.28867	5.47264	3.88441	4.40081	0.397732	-0.0119305	4.69348	2.82203	3.85061	4.93384	2.20323	-0.0336533	4.42605	3.65643	4.18556	4.25783	3.22673	4.0311	4.35506	3.86229	5.02847	4.32391	4.59122	4.09126	4.38608	4.54569	4.85311	4.82597	4.40105	4.14384	4.18563	5.08636	3.69226	4.69403	4.23189	4.53768	4.51141	4.38139	4.19471	4.29064	5.30898	4.93382	5.28765	4.95018	5.0326	5.01132
-1.15014	1.02702	-0.0349941	-0.975182	-3.33055	-1.2781	-0.710411	0.5292	-4.30075	0.666531	-0.153973	-0.0382958	-2.68337	1.10661	-2.85971	-1.33894	-1.51426	-0.346226	-0.0651474	-3.64501	-2.46704	-1.49296	-1.39376	-3.0545	-2.26349	-1.61803	-1.21303	-2.41437	-1.43141	-0.0703049	-3.10588	-2.35077	0.516859	-0.396486	0.645855	-1.95977	-1.1963	1.48267	0.427195	-0.960978	-0.797516	1.00179	0.46641	-0.157103	0.0403213	-0.678806	0.849585
-3.28337	-1.68725	-1.83106	-4.98607	-3.41586	-4.65133	-2.3495	-2.11226	-4.97917	-2.0171	-1.38015	-3.70566	-2.34699	-5.22393	-4.58649	-1.49327	-3.06317	-3.67982	-4.79976	-1.9577	-3.77996	-1.87654	-1.64335	-2.99691	-3.01026	-2.42783	-3.77184	-1.85296	-3.94251	-4.02032	-1.92314	-2.18182	-3.39303	-6.58397	-5.56071	-3.20729	-5.90041	-4.41482	-3.9406	-4.23502	-2.38034	-4.92199	-1.81639	-1.79411	-3.20557	-3.78341	-2.02374
-1.87777	-1.34633	-2.19866	-3.51939	-3.2016	-0.814997	-4.02666	-3.54437	-2.07907	-7.17955	-1.42015	-3.90372	-1.42656	-0.976677	-3.85674	-4.34902	-3.16085	-4.88291	-4.40412	-3.98338	-2.02854	-2.55083	-3.81429	-3.81616	-3.66603	-3.88898	-1.63507	-2.31351	-4.46498	-3.80887	-4.23475	-2.77902	-2.13603	-2.43121	-2.06952	-4.01081	-5.00734	-3.90525	-5.03696	-5.36203	-4.72754	-4.59868	-1.38497	-2.84051	-2.15788	-3.05908	-1.1004
-1.48249	-0.852156	-0.582819	-1.31671	-2.55018	-0.406357	-2.88427	-4.16581	-4.56114	-4.55785	-1.11286	-3.71353	-3.89284	-3.72914	-5.89868	-0.898209	-2.18106	-3.25231	-2.48745	-3.98203	-3.80109	-1.5904	-1.56	-4.10545	-1.09354	-3.16308	-3.7706	-3.11091	-1.06645	-3.32087	-3.37234	-1.81359	-0.776186	-3.71392	-4.37451	-3.77248	-5.65946	-5.29449	-3.25553	-4.96609	-0.889976	-1.09208	-1.28639	0.198122	-1.73672	-0.373939	-0.987536
0.874865	-3.51358	0.149756	-4.69218	-4.29105	-4.70711	-3.43851	-4.6391	-0.217224	-3.16602	0.757837	-1.93113	-3.9012	-1.58744	-2.17973	-0.990963	-0.678103	-2.04287	-0.0782318	-3.9365	-0.988913	-0.0999412	-1.13629	-2.7207	-3.96124	-1.71495	-4.57467	-1.34025	-1.39232	-5.03479	-0.961548	-2.93698	-4.1655	1.41593	-0.781815	-3.53264	-0.776682	-4.92021	-0.786415	-5.12395	0.908485	-3.64773	-1.3253	0.0761681	-4.26874	-3.06473	-2.08162
-2.17551	-0.89188	-0.379215	-3.11622	-3.05261	-3.93759	-0.722395	-4.74029	-2.74851	-0.850498	-2.33935	-2.01601	-2.40447	-1.27205	-4.64687	-3.88232	-2.69983	-5.42147	-2.27283	-1.37933	-2.47722	-0.938732	-1.76913	-4.39136	-2.96566	-3.96652	-2.75032	-2.32668	-2.01013	-2.44726	-3.19718	-2.80209	-0.694092	-0.411781	-0.0034523	-3.00106	-2.87583	-5.03608	-2.87978	-3.45484	-3.62518	-2.47065	-2.2665	-0.991091	-0.412277	-0.858162	-0.149174
-2.13666	-3.33187	-3.17199	-3.22064	-3.98009	-5.57072	-2.73592	-3.21266	-4.01689	-4.76305	-4.18585	-4.21622	-2.10205	-2.97945	-4.94186	-4.63856	-3.23268	-5.07922	-3.07099	-3.40027	-4.2291	-4.04776	-2.35526	-3.40049	-3.64666	-3.64347	-4.77508	-4.54564	-4.04478	-3.7672	-4.05002	-2.94162	-4.99114	-2.44279	-4.65007	-3.19864	-3.37907	-2.42191	-4.48606	-3.44075	-4.3765	-2.37658	-4.33916	-4.18247	-4.42826	-3.95898	-3.02652
-2.52673	3.12035	-4.46751	-5.3427	-2.7196	-2.71375	0.0604191	-4.43711	-3.87271	2.73511	-2.12654	-3.9384	-0.627806	1.05075	0.380285	-1.35708	-3.64538	-1.88035	-3.24863	1.32818	0.920233	-3.81311	-3.86476	-3.25256	5.63713	-0.38179	5.3428	-2.76718	-4.82451	-4.00776	-3.76691	-3.60373	-2.1711	-2.58156	-4.1077	-2.21108	-3.21499	-2.34484	3.73799	-4.89577	-4.4151	2.2725	1.6332	-2.77237	1.57908	4.08927	-5.35128
-4.12326	0.809897	-3.59084	0.854862	-0.479017	-5.47221	-2.77495	-5.15133	-3.80109	-2.94504	0.425341	-0.066761	-4.33209	-2.10737	-4.43073	-3.51831	-2.94724	-1.09021	-4.20258	-3.99318	-1.20746	0.231245	-4.28862	-3.26053	-3.87773	-3.04221	-4.20195	-0.4361	0.193918	0.308941	-1.72208	-3.72173	-0.182905	-3.71966	-0.033268	-2.91738	-2.68913	-2.1241	0.328012	-0.712965	-3.87681	-5.53243	-0.25881	0.517912	-0.36577	-0.150646	0.266914
-2.5258	-2.57579	-0.868051	-1.98202	-3.12716	-3.5986	-2.6724	-3.42921	-4.1288	-2.2545	-4.02968	-4.06443	-2.39431	-5.08252	-4.30191	-2.48182	-3.64803	-3.17707	-3.64877	-4.35781	-3.65042	-3.82329	-3.25594	-2.85935	-2.72648	-2.78884	-2.58695	-3.26426	-3.62991	-3.8671	-3.05917	-2.10681	-2.49568	-1.15973	-3.00891	-2.54444	-2.62534	-2.88353	-3.10178	-3.59538	-4.75747	-4.34481	-3.68174	-1.24165	-1.18525	-3.35414	-2.40025
-1.52261	-2.27872	-2.21527	-3.19156	-2.34125	-3.02137	-2.45988	-4.83746	-2.4792	-2.5846	-3.10275	-2.33905	-2.88485	-1.90667	-4.67552	-3.97023	-2.51296	-2.81545	-3.4809	-4.74754	-2.87702	-2.98313	-3.78549	-3.39246	-3.58432	-2.58354	-3.83793	-2.2913	-5.11568	-3.11356	-2.37393	-2.65033	-2.70707	-1.91085	-2.45027	-4.37415	-2.65642	-2.50827	-2.04616	-2.02918	-1.51092	-4.18035	-3.6187	-3.27882	-2.44001	-2.5025	-2.38592
-4.04936	-0.258911	-0.0665398	0.113915	-4.96063	1.21653	-3.72444	-0.159718	-3.42992	-1.34333	-0.969759	-4.39315	-2.02537	-2.20724	-5.35697	-3.43117	-2.51418	-4.96373	-2.83108	-3.28987	-4.50245	-0.898157	-3.67825	-2.9715	-3.40342	-2.1299	-0.815556	-3.78153	-2.50521	-3.10008	-3.02013	-3.59821	-4.74066	-0.739679	-0.968649	-1.57472	-1.59117	-0.625816	-3.55696	-1.5945	-4.37596	-5.01463	0.306187	-0.810503	1.09007	-0.574444	0.356941
-1.75079	-0.74691	-1.30234	-4.92666	-3.55254	-0.95092	-2.97067	-4.42562	-4.7198	-0.535572	-1.73989	-3.51267	-4.49995	-2.76633	-4.23408	-2.31954	-4.2297	-3.38004	-3.51313	-4.34169	-4.0918	-4.0104	-3.8175	-3.69648	-3.5695	-4.15169	-2.2133	-4.52743	-3.4653	-4.61867	-2.2656	-3.66528	-2.76985	-3.11647	-1.29851	-4.01513	-1.46701	-1.87821	-3.72402	-1.13595	-3.21233	-0.320967	-0.889996	-3.59164	-0.367695	-1.98346	-2.4804
-1.61199	-1.3857	-1.51669	-4.84732	-3.75668	-1.90808	-3.01587	-4.29059	-4.49174	-4.88868	-1.25376	-2.65925	-2.85742	-5.00099	-3.10551	-4.09804	-3.41636	-3.58397	-3.43352	-4.60266	-4.63781	-5.71173	-4.04493	-2.62276	-3.97648	-2.20195	-3.95994	-4.0962	-2.53784	-2.75018	-4.21774	-2.83553	-1.41707	-4.25463	-5.32827	-3.03225	-3.50757	-4.34306	-3.97076	-5.1408	-4.63633	-3.69752	-1.48018	-2.02074	-1.116	-0.966902	-1.95645
-4.40671	-4.0495	-4.49654	-3.99838	-3.5877	-2.67346	-3.95897	-5.68203	-3.42233	-4.73343	-4.6886	-4.2879	-4.04806	-5.26002	-4.50231	-4.29602	-4.56968	0.249937	-4.4201	-3.92544	-3.30185	-4.72797	-4.15144	-4.28423	-3.06118	-3.28121	-3.18276	-3.77827	-2.71475	-2.94104	-3.29922	-3.04495	-5.59599	-4.18945	-4.5636	-2.72468	-5.81751	-4.8973	-3.40185	-3.53448	-3.25773	-2.5719	-5.21982	-4.65801	-3.90376	-5.84526	-3.55914
-3.35955	-3.76918	-4.68306	-4.31348	-3.03895	-3.26022	-4.37417	-4.09397	-4.40002	-4.60033	-4.25714	-3.35681	-3.09832	-5.50058	-4.53619	-4.50797	-3.82898	-3.66448	-3.00495	-4.69083	-4.04896	-3.63471	-3.08032	-3.90292	-1.91354	-4.50469	-3.08665	-3.276	-3.2964	-3.41209	-3.52019	-4.271	-4.90189	-3.07385	-5.59294	-4.02703	-2.90384	-3.3183	-3.45586	-6.00567	-3.64021	-4.41422	-3.33296	-2.64333	-4.70575	-5.53151	-2.39018
0.698341	1.23639	2.05077	0.91021	-1.26275	1.04159	-1.15409	0.83045	-3.12488	-0.917345	1.56912	-0.445484	-0.281706	1.2355	-2.81423	-1.34325	-0.222504	0.70229	0.000675201	0.221615	-3.08778	1.55353	-0.523764	0.66881	0.351177	-0.792934	0.307104	-0.0489979	-0.362575	-0.223467	-2.46576	-2.51821	1.14438	0.280546	1.11694	-1.19365	-1.02145	0.107571	1.39768	0.630341	0.218018	1.32607	1.28635	1.23045	1.37331	0.527643	2.04186
-4.30131	-2.092	-1.12902	-4.94723	-3.17967	-3.82904	-3.84093	-5.47061	-4.6929	-4.15468	-2.00232	-3.93867	-4.39281	-5.22796	-3.37271	-4.31712	-4.24335	-3.56604	-4.334	-4.76094	-2.61976	-1.8462	-3.51909	-1.72476	-3.76835	-3.04638	-4.21314	-4.14544	-3.91948	-4.86395	-3.38561	-3.4132	-4.52491	-4.40273	-4.86122	-4.70156	-3.25732	-5.80912	-1.22432	-4.90913	-3.23342	-4.4424	-2.08285	-1.043	-1.91224	-4.65769	-3.58494
-5.0447	-4.61649	-3.39207	-4.72339	-3.79123	-5.14771	-2.90603	-5.0472	-4.45451	-4.159	-3.99431	-4.28601	-3.09541	-3.67251	-2.9522	-4.88388	-3.23996	-3.19733	-4.0408	-4.217	-3.39058	-5.11581	-3.44921	-3.65368	-3.97834	-3.44281	-4.27974	-4.55292	-2.85904	-2.82687	-3.28878	-4.02799	-5.04728	-4.85959	-3.98131	-4.04315	-5.01507	-4.34476	-3.97074	-5.43052	-3.22583	-3.77202	-4.91493	-3.03673	-4.60859	-4.26616	-4.34429
0.865805	0.868902	-1.53486	-0.416212	-0.545185	1.66758	-1.45282	2.33447	-1.7435	0.832621	0.244419	-1.55034	0.0675545	0.916056	-0.172092	-2.30612	-1.16671	-0.023674	0.357845	1.02119	-2.22759	-0.185259	-1.40637	-1.33046	-1.55092	-4.42703	-1.62658	-2.57933	-0.385864	-1.41909	-1.85447	-2.64423	-0.435652	-0.238144	0.410622	-1.06276	-0.875721	-1.59297	-0.057272	-6.03135	-5.01975	-3.86338	0.615452	0.563532	0.544788	-1.5553	-0.248579
-2.09096	-3.78723	-4.06131	-1.02403	-5.10002	-4.11862	-3.32163	-4.08087	-4.08163	-6.05817	-4.49989	-3.08191	-3.08297	-1.6577	-4.07803	-2.82092	-2.52906	-2.72444	-5.14136	-3.59277	-3.70265	-4.13136	-3.23373	-3.8872	-3.00424	-3.70278	-3.81527	-3.96193	-4.0113	-3.82781	-2.89327	-3.12598	-1.7069	-3.81788	-5.57175	-4.09435	-2.75512	-4.88524	-3.25419	-5.03564	-4.13408	-2.59958	-2.84292	-2.6706	-2.5307	-2.50152	-4.86342
-4.30786	-3.07416	-1.29297	-6.32767	-3.86919	-5.07638	-2.80365	-5.28463	-4.78502	-4.50598	-1.6232	-3.61009	-4.61282	-4.47688	-4.28964	-2.24026	-2.31082	-4.37672	-3.69801	-4.68813	-4.48494	-3.19983	-3.85798	-4.01286	-3.10411	-4.9993	-1.20881	-3.7671	-3.07344	-3.87873	-4.17362	-3.67657	-0.863779	-3.69748	-2.66257	-2.38909	-4.93521	-4.49629	-3.21599	-4.26988	-4.10392	-4.01933	-2.73874	-1.6248	-2.96048	-3.42395	-1.57008
4.00567	3.34808	3.48634	2.84338	2.99444	2.52764	3.09261	3.07903	3.59544	3.45887	3.1553	3.88669	2.19858	3.51185	2.93554	3.31821	2.34009	2.27436	2.87633	2.05237	2.70519	3.07585	3.15049	4.01546	3.72015	3.18107	3.58581	3.2925	3.34572	2.56392	3.32556	3.51818	3.67389	2.14652	3.21002	2.749	3.61359	3.73149	3.00377	3.03511	1.98541	3.86087	3.13218	3.55212	3.93348	4.33376	3.84222
-3.80293	-1.22474	-3.32331	-4.09744	-3.75047	-3.65838	-3.30822	-3.04094	-4.33292	-2.89769	-2.77443	-3.22748	-3.78061	-1.4785	-4.20383	-5.02468	-3.92699	-3.03952	-3.24465	-4.30832	-3.77587	-2.16598	-4.31971	-4.20645	-3.07338	-3.06188	-4.26945	-4.93304	-4.21461	-3.41619	-3.2066	-3.37071	-1.63785	-4.90422	-4.81374	-2.37044	-4.7865	-4.03553	-3.56863	-5.2266	-3.52491	-4.09971	-2.49858	-2.63488	-2.51727	-1.66979	-2.82743
-3.18987	-0.760275	-1.20741	-2.7247	-3.39341	-3.83888	-4.18851	-0.790751	-1.08264	-5.61558	-1.88248	-0.994282	-4.01788	-1.01099	-4.13513	-3.29331	-3.3202	-5.25171	-2.86521	-3.27508	-3.71052	-5.7756	-3.27722	-2.88049	-3.54838	-4.12198	-3.83345	-3.43464	-3.60496	-2.25335	-3.34938	-2.98249	-5.95124	-4.42361	-4.97496	-0.476667	-4.74339	-1.76591	-4.75045	-4.63033	-2.9103	-4.96732	-2.01578	-1.19158	-1.12729	-1.24765	-1.34765
-3.39208	-2.30163	-1.75624	-4.04484	-3.09634	-1.73785	-3.83311	-1.64417	-3.65116	-2.01983	-1.27227	-0.577692	-1.16553	-1.01311	-2.30929	-3.62425	-2.63942	-2.27682	-0.970802	-3.42091	-3.60313	-2.95847	-1.86463	-2.83781	-0.293735	-2.7915	-4.59822	-1.7556	-0.804243	-4.59622	-3.63235	-2.49381	-5.6974	-0.259728	-1.64265	-4.42836	-1.07576	-5.23016	-0.443981	-2.87362	-4.20892	1.43982	-1.90815	-0.799053	-1.14409	-3.4249	-1.91732
4.6029	4.68049	4.51369	3.16424	3.27611	3.69362	3.33955	3.75607	2.86476	3.62832	3.38043	3.5462	2.36711	2.85469	3.49556	2.92906	2.98655	2.80335	2.18367	3.68817	3.61132	3.28896	3.39507	2.20909	2.62305	2.88175	3.93438	3.73491	3.19649	3.66243	4.21211	3.34981	4.11969	4.12136	3.60234	3.90872	3.90442	4.56886	4.78913	3.82587	3.85881	3.47469	3.55142	3.84201	3.68251	4.9284	3.99681
-3.40198	-2.81136	-1.93255	-3.74094	-1.2611	-4.57569	-4.63821	-3.07846	-0.139028	-2.75005	-0.136661	-1.2597	-1.64956	-1.16639	-5.81582	-1.07668	-1.20403	-3.53334	-2.77456	-3.08584	-4.59216	0.0392227	-3.02157	-2.01515	-2.2678	-2.93587	-3.43224	-0.709145	-1.37986	-3.05457	-1.20324	-4.36917	-2.74317	0.476952	0.424028	-1.91472	-4.18546	-2.81302	-4.08856	-2.12309	-4.59351	-0.127199	-0.884867	-2.76783	-0.0460167	-2.68617	-0.0547447
-3.59606	-2.601	-2.11497	-2.1672	-3.34114	-4.1836	-3.3118	-2.55456	-3.13312	-5.35712	-5.17854	-1.37875	-3.47011	-4.44644	-2.13359	-3.95754	-4.33815	-2.78701	-4.41371	-4.93039	-3.47509	-3.62173	-3.02378	-3.01366	-3.87436	-3.47766	-2.94995	-3.58028	-3.30103	-3.96855	-2.55599	-3.10409	-3.68698	-5.10011	-4.19832	-1.12166	-2.32017	-3.95066	-2.65067	-5.94329	-2.70515	-3.35861	-0.937452	-3.47855	-0.760029	-4.00366	-1.45289
-4.94685	-3.2225	-4.1357	-4.20692	-3.80818	-4.94554	-3.75869	-4.76286	-3.94656	-3.78556	-3.79911	-3.39867	-3.87295	-2.93224	-4.08087	-4.904	-2.32473	-3.97452	-3.44269	-3.93666	-2.94728	-5.38434	-2.59448	-3.50835	-4.55128	-3.85285	-4.50809	-3.74101	-4.92947	-3.59039	-4.03764	-3.40236	-4.69101	-2.66301	-1.23702	-4.40754	-4.04509	-4.21562	-3.92787	-4.25974	-2.68814	-2.26682	-4.97324	-5.88065	-3.70336	-4.51275	-2.32015
-4.86153	-2.76799	-3.72418	-2.67751	-4.72304	-5.97365	-3.82056	-4.99107	-3.81724	-3.64615	-3.6894	-2.91301	-3.07477	-5.74458	-4.64567	-5.38879	-4.54126	-4.51269	-4.69023	-4.37743	-3.29438	-4.43421	-3.5764	-3.20695	-3.50011	-4.06823	-4.28707	-4.36619	-3.21121	-4.75217	-4.29364	-3.06376	-4.40168	-3.83599	-3.36568	-2.66764	-4.90883	-2.98725	-4.35205	-4.36061	-4.10415	-5.56398	-3.69624	-4.18356	-4.92822	-3.78347	-4.7502
-2.07562	-1.64007	-2.93198	-4.57467	-3.74209	-4.82042	-3.06407	-5.13003	-3.23759	-4.61954	-1.44942	-4.10627	-1.71303	-4.20605	-3.89047	-2.59764	-2.62623	-3.84362	-1.56075	-4.70327	-2.51572	-1.97014	-3.0701	-3.37325	-3.61977	-4.55131	-3.27493	-3.40465	-2.08418	-3.82252	-3.51883	-3.22259	-2.69702	-5.12676	-0.472473	-5.31532	-5.13104	-5.73909	-4.4045	-5.86745	-2.28065	-5.57441	-2.21216	-4.87279	-2.7249	-2.65029	-2.26253
-1.86867	-1.1911	-1.19863	-4.4033	-3.74013	-1.14097	-4.07967	-4.72686	-3.6594	-5.08722	-1.92011	-1.71323	-3.37786	-2.73595	-3.04116	-4.29281	-1.87886	-4.28524	-1.48105	-5.11378	-2.26477	-1.69842	-2.9654	-2.61295	-4.13026	-1.66792	-1.56428	-2.87904	-1.48011	-2.22436	-1.58926	-4.80474	-1.28511	-3.94939	-3.13791	-4.61369	-5.57878	-4.60017	-2.75517	-3.98451	-2.23527	-3.23282	-1.22099	-1.4494	-2.14809	-1.63857	-1.48621
-4.68423	-5.01169	-3.69665	-4.08179	-4.07558	-4.40228	-3.23871	-4.83266	-5.27964	-3.82164	-0.608751	-3.53628	-2.61533	-5.54568	-3.50776	-4.03721	-2.72665	-5.35523	-3.91504	-5.59318	-3.06699	-5.5768	-3.26793	-3.31038	-4.81264	-3.44299	-4.01708	-3.81458	-3.54676	-3.29806	-4.49214	-4.76105	-0.758999	-3.91422	-4.33869	-4.70906	-4.93835	-4.21868	-2.60952	-4.78247	-5.27534	-4.53709	-0.928532	-0.435103	-0.896851	-4.26633	0.0309601
-2.93926	-2.77445	-2.56562	-5.00564	-4.26188	-3.68794	-3.50712	-4.54893	-2.03105	-3.40429	-4.45527	-3.8501	-3.3136	-5.22179	-3.44435	-3.17816	-4.0505	-3.52249	-3.27581	-4.76414	-3.12733	-2.95757	-2.61538	-3.56829	-3.76805	-3.29861	-3.75362	-2.08641	-3.48917	-2.407	-3.78834	-4.3491	-6.0358	-1.82044	-4.16912	-5.20695	-4.11464	-2.4842	-3.92871	-4.31825	-4.04513	-1.85926	-2.85455	-2.4897	-1.34574	-4.37636	-2.34734
1.59631	-2.45316	2.05164	-5.31114	-4.35061	2.7764	-3.43675	-4.51412	-3.14964	-3.29359	-5.23744	-1.18508	-4.7315	-6.37676	-3.30324	-1.02733	-2.5413	0.692835	-3.51414	3.03017	-2.92388	-1.01791	2.51815	-2.64845	-3.84533	-2.99743	-3.99599	-3.8817	-2.69642	3.48152	-3.07003	-3.26227	-4.20682	-3.20161	-4.54627	-3.75797	1.94537	-5.50757	-3.62304	-0.0112343	-4.82996	-4.4488	0.889442	-2.50589	-0.594055	-3.61586	-3.39979
-4.89166	-3.07297	-2.71265	-3.69737	-4.62285	-3.87257	-3.08735	-4.42381	-3.99811	-5.28301	-3.05675	-3.97673	-2.93714	-2.60454	-3.72062	-2.70071	-3.45023	-3.56738	-3.27623	-4.77193	-3.50256	-3.91945	-2.9715	-3.58607	-4.32555	-4.52409	-5.31817	-3.75309	-3.10983	-3.68496	-4.25129	-3.18637	-3.05189	-3.41988	-5.94538	-3.67414	-2.67256	-3.64101	-4.0746	-4.48799	-4.31811	-2.24931	-3.85721	-3.80865	-4.72472	-3.05926	-3.93405
-2.87891	-1.99351	-2.05681	-4.04213	-3.4186	-3.67874	-2.69692	-1.55322	-4.80989	-4.08196	-2.05201	-3.97184	-1.17685	-1.68059	-2.70851	-4.62078	-3.81988	-2.80587	-3.73562	-3.41927	-3.87159	-2.20988	-3.89338	-2.6883	-4.43506	-3.62669	-4.00269	-3.48081	-2.38449	-3.25022	-4.04836	-4.00404	-4.03281	-5.33542	-1.37336	-4.51388	-1.80787	-3.97375	-4.63658	-4.02641	-4.07442	-4.20858	-1.69654	-1.86348	-5.72544	-2.22324	-3.12861
0.178553	-1.32784	-0.978458	-4.86221	-3.34719	-3.81673	-3.51519	-0.668842	-2.959	-4.56431	-0.9657	-3.28974	-2.79723	-5.1348	-3.05771	-2.60336	-4.49657	-0.691585	-3.78311	-3.87564	-3.18723	-4.22357	-3.63984	-3.65882	-4.03229	-4.20979	-3.61246	-2.59776	-3.45111	-2.95982	-1.85137	-3.00857	-0.0291042	-5.05845	-4.69451	-3.5326	-3.37971	-0.528076	-4.20219	-4.83894	-4.63431	-4.33963	-1.41386	-1.27235	-3.69143	-4.29556	-1.82765
-5.47658	-1.52401	-1.65094	-1.72396	-3.9617	-2.25877	-3.90069	-4.08607	-4.74958	-4.74155	-4.12108	-1.81262	-2.49137	-0.959974	-3.51453	-4.47591	-2.81388	-2.11007	-3.56168	-5.74566	-3.60631	-5.27574	-3.24919	-1.96107	-3.62115	-2.8321	-3.83529	-3.26428	-3.57676	-3.11955	-3.92804	-2.89201	-3.04539	-4.70952	-3.6258	-0.360775	-5.25854	-2.8077	-3.09053	-5.6189	-1.1047	-4.46897	-3.8341	-1.89785	-4.39221	-3.26886	-2.26487
-3.79721	-4.07591	-3.6668	-4.18625	-2.29159	-4.27026	-3.83406	-4.63513	-3.75752	-6.61953	3.60808	-3.69606	-3.36318	-4.34327	-3.62931	-4.45839	-2.93616	-5.45058	-3.40352	-4.17471	-2.35507	-4.2112	-5.28539	-3.05383	-4.72462	-4.14025	-4.43541	-4.04554	-3.59069	-3.61928	-3.49723	-2.56099	-3.74944	-4.40087	-5.14116	-3.35566	-5.50113	-4.9608	-3.54019	-4.82068	-3.50547	4.10297	-4.77342	-3.66196	-5.02041	-3.62384	-4.5702
-0.397175	-0.10096	0.341112	-0.180056	-1.17792	-4.85507	-3.83109	-4.00524	-4.76493	-0.217756	-1.20199	-0.579931	-3.32362	-0.0574932	-0.227509	-3.45144	0.0593376	-0.169373	-3.66915	-4.6284	-3.7436	0.061245	-1.52345	-0.33884	-3.95032	-3.18332	-2.27926	-3.60622	-0.221901	-0.528328	-2.852	-0.87751	-0.463541	0.944454	-5.11113	0.439465	0.184425	-3.94347	-3.55593	-4.93889	-3.5383	-5.46553	0.0024128	-0.228058	0.011446	-1.31015	0.379518
-4.78912	-3.43311	-1.6663	-4.27925	-3.32371	-4.79122	-3.17337	-3.159	-3.54293	-4.57996	-1.56039	-3.08091	-2.96481	-5.36281	-4.34846	-3.4822	-1.28704	-3.06676	-0.876833	-5.23317	-1.89295	-5.85115	-3.77592	-3.29051	-4.75727	-4.15986	-4.47831	-3.37144	-3.36956	-3.49425	-4.27576	-3.8888	-3.43228	-2.19294	-4.9438	-3.31837	-4.74432	-5.19284	-4.63674	-4.03498	-2.93813	-4.48793	-3.16079	-3.31913	-1.49723	-4.13303	-4.42962
11.6054	11.3608	11.4199	10.6153	11.2303	12.3657	12.5132	11.7428	12.7708	10.8983	11.2979	8.65704	10.9358	8.73003	12.026	8.86138	10.1417	11.002	7.37028	12.9666	9.7015	11.0702	9.58707	9.51817	11.4043	7.83665	11.5402	9.54581	10.3904	11.724	8.94291	10.3588	11.8868	10.7392	9.44299	8.30936	11.5088	10.9188	10.8385	11.7601	8.03537	10.8942	10.9267	11.584	10.4265	12.2333	10.479
-0.507908	0.0462818	0.834398	1.02712	-3.23438	1.42016	-2.91739	-0.660192	-1.0095	-0.630232	0.41218	-3.75412	0.380802	0.897339	-2.15026	-2.1114	-3.39322	-0.157564	-3.79348	-5.05127	-1.38598	-0.0743542	-3.25984	-1.09495	-0.0226135	-0.233089	-0.355049	0.379072	0.351494	-1.061	-3.39751	-2.58296	0.620897	-0.802946	1.08178	-0.856689	-5.49789	1.09551	0.331186	0.245481	-0.806683	2.22025	0.824667	0.952438	1.20893	-0.376391	0.892902
2.05508	1.42572	1.33616	1.20834	1.32534	1.98795	1.23782	2.26843	2.10562	1.04888	2.14484	1.17755	-3.08915	2.75217	-4.11907	2.11052	0.20398	-1.74847	1.35532	-3.95216	1.42931	1.98962	1.87213	-5.04204	0.234219	1.91775	0.587816	0.643831	1.76244	-3.19482	1.58619	0.888641	2.98629	1.99715	2.25746	2.84301	2.00646	1.30696	1.45815	0.742523	2.71144	0.460472	2.53391	2.04301	2.18126	3.07952	1.89405
0.429407	0.0178967	0.076971	5.78857	1.8959	5.80588	6.94976	0.927345	7.2067	0.894157	-0.750071	4.22954	7.31929	-1.71914	0.0424633	-3.89082	7.04267	-4.64627	-0.272524	5.4866	1.33593	-0.740599	0.562355	8.3264	2.89174	2.66832	3.59905	7.7322	6.60045	3.25156	2.91182	-0.422346	1.04622	-3.8367	-4.81434	0.462872	5.75864	4.55783	7.12208	-5.98066	-0.182898	1.42265	-0.832512	0.0265656	-0.511963	1.9311	0.231819
-0.804319	-1.63739	-1.25422	-1.32363	-3.46394	-2.86411	-3.99681	-2.64916	-4.19738	-5.2314	-1.45869	-3.59178	-3.3119	-4.83419	-4.62966	-3.69459	-3.99939	-2.15109	-0.315956	-4.44187	-4.31915	-1.13185	-3.609	-3.98526	-1.5424	-2.33022	-3.01314	-1.31245	-3.99356	-1.21798	-4.32587	-2.78162	-5.23937	-3.17498	-1.26323	-3.5408	-4.99278	-3.39261	-4.99814	-1.24837	-0.927635	-6.50533	-1.21524	-0.779262	-1.39011	-5.26959	-1.23011
-2.87923	-2.63349	-1.84523	-2.85114	-3.381	-1.76559	-2.28099	-6.16603	-3.61408	-3.24271	-3.21693	-3.74987	-0.840313	-2.54294	-3.003	-4.39372	-4.16853	-4.37156	-1.42812	-2.42199	-3.5829	-2.25398	-2.69518	-3.42049	-3.07834	-3.74775	-1.48497	-1.83864	-1.50264	-4.15428	-3.71325	-4.52541	-2.68803	-1.88723	-2.68628	-2.09221	-3.78911	-2.22434	-1.49327	-3.53395	-2.30802	-0.329361	-3.18476	-2.31123	-3.22093	-1.41931	-1.78924
-4.4539	-2.64585	-2.90931	-6.3354	-4.11907	-4.80377	-3.69816	-3.12355	-3.47537	-4.49644	-4.69914	-3.38706	-3.31933	-3.65739	-4.46852	-4.03288	-5.282	-3.59566	-4.64715	-2.98344	-2.20588	-5.0488	-3.71845	-3.76712	-4.21094	-3.28161	-3.42	-2.88887	-3.57734	-3.15269	-2.59251	-3.52922	-5.51697	-4.49388	-2.76739	-6.36975	-3.26121	-4.86884	-4.46319	-4.65622	-2.91081	-3.26742	-2.49867	-4.10056	-3.3641	-3.46355	-3.24003
3.37283	3.75324	3.54323	3.13651	1.29575	2.24497	1.36385	3.46437	2.42542	2.7076	3.60382	2.0372	1.50126	2.90276	1.37332	1.86711	1.63009	2.99221	2.39586	1.77095	-1.4847	3.90315	0.675436	2.25236	0.515818	1.8063	2.43785	2.36554	2.01142	0.822668	-0.211943	0.57048	3.63872	3.57693	3.71862	2.76378	2.82694	2.94729	1.81942	2.79495	1.92184	3.5638	3.96543	3.75997	3.60675	3.25087	3.49814
2.15824	2.54617	2.82641	1.99143	-2.13239	0.643013	0.199421	0.600969	0.932159	1.39271	2.2153	-0.409925	2.82661	0.0343418	0.357277	0.44256	-0.079134	0.746302	0.425016	-2.67416	-0.0655327	1.61176	-1.53182	-2.13284	-0.0791798	-1.69594	2.22635	-1.26984	-2.01985	-2.11132	0.810591	-4.41346	2.21677	1.57229	1.46515	0.923111	2.17225	1.97626	-0.0905514	2.10553	1.63254	3.29914	2.12891	2.2398	2.49504	2.71249	2.89002
-0.639023	-1.27737	-0.415186	-0.460852	-2.07288	-1.13556	-1.52214	-0.690363	-3.18768	-0.858221	-1.15533	-1.33445	-2.16189	0.249361	-4.42537	-2.39986	-3.5009	-1.31098	-0.339211	-1.03627	-2.53799	-1.17946	-3.38576	-0.508306	-4.26738	-4.08786	-1.78101	-0.758299	-4.23416	-2.00778	-4.15268	-2.32232	-0.610285	-1.64459	-0.439781	-0.933249	-2.64451	-3.59607	-4.56534	-0.68404	-2.17481	0.0360146	-0.884113	-1.28568	-0.837112	-1.92604	-0.699779
-4.53974	-1.30739	-4.56277	-6.26687	-4.48596	-4.15853	-3.51598	-2.63831	-3.26811	-5.61034	-4.18362	-3.70119	-3.37137	-3.69356	-3.63183	-3.6871	-3.44781	-4.68642	-4.20212	-4.02245	-4.15821	-4.00138	-4.8556	-3.26601	-4.51376	-2.93493	-3.19581	-2.95696	-4.27118	-3.4191	-3.82119	-3.26273	-4.46486	-4.32925	-4.30996	-4.07136	-4.49605	-3.55581	-3.70592	-5.60664	-3.33141	-2.62232	-3.70176	-3.35644	-3.5673	-5.19126	-4.14958
1.04253	0.81349	1.58931	0.916973	-0.524656	0.644426	-1.97931	0.924662	-0.142622	-0.259148	1.02945	-3.64982	-0.429653	-0.00181007	-0.332577	-3.18009	-3.51597	0.301199	-3.83632	-4.12204	-0.0618763	1.00102	0.0613575	0.224529	0.475901	-3.20957	-3.06043	-0.460421	-4.75458	0.783722	-4.36328	-0.0603466	0.539158	1.36459	2.03766	0.861389	1.08907	0.646433	1.33678	-0.859892	-0.216332	3.07586	1.41093	1.33491	0.973267	1.15586	-0.906187
-0.704739	-1.32733	-1.05071	-5.99176	-1.35312	-4.41951	-4.01386	-4.59205	-2.43272	-3.95145	-0.778496	-0.975731	-3.31076	-3.62069	-3.47826	-1.31294	-5.17648	-1.59808	-3.44485	-4.16319	-3.12596	-1.13342	-0.436251	-3.43166	-1.15157	-2.5586	-3.6915	-1.35305	-4.61523	-0.377121	-1.68609	-1.26842	-1.08155	-3.04494	-1.10081	-3.3779	-0.954813	-2.78432	-1.10265	-3.77617	-4.52216	-2.22069	-0.760248	-4.74653	-5.02071	-4.05236	-1.39769
-0.00616074	-0.191477	-0.936922	-1.6327	-1.72242	-1.43222	-1.93846	-0.448013	-4.8377	-0.519795	0.585689	-3.91962	-3.25184	-4.83497	-3.85823	-0.982464	-3.19824	-2.8608	-4.33157	-1.13979	-2.41983	-0.296244	-1.30802	-3.63477	-2.00302	-4.45859	-4.36233	-1.17409	-3.30179	-2.7265	-2.45534	-2.78918	-1.01846	-0.435087	-0.38559	-2.80499	-1.12898	-4.19554	-2.97372	-1.61497	-4.09528	-2.71991	-3.67052	-1.24761	-0.0156784	-0.775326	-1.28502
-0.429407	-5.07027	-2.55077	-4.32279	-1.85889	-6.35374	-3.1583	-3.91541	-3.6851	-4.82491	-3.68643	-1.2951	-3.28035	-3.84576	-4.02199	-4.01289	-3.40368	-3.73257	-4.05088	-5.54502	-2.81167	-4.85548	-3.52038	-3.31039	-4.05888	-2.2847	-3.1783	-1.87571	-4.60187	-2.65458	-2.71555	-3.61498	-4.10062	-3.14741	-4.61705	-5.63773	-4.65117	-3.24241	-4.56833	-5.01579	-5.26044	-5.06747	-2.29001	-3.95847	-2.13383	-3.66191	-4.31857
-4.3141	-3.85797	-2.53917	-4.03774	-2.9137	-4.9329	-2.73511	-3.59927	-4.45001	-5.48879	-4.11471	-3.85233	-2.88368	-3.89512	-4.44773	-4.70809	-4.3968	-4.00847	-4.28802	-4.05385	-1.51196	-4.87738	-3.54575	-4.33745	-1.50456	-2.97369	-3.97944	-3.36776	-4.61538	-2.26819	-3.95674	-4.33395	-4.43036	-3.06347	-6.54106	-3.96697	-5.16775	-4.75747	-5.75924	-3.70252	-4.02119	-0.125483	-5.3588	-3.68977	-2.58299	-3.60442	-2.71552
-1.54975	-1.04991	-1.06228	-4.41631	-3.36257	-5.09885	-3.50233	-2.54339	-3.34292	-3.8241	-5.26581	-3.41581	-4.99626	-0.959757	-4.53227	-2.2355	-4.35196	-3.55646	-1.46425	-3.76406	-3.69274	-4.75863	-1.94176	-3.48686	-1.28472	-0.889101	-3.91828	-1.37797	-4.10776	-3.0523	-3.39568	-3.96427	-3.34582	-3.7465	-4.70743	-4.96983	-2.1257	-4.20612	-4.00944	-4.59927	-1.79612	-1.01062	-1.66731	-1.7253	-0.702557	-2.65751	-1.36264
-1.02374	0.750347	0.376951	-0.885429	-3.71165	0.223152	-2.78987	0.182314	-0.106594	-3.10212	-0.100956	-0.473568	-0.108822	-4.72192	-0.849051	0.0337334	-2.62942	-0.705427	-0.743446	-2.91481	-2.61051	-0.917999	-0.913271	-2.87888	-0.270826	-2.32132	2.92654	-0.0271149	-1.3577	-0.914814	-1.0358	-2.5258	-3.09437	-1.16973	-4.63079	-0.150662	-0.42057	-3.94082	0.689402	0.653406	-1.56701	3.98151	0.250503	0.0901356	0.545403	-0.386167	1.12023
-4.858	-3.1356	-4.23614	-3.11006	-3.04429	-5.81402	-3.8801	-2.75541	-3.19591	-5.04505	-4.11841	-4.40817	-3.55886	-2.85774	-4.32535	-2.41204	-3.19059	-3.8615	-2.90647	-4.28345	-4.69355	-3.88254	-3.63787	-4.40765	-1.95145	-2.97131	-4.22837	-3.6586	-3.3064	-3.55525	-3.18399	-2.5257	-3.67054	-1.20042	-4.71099	0.359028	-2.68168	-3.20868	-3.28715	-4.30692	-3.92275	0.591219	-2.01053	-4.24171	-2.52399	-3.36634	-1.59762
-3.63179	-3.06273	-2.09826	-4.72045	-3.45079	-2.35971	-3.36056	-3.50214	-3.89611	-2.75796	-3.71487	-3.5936	-2.98468	-4.07358	-1.79933	-3.71301	-3.39827	-4.31927	-4.28045	-3.60339	-2.55253	-5.10357	-3.78566	-2.93044	-2.66395	-3.23578	-3.9667	-3.84189	-4.7685	-3.91926	-3.2416	-2.62783	-6.6316	-4.36903	-6.46991	-5.00333	-2.72917	-4.216	-4.31355	-1.87025	-3.94936	0.89341	-1.79194	-1.8976	-2.08376	-4.91172	-2.03311
-3.51066	-3.488	-4.70344	-4.05218	-4.01226	-4.29019	-3.66336	-4.56647	-3.55375	-4.25012	-4.77458	-4.52654	-3.68199	-4.37209	-5.0969	-4.18469	-3.48978	-5.40041	-3.71669	-3.98907	-3.53783	-4.90943	-3.94221	-3.81025	-4.36501	-3.46865	-3.66295	-4.03746	-4.51115	-2.75461	-2.64669	-3.93504	-4.16683	-4.53768	-5.37377	-3.56837	-4.61784	-5.36033	-3.77156	-5.35331	-4.81302	-4.20807	-3.40726	-3.83066	-3.93264	-3.34869	-5.15218
1.53166	1.81529	2.11511	1.15754	0.358263	0.177961	0.928894	1.23459	2.16848	1.40193	2.21715	0.75585	0.752817	2.85852	0.730837	2.16869	0.270811	1.93751	2.25908	-0.29978	0.0515823	2.19855	-0.653009	1.57019	1.20494	1.67808	2.16284	1.3673	0.617306	-3.15601	-0.574945	1.39133	1.28514	1.07827	1.99119	-0.712477	2.48254	2.11441	1.556	1.1872	1.54615	1.80734	2.46117	2.00071	1.55124	1.63956	1.5123
1.71801	1.88126	1.77248	0.267879	-0.555983	-1.59191	-0.109743	1.60595	-1.16935	0.525694	0.896139	-3.45115	0.388958	1.54905	-1.13806	-1.17183	-0.758083	-0.267763	0.800446	-4.85358	0.484467	0.87509	-2.05071	-2.19141	-0.370068	0.115644	-2.81973	-0.274137	-1.0774	0.245207	-3.66372	0.218962	1.89504	0.236692	2.1964	-0.538971	-1.43082	-2.90181	-2.10426	-0.139555	0.709543	1.88822	2.52988	1.98407	1.69877	1.40162	1.34878
-2.5574	-1.97576	-1.36097	-3.51152	-3.80428	-4.15961	-4.02894	-1.77627	-3.78236	-5.93019	-2.98739	-3.07117	-0.959436	-2.66689	-4.49679	-3.2845	-2.39756	-2.80621	-2.48742	-4.45097	-3.89107	-0.677799	-4.0799	-1.55233	-1.27091	-2.62789	-3.45833	-0.873779	-2.37575	-1.75585	-2.62833	-2.69049	-2.94751	-3.61991	-2.55759	-1.34705	-5.48465	-2.48169	-3.84966	-4.89661	-5.23586	-3.89299	-1.09473	-1.99162	-0.440455	-4.32013	-1.41642
2.6437	3.29653	3.23533	1.5221	1.16352	2.31417	2.26821	2.1688	1.22828	1.44017	2.72973	1.00382	1.77638	3.70807	2.50522	2.61736	1.50455	1.33867	3.08941	0.415793	0.0369053	2.57496	0.552488	3.14088	1.02731	1.83511	2.71655	0.962807	2.15309	1.91844	0.859707	1.28484	2.68128	1.78475	2.40034	2.92835	1.54962	1.97937	-0.185223	1.69977	-0.889685	2.16939	2.83892	3.14112	3.28344	2.27662	3.2793
-3.81427	-4.01232	-2.99496	-4.16972	-3.93519	-4.82207	-4.06782	-3.98034	-4.34748	-5.93795	-2.55879	-3.50855	-4.53543	-4.18185	-3.81884	-3.43284	-3.75611	-5.47739	-3.05953	-4.09166	-2.713	-3.30144	-3.50921	-4.39791	-3.71718	-2.71596	-4.4905	-3.35001	-3.07488	-3.44496	-3.53166	-2.99165	-5.0206	-2.30815	-4.48791	-3.13265	-4.72234	-4.56402	-3.82494	-5.88854	-5.18022	-4.54469	-3.92306	-2.66123	-4.58293	-4.15407	-3.55258
2.73777	2.9277	2.68139	3.27481	1.21879	2.19012	-1.6569	2.14208	-1.737	0.0950642	2.15571	-0.620186	2.22216	2.17946	1.63123	1.82926	1.34824	1.87454	1.30069	1.74362	-0.506151	3.02941	-0.197128	0.554056	0.389772	0.935961	2.86118	0.635536	1.45107	0.913853	1.60866	1.72537	2.94468	2.28196	2.17609	2.68516	2.21841	1.97649	0.0432091	1.85593	2.98688	2.82886	2.40939	2.18407	3.35818	3.77768	3.43004
-4.1295	-4.97342	-4.4242	-3.45985	-4.21586	-2.64572	-3.35362	-5.16139	-2.90081	-4.12903	-5.09183	-4.04999	-3.49728	-4.89321	-3.78929	-4.13558	-4.83991	-5.58978	-2.78514	-3.39184	-3.05638	-3.74769	-1.7287	-3.02691	-4.3383	-5.13267	-2.90692	-3.98531	-4.08191	-2.88889	-3.5473	-3.5794	-4.03206	-2.80756	-5.91813	-3.81247	-2.6992	-3.75705	-4.51786	-4.66387	-3.23219	-2.98891	-4.99329	-4.43832	-1.67807	-3.19856	-3.08344
-1.50846	-1.65898	-0.40321	-2.05137	-1.98543	-2.10771	-1.43671	-1.78556	-2.13134	-2.49533	-2.15909	-3.39527	-4.27738	0.23156	-3.95159	-2.07484	-2.48617	-0.774365	-1.09247	-4.19471	-3.25095	-1.19199	-3.40644	-2.18177	-4.61144	-2.02066	-1.21885	-1.49957	-1.58706	-1.90405	-4.53007	-1.86502	-5.3988	-1.97153	-1.71216	-1.04784	-2.78647	-2.78718	-3.27959	-4.86323	-2.7851	-1.9356	-1.09819	-1.19514	-1.19639	-1.41223	-0.84462
-2.91942	-4.14668	0.980316	-1.3391	0.0547333	-4.11985	1.37939	-6.666	-4.45212	-4.41856	-3.84593	-2.08034	-4.56329	-3.73204	-3.95102	-3.26476	-3.88552	1.11508	-4.27219	-5.04749	3.03346	-4.04619	-3.13143	-2.73672	-2.7871	-3.8814	-5.0219	-3.54838	-3.37189	-2.58347	-3.00012	-2.43519	-0.0451145	0	-3.68807	-4.60622	-4.15389	-4.04151	-3.96962	-5.26779	-3.63683	-0.37093	-2.28518	-3.99415	-0.89838	-3.78655	-3.18989
0.118849	0.155504	1.02828	-0.47422	-3.05328	-4.44876	-3.47775	-1.11883	-1.7611	-1.74668	0.576191	-1.41523	-0.471048	0.632721	0.10788	-0.609215	-2.16106	-0.989355	-0.000675201	-1.36973	-0.76684	0.362726	-1.84879	-0.555964	-0.556648	-3.86817	-2.08347	-0.945778	-0.218298	-0.0613136	-3.1173	-0.839214	-1.64173	-3.45917	-0.771093	0.466469	-2.72174	-4.41421	-0.634211	-2.01147	-1.95263	-0.35088	0.151037	0.61676	-1.0351	-0.88175	0.332409
-2.78272	-1.90188	-2.26582	-4.07844	-2.44728	-3.17901	-4.20321	-1.69189	-4.07207	-2.08488	-3.13635	-3.08855	-2.16024	-3.19724	-3.73039	-3.98782	-3.52438	-4.53091	-4.51534	-2.93286	-3.70498	-4.07114	-3.64294	-3.96103	-4.29052	-2.53955	-4.06799	-2.01081	-2.48252	-3.11375	-4.19812	-2.96873	-2.95421	-1.93856	-2.77381	-2.99341	-1.78591	-1.44951	-3.40998	-4.36817	-2.88079	-4.85456	-2.73491	-3.62592	-1.83549	-4.96443	-1.54197
-1.74715	-1.66886	-1.80306	-1.73902	-4.37988	-4.02203	-3.96405	-1.1216	-3.55719	-1.32218	-1.71131	-4.33662	-2.87325	-1.31216	-1.35594	-3.50421	-2.13422	-1.08489	-4.72024	-2.31863	-3.06243	-1.15929	-3.25295	-3.51986	-4.1373	-1.6138	-3.77963	-3.65888	-3.12229	-3.24539	-4.19061	-2.79363	-1.67616	-0.690619	-1.00705	-5.14855	-1.14105	-1.37765	-0.638805	-4.09988	-4.47883	-0.681755	-0.126743	-1.16484	-1.00683	-5.57366	-2.19695
-2.56666	-3.03718	-2.58252	-4.23477	-3.50508	-4.665	-2.90792	-3.62578	-3.41211	-3.73918	-4.72744	-4.36231	-4.01396	-3.67302	-3.54001	-4.10517	-3.74695	-4.6766	-3.1342	-2.98936	-3.22134	-3.6474	-4.2488	-3.53365	-3.36762	-2.6047	-4.71502	-3.62806	-4.77422	-3.91694	-2.62259	-3.86234	-3.96193	-2.53366	-3.01597	-3.03211	-2.69555	-5.66262	-3.06221	-4.13461	-3.42979	-2.66746	-2.01164	-2.68924	-3.11138	-5.8959	-5.47992
-4.13813	-5.1431	-4.11	-4.14837	-4.20059	-4.54566	-0.0775261	-3.09482	-4.2905	-5.95602	-3.29969	-3.04011	-3.08624	-5.17151	-4.50124	-3.90019	-3.6311	-2.77575	-4.36339	-4.55285	-3.06088	-4.61825	-3.05356	-4.03822	-3.8126	-3.11191	-3.58194	-4.10214	-3.5058	-3.95589	-4.34872	-2.50394	-4.34834	-4.4197	-4.10241	-2.40037	-4.27431	-4.34992	-4.12856	-1.40794	-4.31427	1.37752	-3.87683	-4.02628	-3.63748	-4.10253	-4.20532
-1.98956	-1.1571	-1.14979	-1.15769	-3.89979	-4.94302	-3.50387	-0.707872	-0.895561	-1.25171	-4.67516	-3.39586	-2.19391	-1.61039	-3.41557	-5.6879	-3.29019	-4.87288	-3.40509	-3.34055	-4.14656	-1.0334	-2.6038	-1.01693	-1.24878	-3.28876	-2.32627	-3.40511	-2.46109	-2.21649	-3.28947	-2.90651	0	-0.767658	-1.29152	-3.56039	-5.3708	-0.56489	-1.71619	-6.55438	-4.43141	0.925121	0.0506496	-0.960045	-0.669069	-3.57427	0.0663242
-5.00999	-3.85281	-4.40555	-3.76616	-4.73637	-4.57851	-4.02379	-4.21541	-4.13469	-3.98478	-4.35027	-4.00052	-3.14091	-3.77714	-4.45632	-4.93024	-4.8998	-3.54047	-3.25391	-3.94427	-3.99772	-2.83312	-3.19931	-3.99905	-4.0779	-4.60149	-4.29885	-2.82304	-3.26745	-3.91752	-2.69799	-4.10924	-4.23217	-4.14146	-3.10921	-3.82872	-3.98912	-3.41899	-3.85447	-5.5148	-3.53393	-3.57485	-3.93354	-4.74438	-5.13231	-3.89147	-4.25338
4.89036	4.87842	4.26539	3.56368	4.30646	2.76544	2.9474	4.86907	5.149	4.74649	4.38194	4.97385	3.95818	2.03845	1.90243	4.21714	1.25841	2.09876	-1.48504	5.1252	3.5888	4.05762	2.73783	3.96166	2.31366	3.30523	3.39001	3.98355	3.79487	3.73662	4.15623	4.53815	5.11969	1.71013	4.16097	2.49043	4.93545	4.30755	3.93739	4.18326	4.31003	3.33798	4.14014	4.31632	4.09121	5.86474	4.4411
-1.04309	-1.07664	-1.36508	-3.85382	-2.13762	-3.19374	-4.33764	-4.26636	-4.04017	-3.92684	-2.43884	-3.7719	-3.15305	-1.05693	-3.81678	-4.95694	-4.45181	-1.34332	-3.95132	-5.38722	-2.63202	-0.455654	-1.66701	-3.25461	-1.64745	-3.22698	-2.17421	-1.73754	-2.89598	-3.52614	-2.98042	-3.29138	-3.09967	-3.83563	-0.630976	-0.774174	-3.88022	0.386951	-3.3759	0.0337696	-0.131617	1.12931	-1.00917	-1.44507	0.255804	-1.74281	-2.42926
-4.28898	-3.17706	-3.52922	-1.21221	-2.33189	-4.95627	-4.12412	-3.29369	-1.71144	-5.15149	-1.49243	-3.4088	-3.86344	-2.80631	-2.38021	-4.05755	-3.75077	-4.18897	-1.68295	-5.26383	-3.78655	-0.993359	-2.27174	-2.84042	-3.19685	-4.06772	-1.50627	-3.04211	-1.83055	-3.35884	-3.88448	-3.62816	-5.08963	-3.78327	-2.34371	0.132667	-4.76303	-3.68943	-3.90278	-3.5273	-4.25521	-4.77913	-1.47582	-4.07434	-1.01154	-1.97711	-1.57503
2.41854	2.50397	2.27548	1.23659	0.575026	1.70669	-0.171747	1.41732	1.15686	2.30843	1.74562	1.36077	2.03301	1.91724	-0.194786	-0.0808678	-0.610155	0.677937	0.559648	2.42128	-0.0303803	1.27669	0.207758	0.365734	1.56026	-1.61446	2.12815	0.976006	0.429527	-0.61269	-0.382086	0.00227928	2.06722	1.88762	1.6643	1.50166	1.69597	2.62272	1.81583	2.12783	2.68215	2.82443	1.8634	2.20008	2.00922	2.48234	2.24018
-4.19736	-3.50251	-2.02565	-5.38857	-4.51956	-4.31341	-3.92425	-4.50807	-3.60418	-5.02672	-4.868	-2.66607	-3.42637	-1.13459	-4.18716	-4.19983	-2.836	-3.56662	-2.8911	-3.36986	-3.52203	-4.5894	-2.33349	-5.08558	-3.46945	-4.30722	-2.20825	-3.78729	-3.21657	-4.60431	-2.60133	-3.84902	-5.3498	-3.42594	-3.49966	-0.503424	-4.04834	-3.866	-1.77069	-5.32077	-2.71794	-2.94162	-4.2754	-4.59447	-4.8398	-4.54056	-4.05144
-4.54484	-4.24504	-4.13427	-4.78412	-3.95996	-4.87739	-3.92105	-4.7571	-3.9784	-1.57705	-2.14897	-3.85768	-4.85151	-0.691624	-1.29277	-4.7513	-4.70289	-1.49346	-1.1275	-4.30322	-4.63375	-4.81149	-4.12296	-3.43925	-2.64157	-3.27667	-4.77162	-2.21107	-3.34306	-3.98242	-4.19674	-3.40312	-5.72147	-3.818	-0.54569	-0.572926	-4.26061	-3.68784	-4.38966	-4.9551	-3.95204	-5.45885	-4.76266	-2.23505	-4.61299	-4.9841	-2.14943
-1.4412	-0.674303	-0.98436	-1.14644	-3.67363	-1.24011	-3.82732	-4.805	-4.46015	-5.73698	-0.54932	-0.403994	-3.28653	0.748985	-3.99185	-1.32764	-2.30695	-5.1116	-3.85337	-5.00549	-3.79731	-0.221352	-2.82072	-4.51377	-3.98369	-3.5487	-4.67695	-4.05591	-3.82129	-3.83325	-2.77064	-0.550959	-2.08487	-1.02427	-2.14622	-0.570358	-0.210501	-4.58277	-1.26249	-5.65134	-1.67874	-0.987225	-0.912767	-1.3232	-0.741573	-1.62678	-2.10367
-2.0632	-0.360245	0.416834	-1.03198	-2.11899	-0.828937	-3.78658	-0.738089	-1.2669	-3.85229	-0.882515	-3.26322	-1.0992	-0.300333	-2.12916	0.0349026	-2.31813	-1.24059	-0.288702	-1.32036	-4.61637	0.233223	-3.16416	-1.14884	-2.09425	-2.1779	-4.04856	-0.640875	-3.00008	-2.82209	-2.90979	-3.05457	-1.58351	0.578522	0.716076	-1.15324	-0.772951	-5.01729	-1.53758	-2.35278	-2.81657	-0.346113	1.60059	-0.0695724	0.323852	-0.645479	0.167139
-2.79592	-1.66419	-1.96154	-1.31905	-2.64109	-1.22653	-1.05966	-0.482935	-3.74204	-2.29989	-1.85192	-4.17239	-4.16384	-3.18661	-1.90305	-2.03211	-3.00934	-3.92788	-3.73684	-3.29729	-3.54838	-1.47314	-4.07161	-3.52059	-2.10608	-4.37898	-2.18849	-3.36446	-1.80913	-2.97909	-4.42529	-2.99405	-3.75063	-1.80222	-5.66601	-3.97032	-1.34127	-1.9601	-3.09637	-1.54228	-0.775989	0.919228	-4.75669	-2.84082	-1.78921	-4.32225	-1.62517
-0.532358	-0.647474	-0.577734	-2.02324	-3.58181	-4.29588	-4.04582	-1.56682	-2.71958	-3.86708	-1.00662	-3.38561	-2.21406	-3.22316	-1.8891	-4.37599	-3.20455	-2.31309	-1.57204	-4.3362	-3.13282	-1.67322	-3.48841	-5.1102	-0.625767	-3.26651	-0.0495052	-0.74161	-2.50282	-3.59808	-0.93676	-3.41656	-0.820763	-4.29255	-4.54967	-0.596149	-4.53351	-4.50445	-3.05206	-1.35028	-3.61035	0.2344	-0.634953	-0.620415	-0.672277	-0.818291	-0.178963
-3.81607	0.601591	-6.21446	-4.27054	-3.59294	-3.40723	-3.66332	-5.40604	-3.67834	-4.27572	-1.00282	-4.40871	-2.35518	-0.632673	-3.4544	-1.01205	-3.67322	-4.73431	-1.05593	-3.87864	0.551521	0.0860329	-4.00047	-2.56073	-3.24008	0.527426	-3.11202	-0.674202	-0.61863	-4.2572	2.63343	-4.14608	-4.66375	1.24887	-4.04527	-3.45794	-2.59563	-0.145224	0.559475	-4.91306	1.25374	-5.0295	-0.187277	0.321941	-4.2796	1.65195	-0.740549
0.334684	0.576012	-0.256374	-2.13565	-0.517946	-1.851	-1.29014	-0.0635662	-0.989658	-5.17842	0.150129	0	-2.85439	-1.12754	-1.36523	-0.520266	0.0849342	-3.08614	-0.380955	-3.32205	-2.274	-0.678945	-1.3739	-1.25558	-1.22772	-0.567314	-2.00996	-0.200312	-1.01988	-3.33166	-0.0522613	-1.64612	-0.656767	-1.11104	-1.25846	0.404095	-5.09614	0.263258	-3.64382	-2.0047	-3.00704	-0.700453	0.14856	0.237762	-0.246784	0.326286	-0.479507
3.28106	3.17244	3.06031	2.89043	0.372631	0.385519	1.74617	1.97261	2.81233	3.78515	2.34473	0.438902	1.82703	2.50464	2.45483	1.40498	1.36692	2.93674	1.98939	2.67302	0.571983	2.77144	2.04137	-1.03278	2.0294	2.44591	3.0161	1.88187	2.93475	1.86017	1.67142	2.37431	2.28163	3.54114	2.92022	2.62616	2.12168	3.67628	2.19239	3.27548	2.37783	4.82805	2.79351	3.07773	3.4038	3.24119	3.27311
-3.35651	-3.15127	-2.92183	-3.29094	-4.28427	-3.58882	-3.95094	-5.33626	-2.59732	-5.04217	-3.1971	-3.66558	-3.56879	-2.07924	-4.52349	-4.16106	-3.54927	-3.48118	-3.64197	-3.48127	-3.49817	-3.99658	-3.13986	-3.37845	-3.96961	-3.53747	-2.58352	-3.4589	-2.60044	-3.77968	-3.1037	-3.45027	-2.41418	-2.1252	-3.51645	-2.55303	-5.16018	-2.89954	-3.65428	-3.32544	-3.10023	-3.02941	-2.93589	-3.28626	-3.18283	-4.97744	-3.51651
1.45263	1.1685	0.794458	-4.42858	-1.07894	-4.59322	-1.58855	0.354938	-0.187502	1.69956	0.305628	-1.57245	1.40725	1.76564	-3.4646	0.776148	-0.457926	-4.51308	0.409477	0.270195	-3.66805	-0.224609	-0.553022	-2.88433	-0.127113	0.946472	-3.86416	0.837872	-1.43279	0.655136	-1.34218	-4.23666	0.310802	-4.90087	0.783882	-4.6003	0.721199	1.53233	-0.753132	1.9387	2.12164	-4.14582	0.767942	0.548107	0.835259	1.24591	-0.269712
-3.65084	-5.5496	-3.78316	0.178518	-5.65524	0.733757	-3.78179	-5.39392	-3.22937	-5.33199	-5.196	-3.25627	-4.44462	-3.95032	-3.7902	-1.02979	-3.99989	-4.25638	-4.37459	-2.76387	-4.74706	-4.77039	-4.04368	-4.70663	-3.70032	-2.54388	-4.03909	-4.12124	-3.6002	-3.14795	-3.43526	-2.45063	-4.40617	-3.9334	-3.91629	-3.77768	-4.79421	-4.37781	-0.911936	-5.65074	-5.55492	-3.67535	-4.15385	-4.24736	-3.5644	-3.02693	-4.85185
-3.67445	-4.63774	-3.65777	-3.33673	-4.72969	-5.00636	-3.33368	-4.81207	-4.4174	-4.02164	-4.61647	-1.43396	-5.04701	-3.77798	-2.98176	-3.42355	-2.91188	-3.38024	-3.7791	-5.39086	-4.53302	-2.87891	-2.92758	-2.66168	-2.99755	-3.39521	-4.42436	-3.3163	-3.09696	-3.55608	-2.84618	-2.74883	-3.8903	-2.04463	-4.82685	-3.31864	-3.55715	-3.71989	-2.67737	-4.99151	-3.03401	-4.20775	-2.84089	-3.61351	-2.9121	-3.68716	-3.48486
-1.99156	-0.925783	-2.34805	-4.19259	-3.86275	-1.62627	-3.84879	-5.01835	-3.27696	-5.91726	-2.74081	-2.91516	-4.18334	-4.23519	-4.41989	-4.73119	-3.37512	-4.41136	-3.57215	-3.76688	-3.36583	-3.18432	-3.80214	-2.14464	-3.28696	-3.06895	-4.03797	-4.29545	-1.68072	-3.30758	-3.08347	-4.3484	-4.69341	-5.0968	-5.62616	-4.52648	-5.01235	-4.96444	-4.80537	-5.20177	-3.62344	-3.74338	-3.81992	-4.71673	-4.37798	-5.22098	-2.77856
3.39167	3.75567	3.80316	2.79128	2.33172	2.86889	2.2378	3.3019	2.42414	2.25879	3.3809	2.45512	2.91924	3.09601	1.79463	2.97292	2.15064	3.06279	3.09032	1.95947	0.544167	3.37007	2.03931	2.78038	1.94653	1.86059	2.54074	1.97319	1.94549	-0.194784	-0.282621	1.19109	3.76912	3.38026	3.15233	3.20595	2.80346	2.50108	3.03748	3.1315	2.91378	3.61274	4.00024	4.09497	4.00934	3.13012	3.72509
-4.69124	-2.06176	-3.6204	-4.71542	-2.69065	-4.96907	-2.71889	-3.89321	-4.3531	-4.22941	-4.21697	-3.13681	-2.81513	-3.03519	-3.9051	-4.38965	-4.22169	-3.6865	-3.20296	-2.76037	-2.7618	-4.50682	-3.18562	-2.79866	-4.48402	-3.96593	-4.34609	-3.95766	-3.46216	-2.72193	-2.81916	-3.0184	-3.47372	-1.20337	-4.11313	-1.92667	-2.92952	-1.78536	-2.99693	-2.69464	-3.7983	-4.76169	-2.15597	-2.54869	-2.7038	-2.51942	-3.96089
-1.97564	-2.26489	-1.54529	-1.13603	-2.68134	-4.05225	-1.72823	-3.90364	-2.5081	-3.81919	-2.32468	-3.85915	-1.03378	-0.352594	-1.28944	-5.90247	-2.34764	-2.14673	-2.06321	-3.73086	-3.20881	-2.48976	-3.34088	-2.16699	-1.79078	-1.93049	-2.44621	-2.33957	-1.26484	-2.5421	-2.27543	-3.16309	-2.15356	-4.18614	-0.561066	-1.03452	-3.55521	-3.87145	-5.03484	-1.06732	-3.25857	-1.69827	-2.12356	-1.8435	-1.84862	-2.31821	-1.88641
-0.485167	-0.487799	0.220638	-4.48424	-4.0957	-4.57897	-0.927505	-3.23654	-2.79111	-4.08004	-2.41504	-4.1669	-4.60345	-2.38459	-2.25311	-2.04806	-3.07372	-4.36175	-0.73266	-2.71741	-4.00601	-1.50968	-5.18286	-3.93298	-4.37811	-3.5806	-1.83306	-4.08215	-4.94051	-2.5816	-3.23484	-3.8132	-3.40275	-1.75353	-4.68362	-4.65897	-0.85881	-2.06622	-3.11502	-5.14241	-2.63211	-2.67868	-1.83318	-1.6969	-1.1072	-0.121687	0.0582409
0.300085	1.19319	0.996292	0.927021	3.80827	1.58106	-3.8779	0.238266	2.86916	1.68361	3.97509	4.77919	3.48224	2.11215	-4.57428	3.35207	2.19035	-4.03702	-2.11879	4.84761	4.62839	1.53822	-3.98593	-0.488823	0.405096	0.443167	-1.56159	-3.87643	-0.25647	0.846199	1.11678	0.757812	2.43711	-0.768433	-0.0688515	-4.73253	1.68688	-0.280504	0.339521	2.28857	-4.91406	0.825718	-0.295134	2.35388	-0.859953	2.2707	0.527679
-1.64147	-4.15651	-1.4218	-4.50709	-3.78317	-3.06333	-1.9506	-6.06444	-3.9713	-4.51491	-1.64999	-3.33196	-3.52888	-4.4555	-3.47649	-3.8806	-1.96553	-4.10561	-4.93535	-3.94256	-4.02345	-5.38696	-2.60543	-3.61899	-2.59961	-3.43676	0.523989	-1.92216	-3.91094	-4.39628	-4.76029	-3.33763	-5.75054	-0.482575	-1.16219	-4.27676	-4.55372	-3.64851	-1.77083	-5.18627	-4.13995	-0.927204	-3.02127	-1.77258	-5.48163	-3.64672	-3.09649
-4.76044	-1.66564	-1.13885	0.115437	-4.70365	-5.65093	1.182	-1.52205	-4.12265	-4.54203	-1.17322	-2.30462	-4.15295	-4.32022	-3.76671	-4.94656	-2.32626	-4.94737	-3.51446	-4.64895	0.585585	-3.89397	0.955442	-3.52847	-0.3295	-2.98142	-4.35729	2.3878	-3.55714	-3.61748	-3.89035	-3.77318	0.26318	-0.403021	-4.43102	-3.94907	-4.74526	-4.00016	-2.77335	-0.546158	-2.02805	-5.25546	-3.7907	-3.40119	-4.75473	-0.651405	-4.15956
-4.75024	-3.292	-2.93009	-2.7639	-3.56186	-4.78616	-4.22691	-3.33388	-3.54768	-4.46973	-4.0632	-3.26333	-3.70502	-2.88877	-3.23045	-4.35601	-4.51697	-3.87187	-3.63466	-4.64149	-3.4855	-5.64027	-4.30044	-3.82929	-3.75832	-4.34744	-4.07223	-3.60622	-3.04835	-3.73788	-3.33894	-4.14762	-1.5983	-4.21718	-4.16237	-3.27605	-4.74244	-0.352087	-3.98901	-5.5812	-4.36073	-0.777019	-3.79116	-4.00451	-0.82358	-4.92753	-0.206957
3.02446	2.95963	3.05195	2.75643	1.52882	0.456379	1.22221	3.62052	1.54911	1.64362	2.86547	1.77478	2.61199	3.11752	0.534611	0.776895	-3.22966	2.62941	0.361456	0.583147	-0.823519	2.9488	0.59363	1.60713	2.23374	1.66585	2.03245	1.71454	1.89706	-3.36067	1.58177	-3.52505	2.72101	0.0222835	2.65435	2.28874	2.13387	2.66937	0.783531	1.7763	0.978779	2.39398	3.62906	3.07534	3.24846	2.64761	3.51798
-0.816261	-2.11903	-0.428856	1.06714	-0.680902	-5.34529	-0.960283	-5.32003	-1.94471	-5.04826	-1.93481	-1.13186	-3.7738	-1.10911	-2.73883	-4.38916	-1.52084	-2.33468	-0.507092	-3.85096	-3.62824	-1.61032	-2.65982	-3.82238	-3.42191	-2.82996	-3.42278	-3.92842	-0.858244	-4.01182	-4.36801	-4.52616	-4.11016	-1.61066	-5.59586	-3.4989	-0.955463	0.188271	-3.72647	-4.98607	-0.72011	-5.7056	-4.61544	-1.85819	-0.184916	-1.96625	-0.532221
-0.22027	0.404482	0.362314	-0.61285	-3.59038	-2.25543	-2.50562	0.237488	-3.82703	-0.193426	-0.953682	-1.59863	-3.43898	-1.21392	-2.80318	-4.46174	-4.17662	0.955906	-1.56534	-5.09913	-2.74897	-0.987762	-3.81057	0.0423012	-3.92642	-2.49425	-3.22665	-3.29972	-1.58421	-4.01048	-4.12545	-3.16751	-1.52649	-2.80762	-3.0835	-2.21815	-4.69692	-4.34184	-3.54011	-1.75673	-3.99135	-1.25083	0.32612	-0.5776	-0.116098	-1.13189	-0.223021
-0.092905	-0.185301	0.857534	0.132698	0.125641	-1.2869	-0.372126	0.0983047	-1.04791	-1.08445	-0.452688	-1.8259	-2.13636	0.498718	-0.517845	0.0414753	-3.76518	-1.22194	-0.0156231	-0.342857	-3.31547	0.0799217	-4.06618	-0.420195	-4.29689	-3.4063	-3.70702	-1.54709	-3.43643	-2.86909	-3.47395	-3.88728	-0.192619	-0.66297	-0.736589	0.0525112	-1.39277	-0.697288	-0.243189	-4.07931	-4.54218	-4.59206	1.63553	0.619133	1.06884	-1.02231	0.37764
-5.60303	-3.8424	-2.47001	-4.06127	-3.16566	-2.91579	-3.45926	-4.15929	-4.37174	-5.10819	-4.30415	-3.29616	-4.258	-5.77962	-2.25945	-4.2745	-3.85885	-5.22126	-3.099	-1.63434	-3.94199	-5.45451	-3.48231	-2.76171	-4.33101	-4.53879	-2.3674	-3.4664	-3.75083	-3.38987	-2.77303	-3.94683	-1.85662	-3.48407	-3.51533	-3.95737	-3.45442	-3.96351	-4.31515	-4.4982	-3.20112	-4.04354	-4.39881	-4.25694	-2.81956	-4.15279	-4.47816
-5.07487	-2.51053	-3.69894	-3.72079	-2.97225	-4.64569	-3.06117	-4.26386	-2.93909	-3.91093	-3.97738	-4.31412	-3.43797	-5.02595	-4.22369	-4.22157	-3.88408	-3.07419	-4.82054	-2.86642	-4.01646	-4.72937	-3.32664	-4.4626	-3.08586	-3.60158	-3.7465	-2.77667	-3.25696	-5.10095	-2.31346	-4.42056	-4.91765	-4.7784	-5.17201	-3.53877	-5.38468	-5.07871	-4.1521	-4.79183	-5.02266	-3.76903	-3.4297	-4.08719	-2.46847	-3.9042	-2.20289
-4.36022	-3.95558	-3.79986	-0.98094	-3.17032	-5.66363	-3.839	-3.19384	-4.73092	-6.18207	-3.6315	-3.55305	-0.677463	-3.95692	-3.78455	-5.19188	-3.86129	-6.01304	-2.35232	-2.14812	-3.64937	-4.55147	-2.73567	-3.56112	-4.9758	-1.23848	-3.62185	-2.76752	-4.00191	-4.45438	-4.42497	-3.67782	-4.21597	-3.39062	-4.7735	-4.17811	-4.71221	-4.27558	-4.60838	-5.01384	-3.44395	-1.33974	-4.28237	-4.99911	-4.10181	-5.70174	-1.97676
-4.75575	0.860279	0.151983	-0.614054	-3.51276	-3.94972	-2.88352	-2.70476	-4.56056	-5.77261	0.181334	-1.14406	-3.75636	-0.0982284	-2.24394	0.180344	-4.06515	1.07499	-0.0754833	-5.16352	-3.59718	0.2827	-3.37285	-3.75354	-0.0927467	-3.61617	0.581184	-3.15578	-0.260319	-2.94851	-0.243891	-0.153997	-0.538626	1.46011	-2.58661	2.05342	1.6961	2.1577	2.06058	0.868118	-4.06908	-4.43827	0.635477	-3.15876	0.736877	-3.75849	-3.76461
-0.237091	0.519817	-0.463327	1.1093	-1.58702	-2.04218	-1.3076	0.690441	-3.55982	0.679779	0.866385	-1.29905	-3.70973	0.545069	-5.37505	-0.510496	0.376413	-0.599297	-0.378319	-1.24998	-3.22345	0.452137	-2.87856	-0.855982	-4.35897	-3.77206	1.14573	-0.814989	-2.06677	-0.532675	-2.20401	-3.90197	0.693443	-1.34824	-0.0363922	-0.439894	-2.8498	-1.17086	-2.14746	0.540697	-4.59954	1.16995	1.37179	-0.472364	1.95858	-1.08623	1.32674
-0.126419	-0.438023	-0.0639534	-1.86263	-3.44697	-1.23183	-3.28856	-0.487575	-3.48722	-2.73415	-0.0310288	-0.841925	-3.6267	0.575561	-4.59204	-3.12025	-1.60139	-3.78236	-0.108608	-3.99812	-1.33433	-1.04432	-1.86872	-0.687838	-2.46802	-1.73705	-0.444645	-3.2633	-4.71938	-2.25814	-3.03712	-3.49848	0.14398	-0.0125217	-2.9987	-0.0241623	-2.78795	-1.301	-1.9174	-1.44323	-0.580492	-2.8795	-0.417816	0.0472145	-1.29078	-0.0026474	-1.04024
2.92262	2.49083	3.12654	2.09926	0.352026	1.95062	-3.08284	3.23651	0.879812	1.81691	1.5543	-3.96721	1.44229	1.27269	2.50335	1.41607	0.491583	1.8419	1.41024	0.977266	1.40497	1.55782	1.90215	0.980946	-1.43239	-0.11912	1.86031	0.259415	1.9142	1.21087	0.585997	-0.534679	1.83209	1.98542	2.34941	3.24233	1.71615	-1.0977	1.80208	0.156269	1.05244	-1.28555	2.50663	2.79094	2.21913	2.16762	2.3696
2.44686	1.81651	2.14536	3.27624	1.07146	2.72704	-0.356484	1.49509	1.70278	1.63686	1.92809	-0.693453	1.097	2.04859	0.727951	0.799357	0.755678	1.3746	1.60217	1.33536	-3.09512	1.72982	0.1026	0.129164	0.953613	0.714643	2.16296	-3.47308	0.50223	-0.626871	-0.508228	-0.518805	1.81326	1.96134	1.75977	1.16922	1.68296	2.18042	1.65404	1.38116	1.05581	1.09089	2.27033	2.21912	2.74867	1.62126	2.77006
3.59437	4.11782	3.92348	3.10733	2.62585	2.06547	1.15735	4.28175	1.43423	2.70571	3.38276	2.27851	3.04699	3.63815	1.35861	1.88019	1.84458	2.26227	2.72933	1.76736	2.1694	3.05309	1.90558	2.41335	3.46201	3.41696	2.77251	2.73187	3.19088	0.644283	2.20924	-0.665066	3.70872	4.04892	4.11342	2.74868	3.01748	3.59349	2.83813	4.06203	3.76269	4.91548	4.12069	3.82237	4.3624	3.69241	3.7742
-3.81487	-3.96208	-3.23566	-4.16836	-4.68347	-3.60242	-3.4455	-4.97353	-3.42882	-3.29937	-3.4528	-4.22654	-3.85832	-4.04308	-2.92826	-3.48896	-3.39704	-2.7378	-2.29843	-5.54106	-3.76761	-3.26135	-0.878489	-3.07138	0.302	-0.360815	-3.95292	-3.02496	-4.56051	-2.85999	-2.0274	-4.04373	-4.73691	-3.10258	-4.79063	-4.08851	-3.76288	-4.9835	-4.88096	-5.92335	-3.57382	0.687456	-3.48057	-3.63297	-3.16867	-4.0314	-3.17822
-4.31479	-4.5233	-3.65831	-4.82346	-4.70761	-3.62122	-2.46396	-3.99908	-3.78616	-4.74353	-5.71229	-3.1393	-3.06278	-3.29438	-3.76735	-5.11871	-4.45147	-4.82572	-5.01387	-4.29116	-4.54954	-1.52034	-4.53757	-4.70326	-3.06511	-3.15468	-5.14944	-3.59039	-4.33045	-3.21263	-3.68383	-3.77958	-5.28908	-4.03915	-3.93575	-2.64053	-3.99024	-3.9907	-4.1707	-4.92793	-3.73686	-1.19631	-5.02113	-4.27852	-4.61464	-3.7954	-3.43397
-2.65867	-3.96046	-3.03267	-3.95448	-4.3644	-3.78887	-4.63865	-3.43344	-3.25976	-4.68288	-4.77096	-3.16362	-3.59384	-2.02266	-4.61715	-3.64645	-1.92	-2.84355	-4.76333	-3.82963	-3.56373	-2.99781	-4.52197	-3.75461	-3.70583	-4.23565	-1.91861	-3.25149	-3.78299	-3.30877	-3.25137	-3.17262	-4.05405	-1.70535	-3.58801	-5.02161	-4.7682	-4.66456	-4.30542	-4.99946	-2.9212	-3.6884	-4.1665	-2.03994	-4.94467	-3.2965	-4.72548
-2.33925	-2.69089	-2.17953	-1.80231	-2.43471	-3.37178	-4.57721	-5.65808	-3.55037	-6.0291	-2.39132	-2.7849	-3.85291	-2.62535	-2.79537	-3.24568	-4.11747	-3.18914	-2.90427	-2.63917	-3.71418	-2.63916	-3.04041	-4.16651	-2.80111	-3.61348	-3.68904	-2.14131	-3.01878	-3.62854	-3.93377	-2.66293	-4.651	-4.22808	-5.76807	-3.60297	-4.15718	-2.89818	-2.55216	-4.35407	-2.38689	-1.00567	-5.10947	-1.66443	-1.9227	-2.67203	-2.56639
-3.076	-3.63589	-4.71859	-4.62105	-3.548	-4.0139	-2.50164	-5.52548	-3.88982	-4.12759	-4.6037	-3.61903	-4.0198	-4.42033	-4.15952	-3.88441	-3.44034	-5.47997	-4.38001	-4.56193	-2.82398	-3.42576	-3.06611	-4.95585	-4.81648	-3.82493	-3.23943	-3.92397	-4.44429	-3.04521	-4.05439	-4.54956	-4.95467	-3.82676	-1.19704	-4.07117	-5.01571	-3.31537	-4.20066	-5.74588	-3.37993	-3.97883	-1.57591	-4.28498	-4.92212	-5.52603	-3.4809
-3.16251	-1.47074	-3.58451	3.46271	-1.64054	0.880766	-0.78211	-4.46878	-3.42891	-5.22759	-2.64158	-0.480274	-3.46453	-2.99569	-4.04463	-4.86545	-1.86996	-2.87481	-1.66551	-4.60588	-1.02813	-3.45701	-1.77988	-1.07382	-4.28104	-0.596746	-0.709148	-4.78956	-0.710983	-1.22244	-1.1744	-3.98214	-5.83303	-4.10194	-4.38694	-5.32147	-4.19637	-5.15421	-3.05474	-4.40579	-3.50537	-4.5642	-4.64481	-3.38829	-4.51668	-4.89738	-4.53144
-3.49942	-5.04096	-4.40659	-5.3108	-4.10325	-3.48416	-4.06522	-5.66066	-3.15436	-4.34811	-4.78883	-2.67349	-3.79123	-3.60455	-5.01646	-3.60251	-3.66181	-4.51161	-3.96202	-1.50602	-3.68591	-3.53137	-3.0697	-3.04976	-3.9995	-3.19363	-4.72354	-4.33665	-3.40187	-3.66261	-3.63493	-0.520651	-4.62159	-4.4023	-5.44308	-3.23125	-3.86397	-3.93411	-2.86285	-5.49308	-2.48849	-0.475418	-5.46541	-5.30121	-4.24062	-3.87717	-4.26179
-2.63249	-1.26508	-1.10399	-1.97903	-3.42815	-3.55833	-3.84061	-5.28844	-3.76136	-4.73425	-0.798519	-3.11788	-3.36976	-5.39501	-3.66742	-2.78091	-3.57801	-0.61442	-4.0752	-4.48074	-4.18705	-1.84896	-3.82449	-3.8304	-3.76511	-1.76077	-4.02005	-4.50915	-1.20715	-3.868	-4.24396	-2.97983	-4.29753	-0.126594	-0.089304	-1.54376	-4.54908	-5.16066	-4.64241	-3.02789	-4.43652	-4.05604	-0.878574	-0.610525	-1.30717	-3.78001	-2.50527
3.03956	3.60763	2.69594	3.49424	2.23196	3.19726	2.22484	2.3535	3.17854	3.06369	2.98589	1.96089	3.64622	2.48286	1.62585	1.40711	1.16036	2.51629	2.68149	1.73409	-3.60247	2.57193	-1.16782	0.611496	2.24244	0.402279	3.25391	1.29253	3.23424	1.16767	3.23689	-0.849526	2.85167	3.3119	2.73673	3.7451	2.87049	3.59747	3.29845	3.52503	3.09241	4.12815	2.1504	2.27899	2.7135	3.77886	2.82312
1.61738	2.26876	2.05511	-0.12434	-0.433742	-5.17556	-0.679728	1.36027	0.240398	1.8474	1.32783	-0.210243	-3.67475	1.37928	-3.55488	0.75671	-1.75451	-1.14054	0.843035	-0.113064	-3.96933	1.23175	-0.148644	-0.788271	-2.39002	-0.226845	-0.0817223	0.0846405	0.186565	-0.568392	0.146477	-0.422638	2.84148	0.724344	1.67663	0.947632	1.40245	0.452938	0.414049	2.02489	2.01466	-0.377041	1.71035	2.05938	0.255055	2.02723	1.40505
1.78985	1.75976	1.91196	1.85327	1.65477	1.87951	0.856777	2.15077	-1.83618	1.23381	1.81367	1.72935	-0.39609	2.06005	1.57794	0.745697	0.326008	0.582924	0.734861	-0.842609	-0.580458	1.505	1.34333	1.26376	1.26076	-1.57665	1.15355	-2.92326	0.764542	1.02979	-0.369093	0.55662	1.85597	2.3799	1.17694	1.40203	0.828758	-0.211884	1.72955	0.467691	-3.77583	-0.502964	1.52053	1.8267	1.24656	1.44677	1.90014
-4.45844	-5.04248	-3.80444	-3.63849	-4.07853	-3.34866	-3.97532	-3.88116	-3.09161	-3.92773	-1.57644	-3.32204	-3.30615	-4.04536	-2.7748	-4.01856	-2.80529	-2.04282	-2.94815	-4.44533	-2.97132	-4.27574	-3.71892	-3.26623	-2.55678	-3.59131	-4.32969	-4.13521	-3.20339	-3.16916	-4.06757	-2.75884	-5.01835	-5.21889	-4.36201	-3.3904	-3.89244	-2.76871	-3.67374	-5.81316	-3.79689	-4.31143	-1.42878	-2.35289	-0.946173	-4.42337	-5.28753
-1.77913	-0.937912	-1.66944	-2.06635	-3.27997	-4.43101	-3.31978	-4.97962	-4.53433	-4.79429	-3.06149	-3.0435	-3.46056	-5.13457	-3.77832	-4.50084	-2.74767	-3.81225	-2.73106	-4.21623	-3.62386	-2.81057	-3.25587	-0.787729	-4.48441	-3.47415	-5.46567	-1.54979	-3.30879	-2.35726	-4.2901	-3.37242	-6.27077	-3.7885	-5.02482	-0.461653	-1.2648	-2.19341	-4.14775	-4.43547	-4.86862	-1.67293	-0.642862	-2.09063	-0.57259	-4.83515	-0.540005
-5.03447	-5.02801	-4.93369	-4.80766	-3.33146	-5.09882	-3.95848	-4.07332	-3.92861	-4.38722	-3.74323	-3.53509	-3.47656	-3.65386	-5.88923	-6.01753	-5.03457	-4.60209	-3.68206	-3.90669	-3.26564	-5.76234	-4.43099	-3.15941	-3.13286	-2.15664	-3.67584	1.99595	1.87432	-4.07025	-3.6517	-2.70536	-4.85895	0.681591	-0.0646839	-3.83049	-5.14488	-4.1432	1.24713	-4.26308	-4.22015	1.13854	-4.27091	-4.83735	-4.33334	-5.32494	-2.80014
-5.24849	-3.30799	-1.89052	-3.74245	-3.63763	-6.22378	-3.2642	-4.20596	-4.73144	-4.63681	-3.68156	-2.69281	-3.8312	-4.85577	-4.74563	-3.02391	-3.51006	-4.58178	-3.9027	-4.18444	-3.68711	-4.54801	-3.39019	-3.2826	-3.44173	-4.89092	-3.00024	-3.32395	-3.62119	-3.87362	-3.54079	-3.56242	-4.5636	-2.08027	-3.28643	-1.96671	-5.30441	-3.49202	-3.51585	-3.38708	-3.87975	-4.80386	-4.10177	-4.81278	-4.91619	-3.61325	-4.59934
-4.11602	-3.24	-3.93721	-3.70459	-4.54303	-4.05006	-3.34225	-4.85027	-3.9486	-5.16824	-2.91967	-3.57845	-3.98043	-4.72246	-4.18407	-4.58188	-3.96286	-5.37667	-3.14402	-2.86448	-3.67566	-4.35871	-3.35608	-3.15825	-4.8149	-1.92518	-3.03406	-3.01619	-3.06525	-2.92891	-4.60903	-3.75459	-5.38747	-4.31746	-2.98402	-4.60099	-4.17926	-4.2311	-3.49797	-0.446884	-0.59951	2.05102	-5.00692	-4.42721	-4.25898	-4.34516	-4.16856
-3.47513	-1.70705	-3.11784	-4.78602	-3.07813	-2.83936	-2.35095	-4.78221	-4.09554	0.129417	-5.00461	-2.55604	-3.04298	-1.58671	-4.86114	-2.42919	-3.86098	-5.35125	-3.24632	-4.78366	-3.91769	-5.53561	-2.28961	-4.48054	-3.80518	-2.88081	-3.30755	-3.74089	-2.56953	-3.01595	-3.22646	-4.24968	-5.91402	-4.24281	-2.89474	-4.04232	-5.38639	-2.98306	-3.86649	-4.70048	-3.95933	-3.39308	-5.5517	-3.17555	-2.15741	-4.29993	-2.95904
-0.98472	0.261269	-0.645365	-1.58313	-1.79128	-4.5444	-2.63496	-2.6347	-4.13771	-3.65023	-0.443213	-3.22049	-3.01491	-1.56677	-3.02096	-5.876	-4.78435	-2.87581	-4.21287	-5.1442	-3.9305	-4.17713	-3.4587	-2.31103	-3.15633	-3.5417	-2.26646	-2.73752	-2.91543	-3.82432	-2.08924	-2.36073	-2.70868	-0.789326	-1.32372	-1.79062	-3.11403	-3.96789	-1.22075	-2.76883	-1.83186	-3.7904	-0.460722	-0.738157	-0.13695	-0.425951	-0.251823
-2.26052	-1.17123	-1.27079	-2.65457	-4.97917	-2.9688	-2.54903	-2.978	-3.72747	-3.5312	-1.8523	-3.36594	-5.04203	-2.40777	-1.01954	-3.08076	-2.60628	-3.35795	-1.70864	-3.90039	-4.23337	-3.41835	-3.36871	-5.28822	-3.5395	-2.01862	-1.33775	-4.09757	-3.63333	-3.11037	-1.83585	-3.74828	-1.67329	-4.93751	-2.90593	-1.64598	-4.16671	-3.52561	-2.42908	-2.65156	-4.45932	0.670925	-1.48922	-1.13611	-1.11385	-2.85488	-1.40893
-3.56724	-1.81448	-3.46239	-3.2963	-3.66488	-4.24591	-4.1546	-3.43905	-4.75359	-2.86138	-4.9142	-2.53736	-3.09846	-5.255	-4.20979	-3.53477	-3.90775	-4.02948	-3.48861	-5.23674	-3.97441	-3.86923	-4.47886	-3.72911	-3.87151	-3.51445	-2.99901	-3.84227	-3.7381	-3.05891	-4.29154	-3.91734	-3.81336	-4.26525	-3.96629	-3.76191	-4.0693	-3.96729	-3.07124	-4.33049	-2.82768	-3.08346	-3.51006	-3.58594	-0.802734	-2.95212	-2.54726
1.85319	1.87174	2.01908	0.283018	1.2773	-4.94543	-5.13989	1.81481	-0.36816	1.15098	1.56638	-3.34411	0.763922	1.57883	-1.45498	-0.332346	0.680983	0.0165558	0.517929	0.477156	-3.81013	2.02259	0.609741	-0.254744	0.393192	0	0.0045414	0.640501	0.468239	-0.178932	-0.0729656	-0.649889	1.75196	1.10868	1.56592	-1.10311	-1.77374	1.65877	-0.133411	1.49418	0.0965977	0.571175	2.18926	1.96215	3.11444	0.420805	1.97814
0.0874214	-0.128908	-0.274898	0.123234	-3.69181	-2.61709	0.00677109	-4.15718	-4.35031	-5.9062	-0.638847	-3.98536	-2.85621	-4.32096	-5.41042	-3.89778	-2.17181	-4.08305	-3.7341	-2.77692	-2.36364	-1.15279	-3.53928	-5.43225	-4.55549	-4.08427	-3.35573	-3.09706	-0.159159	-1.11053	-0.168039	-0.580315	1.05313	-2.21593	-0.696537	-3.8422	0.122007	0.820496	-4.47508	-5.06196	0.584391	-0.17384	-0.591263	-0.594494	-0.886055	0.0358925	0.213711
-2.91002	-5.23264	-3.11569	-3.93897	-3.46846	-2.7704	-4.03516	-2.9591	-4.27783	-4.96063	-4.35883	-0.995493	-3.21073	-4.47532	-4.05321	-2.99409	-3.57466	-5.24707	-2.74238	-4.95493	-4.70606	-5.63354	-3.18144	-3.85723	-4.11565	-3.58345	-2.00256	-3.39025	-3.41171	-3.21461	-2.44366	-3.38352	-3.39424	-3.47514	-3.68079	-4.44015	-4.09184	-3.10825	-3.19056	-4.58391	-2.15422	-3.6112	-3.31521	-3.99951	-0.310869	-4.19213	0.0444431
1.10233	0.811903	1.01334	-0.495407	-0.407938	-4.19876	-1.35396	-0.739832	-3.6207	-1.67214	-0.33325	0.387077	-2.8393	-0.85948	-1.13362	-1.03279	0.397453	-0.431253	-1.16996	-2.42966	-0.075531	0.595566	1.09553	-1.31213	-1.47661	-1.64771	-2.7782	0.0910339	-0.0932903	0.299707	-1.20287	0.196249	-0.408415	-1.23401	-0.656752	-2.32905	0.227694	-2.45659	0.550304	-4.69946	-0.618902	-1.9429	0.99123	0.693329	1.67424	1.6487	1.54189
0.599951	1.63704	1.80781	2.13962	1.2155	2.26382	0.925121	3.07537	0.167881	1.35076	2.52967	-2.46129	-5.37752	2.50279	2.62363	1.55118	1.58462	3.07933	-0.0194321	1.82645	-3.58693	2.34081	-3.60553	-0.221418	1.08369	0.726576	0.728222	1.97326	0.638617	1.27504	-3.70711	1.71628	2.18397	3.37553	3.42775	0.094511	-0.814762	1.3568	2.4518	2.25907	2.07068	1.75537	2.28314	2.38069	2.36461	2.57525	2.43721
3.1374	3.40924	3.38244	2.73515	1.72161	2.33084	1.99424	3.19334	2.18005	2.68675	3.10858	1.12738	2.5905	3.18603	1.36503	2.78267	1.94996	2.68358	3.29445	2.70453	2.01899	3.00988	2.1065	2.86954	1.17342	2.54581	3.30211	1.66238	2.744	2.20713	1.41285	2.20721	3.14101	3.12534	3.55732	2.77911	1.81029	2.76321	2.60878	3.05741	2.68508	2.80207	3.39634	3.22469	3.26144	3.19924	3.3923
-1.43801	-2.07003	-2.70673	-5.39443	-3.59519	-5.32825	-2.50481	-4.55392	-4.38836	-2.5631	-2.93323	-2.33048	-0.923157	-2.22887	-2.96125	-2.26022	-3.9277	-4.36377	-3.69192	-4.13045	-2.40524	-3.30499	-4.08495	-3.18527	-3.0846	-3.44045	-4.03822	-4.55299	-3.03712	-3.65121	-4.60811	-4.55133	-3.12288	-4.52013	-4.83235	-4.6999	-5.1463	-4.96505	-3.28686	-3.7235	-5.17854	-3.01123	-2.59571	-2.33211	-1.18893	-4.68109	-2.36326
-2.99625	-0.220663	-0.592266	-2.88853	-3.22218	-0.690867	-3.88746	-0.722984	-0.737431	-2.74504	-0.732126	-1.38743	-3.45352	-1.76466	-1.16994	-0.731409	-3.36831	-0.321899	-3.25482	-2.24181	-3.88779	-0.431265	-2.05843	-3.68943	-1.5624	-3.43376	-2.04066	-2.79611	-3.11873	-2.87635	-1.31494	-2.21986	-0.488773	-2.14144	-1.90861	-1.51536	-2.25888	-0.0653076	-0.873018	-3.6934	-3.92271	-3.80962	-1.10279	-0.730173	-0.464756	-1.0967	-0.608831
-4.1948	-2.61892	-1.63281	-4.50977	-4.30075	-1.97654	-2.4672	-1.82901	-3.11612	-4.58546	-3.33597	-2.47314	-0.575766	-4.78168	-3.10176	-2.62398	-3.67768	-5.01758	-2.88083	-4.06335	-3.38458	-4.62242	-3.93632	-2.81584	-4.55356	-3.30904	-3.4455	-3.60168	-2.12151	-2.43751	-3.53938	-4.04027	-3.80883	-4.47661	-6.1841	-2.8407	-5.51277	-2.75951	-3.38274	-4.06769	-3.25598	-0.605614	-2.24357	-4.75586	-2.12505	-3.32446	-2.09432
0.850699	2.79193	1.12825	1.18196	3.55627	3.67037	2.60809	-0.0797234	-3.89093	3.3045	-3.99652	5.10244	4.86558	2.26355	5.35506	3.33591	4.55036	-3.53962	-2.61919	1.07093	4.03796	-3.74791	3.70153	3.8472	3.32102	4.01844	2.46263	3.3816	1.84343	3.45487	4.78891	2.08845	2.18818	-0.542639	1.29643	-4.11303	1.83683	-4.47247	-3.3871	0.777231	3.1885	2.39857	0.813528	-0.0757675	0.450252	1.73592	1.59151
-4.57665	-3.81592	-4.40788	-4.377	-4.14829	-4.12181	-3.8221	-3.85831	-3.22849	-5.37384	-6.13993	-3.39002	-3.49254	-5.09969	-2.71118	-3.33206	-3.47672	-4.23844	-3.63213	-4.56712	-4.42815	-4.90677	-4.36323	-3.7465	-4.94793	-4.34372	-2.97846	-3.32071	-4.2511	-4.66736	-2.93514	-3.67445	-4.31852	-3.1742	-3.45722	-2.54499	-3.8771	-2.93927	-4.10293	-5.33695	-4.71979	-4.56981	-4.06284	-4.65578	-5.13346	-4.20956	-5.30185
-2.33016	-1.62227	-3.2054	-4.41334	-3.565	-0.992985	-2.50066	-3.91534	-3.51248	-2.53185	-2.78945	-3.24076	-4.19396	-0.265556	-1.64687	-1.4742	-4.52175	-4.64665	-0.654772	-4.84268	-4.18373	-3.27819	-3.14361	-3.59049	-3.69315	-3.52377	-1.99276	-4.11386	-4.02984	-2.90542	-3.95588	-2.83043	-3.20841	-1.58951	-1.79916	-4.40221	0.0289974	-1.42588	-0.524645	-3.61387	-3.68521	-3.48603	0.00631523	-2.61136	-0.392359	-2.91919	-0.824701
-2.17947	-4.17108	-1.50024	-2.99879	-3.89893	-5.31035	-3.04855	-5.18242	-4.63422	-5.75028	-2.82372	-3.46316	-4.22038	-2.20045	-4.30225	-2.03169	-3.65795	-2.34827	-5.35879	-5.31616	-2.93072	-2.33268	-4.12826	-3.13717	-3.09902	-2.66869	-3.67676	-3.71866	-2.71215	-2.30734	-3.04318	-3.02561	-4.55947	-0.930494	-2.42384	-2.33018	-5.06557	-4.72054	-2.89236	-5.44376	-3.52895	-1.79005	-1.55668	-1.41228	-5.69686	-1.61676	-2.52346
-0.859344	0.506151	0.474979	-1.04375	-4.40113	0.431269	-3.81541	-0.0166168	-3.55904	-0.884182	0.101009	-3.63725	-3.39809	1.70181	-1.01493	-4.69436	-1.70702	-0.326143	-0.3102	-5.81935	-2.81672	0.357222	-2.12839	-1.03066	-1.49913	-2.20534	-3.53471	-0.942164	-1.26289	-3.68115	-3.00572	-2.25136	-1.20243	-3.71623	0.861767	-1.03231	-1.44663	-1.91876	-0.901882	-3.87935	-3.69921	-3.79255	1.00387	0.742312	0.528793	-0.609936	0.9079
2.49075	2.37575	2.12365	2.36016	1.12065	1.79847	0.901312	3.42973	-3.95606	1.57917	2.64371	-3.8571	-5.05519	2.36239	-0.117901	2.02412	0.582012	2.73764	0.202457	1.50614	0.441378	2.44316	1.8242	2.27714	0.288109	1.22136	2.03005	-0.195942	1.4492	0.389145	1.35205	1.29841	2.42647	1.41426	2.07912	1.52832	1.24112	0.707504	1.80287	1.24422	0.050663	-0.273127	2.54451	2.40064	2.39943	2.32409	2.25289
-0.107611	0.770916	0.148361	0.126328	-1.07473	0.925402	-4.16866	1.0714	-4.1661	-1.07344	0.430136	-3.1375	-0.551958	-0.343067	-4.31719	-0.204182	-4.98964	0.227091	-2.74053	-4.70082	-4.31444	0.921085	-1.58107	-0.316381	-3.50662	-4.50387	-3.2839	-0.803597	-3.71656	-4.02016	-1.50637	-3.80875	0.671095	-0.02104	-0.750891	-3.9799	0.048151	1.71463	-0.46508	-3.44022	-2.24677	-2.61509	0.978607	0.878351	0.430403	-0.404491	0.680172
-2.04636	-2.40717	-1.99195	-3.78995	-4.24416	-4.77697	-3.70019	-2.08669	-3.87743	-6.29577	-2.30951	-3.38934	-1.72916	-4.33281	-5.19156	-3.27901	-4.70408	-4.91741	-4.21651	-3.41158	-3.75902	-2.40084	-3.28531	-3.96602	-2.98807	-5.1861	-2.01256	-4.19317	-2.93275	-3.55399	-3.2855	-3.14486	-1.55987	-4.94131	-4.15676	-5.26834	-4.66184	-3.31158	-3.23382	-3.29427	-4.01069	-3.62503	-2.20581	-2.71522	-0.676207	-1.7319	-1.45762
-0.949476	-0.451639	-1.64272	-4.53525	-3.50637	-4.99105	-4.40146	-6.50997	-2.78	-3.57421	-1.48105	-2.63775	-3.86481	-3.54956	-4.31451	-4.63007	-3.44469	-4.926	-3.2809	-4.31245	-2.55362	-4.21648	-3.78322	-4.24416	-3.6069	-4.05796	-4.32794	-4.2556	-2.82733	-4.0538	-2.93363	-4.44424	-5.07066	-3.54846	-0.613867	-0.158049	-3.65378	-4.30401	-3.29673	-5.28207	-1.33444	-4.83081	-4.19253	-1.26668	-1.27607	-1.28374	-0.945625
-1.76506	-1.70449	-2.06878	-0.815237	-3.81139	-3.76084	-2.41686	-2.31758	-1.43726	-4.03437	-2.60813	-2.71229	-4.00704	-2.17056	-3.3594	-2.79542	-2.18205	-4.63851	-2.45132	-5.67126	-3.39695	-5.1257	-1.95361	-3.56839	-2.94888	-4.22576	-3.76689	-3.04199	-4.25884	-3.5499	-3.53792	-3.54104	-5.20065	-4.60327	-1.53739	-4.8863	-2.84174	-5.09654	-3.75736	-2.93533	-3.36533	-3.7876	-1.2933	-0.742414	-0.57115	-4.63213	-0.887583
2.36201	2.23451	2.1928	1.54963	2.03874	-5.72785	1.42853	-3.98472	-3.46035	-4.20887	2.59496	1.11613	-3.28719	1.62781	1.52949	2.08435	1.4595	1.71344	1.8666	0.180757	1.25094	2.41342	1.71517	2.35588	1.42001	1.82326	1.76834	-2.76074	1.99414	2.05814	0.598356	1.64924	2.30477	-4.08747	1.73349	2.30761	2.09787	2.42659	1.27994	0.853697	0.994068	2.1107	2.48795	2.4745	1.94298	2.93555	2.20618
-1.24636	-2.6464	-0.955891	-3.58275	-3.81181	-3.06324	-5.01199	-5.31737	-2.91213	-4.75478	-0.914127	-3.03691	-2.44038	-2.18187	-2.67209	-3.43548	-3.0952	-2.80973	-2.9604	-4.11225	-2.8511	-1.01023	-4.99723	-2.11224	-2.56237	-3.07274	-3.76779	-4.29419	-3.82343	-2.76683	-3.46125	-3.97955	-2.31519	-1.55964	-4.23571	-5.41228	-4.08534	-4.88442	-2.23934	-3.13925	-3.49468	-3.69545	-5.41824	-1.38436	-3.51032	-2.38484	-2.91214
-3.07688	-3.65346	-2.10197	-3.71008	-2.03487	-3.43549	-3.55238	-1.69667	-1.89124	-5.45395	-4.30652	-3.6765	-2.07155	-3.99697	-4.53099	-2.56613	-3.07967	-3.64454	-3.65502	-2.94097	-4.31854	-2.59775	-4.09762	-2.30337	-4.08774	-3.09663	-3.19219	-3.07312	-2.78505	-2.51495	-3.32755	-3.31252	-2.55702	-1.50273	-0.239536	-3.41125	-2.37506	-1.83846	-1.91442	-5.58149	-4.19195	-4.03158	-1.02798	-2.59449	-1.97003	-2.14234	-2.54018
1.97796	2.29852	2.5966	1.27599	2.16807	0.132774	0.797813	1.92265	-0.169329	2.04037	0.996996	2.17469	-4.31586	0.669016	0.453808	1.13947	0.049572	-0.550739	-0.956572	-0.737156	1.18951	1.5973	1.3314	1.19991	1.00748	1.5153	-2.18526	1.19605	2.12262	1.75504	1.51972	0.497713	0.348854	0.0134754	1.92666	1.02919	1.9482	1.50135	2.53539	0.00693703	-0.582252	0.365721	1.94197	2.14397	2.16104	2.53649	1.70497
-2.71222	-1.18447	-1.62205	-3.07598	-4.19658	-3.19811	-4.39658	-5.25648	-4.59861	-3.54259	-1.14382	-3.37542	-3.06239	-4.40813	-4.26192	-2.1858	-3.33948	-4.452	-2.56132	-4.08688	-2.69241	-4.22133	-3.52147	-3.80791	-3.91594	-1.19927	-0.687315	-3.96845	-3.51887	-3.95783	-3.62963	-2.50231	-3.62711	-3.41802	-3.60047	-4.89449	-3.88781	-4.62923	-4.17246	-4.58698	-3.35671	-4.46962	-1.18707	-1.6521	-1.60636	-3.76561	-1.82419
0.690075	0.201469	1.11146	-5.53941	-5.64014	-3.05891	0.352074	-4.89832	-3.21273	-3.87229	0.697506	-2.80658	-4.02487	-3.20018	-4.74076	0.577267	-4.1404	-3.8423	0.540798	-4.24359	-3.12125	0.631285	-2.29919	-3.45393	-4.30367	-3.82565	0.476725	-3.08995	-3.98683	0.00825691	0.0338249	1.0519	0.711714	-4.81794	0.51277	-3.35542	0.603371	0.751762	-3.99529	-0.524063	-2.859	-0.860577	0.13929	0.621975	-0.0641556	0.549097	0.837793
-4.59447	-4.22907	-4.45705	-3.98561	-4.51859	-5.07695	-3.56577	-5.17195	-4.46396	-4.81822	-5.44218	-4.25548	-3.60828	-3.98619	-3.95403	-4.684	-2.83159	-5.55196	-3.22181	-4.1813	-4.27646	-6.58663	-3.78803	-4.02146	-5.00713	-3.35462	-3.1278	-4.07371	-3.82491	-3.7195	-4.03046	-3.99587	-3.40555	-4.89956	-5.24934	-4.98544	-2.96858	-4.22808	-3.75885	-4.17919	-4.27945	-4.39055	-4.09208	-3.98804	-3.89086	-3.99441	-4.85772
-5.03074	-1.8964	2.84403	-3.47003	2.84815	3.20773	3.96611	-1.17743	-0.617966	4.58603	-3.89536	0.180201	-0.801966	-4.05642	-0.521769	-3.69097	-3.20788	-3.91151	4.90319	3.07466	6.31053	-4.49087	-3.21104	6.39309	2.69484	3.16076	-3.58482	2.64737	2.58664	4.4775	-4.06015	-4.45059	-3.64586	-1.02209	1.31595	-4.54214	-3.67889	-1.56113	-1.4	-5.92268	1.74661	-1.09036	-4.33641	-0.187237	-2.63567	-0.713009	-1.15051
-4.45499	-4.34497	-3.77983	-4.43046	-2.92715	-4.7527	-4.05753	-4.7412	-4.24325	-2.87631	-4.83854	-3.94042	-3.06818	-3.72351	-3.03349	-4.20394	-3.18663	-4.47969	-3.83157	-4.05871	-4.08341	-4.15485	-2.90897	-2.48975	-4.30505	-3.01803	-2.91768	-2.00695	-2.9745	-2.33025	-3.43502	-4.11113	-4.8268	-4.21093	-4.38545	-3.73077	-5.21753	-4.12182	-4.40064	-5.48991	-4.18694	-4.00481	-3.62284	-3.93146	-4.4799	-3.90473	-3.96061
7.05566	7.0403	7.52469	6.54281	8.70522	6.96755	8.43196	5.42596	7.68984	6.12813	8.01209	10.1166	2.69783	5.17906	9.07873	9.81683	9.57007	7.1261	8.03689	8.21139	8.90271	7.91247	10.3471	9.8398	7.17022	8.84961	8.37594	9.3971	9.37299	9.24221	9.33005	6.45471	12.5399	6.44656	4.28513	6.82811	7.44748	6.47274	8.36975	4.21193	9.70717	10.5915	11.1869	5.60976	4.07311	8.43734	5.96817
-1.51126	-1.24189	-1.84888	-1.8644	-2.66423	-3.74894	-2.9976	-4.05361	-3.04397	-4.01767	-3.70137	-4.78718	-3.21398	-1.86334	-4.33058	-2.11085	-4.48048	-4.98026	-4.11623	-5.44842	-5.18977	-3.20129	-3.44071	-3.79611	-1.88538	-1.9871	-3.60899	-3.74171	-3.98685	-4.04102	-4.62002	-3.02511	-0.62141	-2.37655	-3.65089	-4.58619	-3.42703	-1.38712	-3.82386	-3.36774	-4.53747	-1.32334	-1.2752	-3.33713	-2.71585	-1.29165	-1.9063
-6.61163	-5.0081	-3.88988	-3.89832	-4.41504	-3.8176	-2.86455	-4.83965	-3.32367	-5.477	-5.85778	-2.72047	-3.22008	-3.69394	-4.3929	-4.28889	-4.54365	-2.97696	-3.23318	-3.84087	-4.60336	-4.65513	-4.24775	-4.48214	-2.83432	-3.09217	-4.57321	-3.37877	-4.56081	-2.90678	-4.24701	-3.01071	-4.73148	-4.54633	-3.03627	-2.55152	-3.88531	-4.07876	-4.66847	-5.11794	-4.05721	-5.75659	-4.60476	-3.25094	-5.14541	-3.8156	-5.83792
-0.189606	-0.695557	-0.0619068	-3.66378	-4.80061	-2.44283	-2.25407	-4.24861	-3.42386	-4.98405	-3.14542	-2.88858	-2.31512	-2.61902	-4.27826	-3.02011	0.165438	-4.86121	-2.56314	-4.07823	-3.43764	-1.25356	-3.77189	-0.710022	-1.97833	-3.25293	-1.50627	-3.6657	-3.13183	-4.39972	-3.18106	-4.03292	-3.75207	-2.42481	-5.44825	-3.00647	-4.48931	-0.109163	-2.72268	-3.52888	-3.4063	1.10288	-1.06098	-1.25731	-0.44766	-1.97077	0.102957
-5.04528	-0.248674	-1.14386	-3.02701	-3.31868	-4.74901	-5.17321	-3.57063	-2.56364	-3.24736	-2.67152	-1.83584	-1.7017	-4.82272	-1.57178	-1.9883	-2.78903	-3.37983	-1.94467	-4.29793	-3.63321	-2.66568	-3.50479	-3.59003	-2.16018	-1.77925	-2.21271	-4.34536	-1.24354	-5.05902	-2.13474	-3.68383	-3.3664	-1.3433	-1.78104	-4.04319	-5.76402	-5.20266	-1.11263	-4.83638	-4.65391	-0.987431	-2.71089	-3.66045	0.0309315	-2.88308	-0.622955
2.04977	1.40779	2.16572	2.59698	0.958578	2.16592	0.493511	1.15221	-0.0354576	2.04357	1.87571	0.166344	-3.94534	3.04274	2.10702	-0.10759	0.608307	-1.07058	0.822334	-4.87682	-3.88149	1.71853	0.508328	1.76153	1.30268	1.08718	3.02067	0.986397	2.33598	0.626469	0.584152	0.945435	2.23074	1.9929	2.15498	2.64379	0.663553	-3.57522	1.66776	1.3958	2.93395	3.19658	2.58435	2.11301	2.43973	1.96856	2.04263
-3.85841	-4.47541	-3.87284	-3.18302	-3.73472	-4.24962	-3.63319	-3.73018	-3.47931	0.932379	-3.85941	-3.81656	-3.64553	-4.43079	-1.08963	-1.80401	-3.12886	-4.90477	-2.94679	-4.27345	-3.47834	-4.64555	-3.64119	-3.91119	-2.72922	-3.64925	-3.78996	-4.47211	-4.62066	-2.9074	-3.10263	-2.87173	-5.16287	-4.62894	-3.39217	-3.13033	-2.81052	-4.45504	-3.25202	-3.042	-4.05255	0.912872	-3.17277	-5.25739	-3.64722	-3.81257	-3.46272
-0.314243	-1.76311	-1.56905	-5.33588	-4.28062	-6.57195	-4.17244	-2.78027	-0.89463	-2.36332	-3.75542	-4.05891	-0.508688	-0.666576	-4.39472	-1.2911	-2.37652	-4.23597	-1.62458	-3.79874	-2.02906	-3.8147e-05	-2.27299	-3.47935	-3.03768	-4.60373	-3.99754	-3.9908	-1.31322	-3.40101	-3.23377	-2.15891	-0.235367	0.22928	-2.06485	-0.740152	-1.35023	-0.10125	-0.0412693	-1.0372	-1.90591	-4.59496	-1.28719	-0.33522	1.0499	-1.86305	-0.0969276
0.417534	-0.389772	-0.541428	-5.81744	-3.04894	-3.65305	-3.22144	-1.15398	-1.11685	0.132973	-0.68408	-3.51797	-0.479631	0.0798588	-2.71823	-0.733965	-0.961845	-2.84743	-3.42173	-4.91836	-3.35821	-0.755703	-3.43086	-0.683754	-1.18241	-0.717438	-3.9688	-3.58909	-1.85862	-4.03929	-3.89857	-4.11229	-5.85621	-3.26562	-0.108906	-0.011486	-0.743931	-4.28787	-5.06995	-0.566858	-3.91949	-2.00812	-0.823067	-0.644375	-0.359055	-2.88911	-0.504217
-1.53832	0.459061	0.0346317	-3.13651	-3.98086	-4.25042	-3.28797	-1.97433	-3.26982	-3.71003	-1.71141	-0.683567	-0.530144	-0.64723	-0.820724	-0.82564	-1.36122	-1.82501	-3.3952	-5.0914	-3.70616	-1.80634	-3.0074	-4.3604	-3.9725	-2.97368	-3.30937	-2.1429	-0.452654	-3.50634	-3.80802	-4.62038	-0.97954	-1.72132	-1.22088	-1.41119	-5.95687	-1.32869	-2.25002	-2.42699	0.385309	0.0335732	-1.17574	-0.275707	0.641279	-2.12747	0.29924
1.12982	0.286095	0.166475	-0.738203	0.591427	-3.55272	-3.44105	-0.12541	-4.57066	-3.87507	-1.60113	-2.96442	-3.53052	-5.58516	-0.269758	0.0832024	-4.42625	-0.992163	-3.1588	-0.596994	-3.64005	-0.216005	2.35674	-3.7194	2.16089	-0.524639	-3.16385	-3.10199	0.548512	0.373974	0.478313	0.224552	-5.30741	-4.51679	0.597769	-4.21584	-3.79402	-3.29014	-3.33028	1.77138	-3.78833	-0.428797	0	-3.22494	-0.0894165	0.395821	0.0672836
-2.02314	0.769091	-1.60193	-4.90818	-3.77584	-4.74752	-4.86617	-2.43413	-4.67962	-2.22451	0.999886	-1.59906	-4.09879	-5.75597	-3.84179	0.120302	1.00023	-2.18915	-1.48229	0.437389	-0.345177	0.890495	0.427675	-3.47589	0.670149	0.52392	-3.94501	0.891996	-4.10499	-3.79802	-0.0557213	-3.81422	0.709179	-3.68325	-1.70129	-1.04227	0.755691	1.26617	0.726515	-4.05178	0.871304	1.52902	-5.55026	-5.67096	1.20405	1.0406	1.36926
2.72989	2.8336	2.85298	1.73644	0.204184	1.29143	-2.01644	0.683712	-3.4248	1.92613	2.46235	-3.4334	-0.75555	2.22483	-4.91427	2.01918	0.39275	0.168926	-2.10616	0.806522	-0.280291	2.46909	0.419725	-0.716856	-2.31313	0.547209	-0.815704	1.89633	0.19698	1.33153	-4.40937	1.1295	3.01006	3.3272	2.61244	-0.0121384	2.13921	-0.620569	-0.305195	1.10306	-2.61056	0.57201	1.91625	2.72523	2.18713	2.77717	2.5019
3.01261	3.44401	3.29352	3.47869	2.12548	2.47241	1.63315	1.45891	-4.83776	1.11455	1.83987	1.87895	2.58227	2.57834	1.76245	1.38942	1.0266	1.33725	2.60174	2.6687	0.57587	2.50922	0.06814	1.54006	1.47203	2.09653	-1.36635	1.23455	-3.32398	-3.65244	-4.17104	0.589275	2.49627	1.82084	2.03482	2.04285	3.45916	3.57672	3.05718	1.44152	-2.63268	1.33413	3.12552	2.45344	3.07266	4.51157	2.78755
-1.79098	-0.772295	-2.10896	-2.89298	-2.49002	-2.90597	-3.97466	-1.44555	-3.20948	-5.37294	-4.99049	-4.15895	-2.8935	-4.98099	-3.19806	-4.95651	-3.17247	-2.8201	-1.95459	-4.65085	-3.07823	-4.92023	-3.26601	-3.88367	-3.37119	-3.61365	-3.81486	-2.23083	-2.82094	-3.81392	-2.18085	-3.14862	-4.29879	-1.46429	-1.24548	-1.2689	-4.94911	-1.49333	-4.33664	-0.987415	-0.93964	-1.31088	-2.07651	-5.23536	-2.08839	-1.73783	-3.85955
-0.869154	-0.903961	-0.169306	-3.21037	-1.49379	-3.47017	-3.35379	-3.12162	-3.59895	-4.69021	-0.976755	-0.0997429	-4.09165	-0.252665	-4.42685	-0.306231	-1.31573	-0.672596	-2.6255	-3.64783	-3.45977	-3.51414	-2.08774	-3.16192	-4.9237	-1.06748	-5.13797	-4.03412	-3.27119	-1.45979	-3.85676	-1.47893	-4.08249	0.734552	-0.388746	-2.20881	-0.038538	-3.23456	-4.15468	-6.12127	-4.38463	-3.70026	-0.456373	-0.585823	-0.659256	0.196913	-0.68928
-1.23467	-0.978207	0.0846195	0.0826187	-0.286509	-0.19434	-2.70716	-4.95235	-4.19182	-0.206974	0.000608444	-4.11104	-5.19402	-0.310219	-3.18154	-0.192127	-2.37289	-4.84764	-4.28007	-4.57333	-4.53163	-0.828546	-2.71002	-2.57738	-3.53838	-3.09167	-2.22026	0.082756	-4.05669	-3.48088	-4.29511	-1.11697	-0.0683689	-3.94112	0.736038	-3.35309	-3.93786	-0.64316	-3.5694	-0.770033	-4.84179	-1.74589	-4.25026	0	0.221914	-0.925901	-0.273455
-1.86973	-2.66514	-1.00304	-4.32446	-2.75391	-3.78372	-4.5012	-3.8051	-3.18472	-2.51902	-1.92433	-3.99827	-3.82245	-4.46879	-3.0016	-2.27358	-1.90637	-2.29033	-4.47912	-3.71938	-3.80571	-4.42648	-3.69287	-3.86756	-4.92335	-2.36547	-3.15187	-4.86309	-3.95237	-3.45495	-3.32447	-3.50418	-4.23217	-3.62862	-5.00795	-3.74863	-3.88667	-1.91319	-2.64769	-3.07873	-1.55827	-2.93377	-4.5017	-3.23428	-0.758389	-1.73131	0.315321
-2.99578	-4.01102	-4.30259	-4.43084	-3.58833	-3.3647	-3.19411	-4.97906	-4.86633	-4.59146	-5.2696	-3.34182	-2.11166	-4.39552	-4.21512	-3.61689	-3.91593	-3.6898	-2.80198	-3.63688	-2.70095	-4.10403	-4.14095	-4.56307	-3.88451	-3.75712	-3.71664	-3.72153	-2.99491	-3.84566	-4.06046	-4.14944	-5.19577	-2.9724	-4.99249	-4.3407	-3.10834	-2.77435	-4.45471	-4.16689	-4.06607	-5.31928	-3.94083	-4.08949	-3.58205	-3.53312	-3.29443
1.29396	0.937555	0.107571	-4.46233	-0.960184	1.09323	-3.40032	-5.72196	-0.831644	-0.889973	-1.25387	-3.18368	-2.73607	-1.30635	-0.797558	-5.2507	-4.76257	-0.350878	0.0171738	-0.717846	-3.39475	-1.55324	-3.34123	-4.12432	-0.721382	-3.60134	-1.28906	-0.0119896	-1.12776	-0.00271416	-2.48152	-4.81946	-0.00297737	0.712377	-1.0828	-0.297064	-4.78008	0.0543308	-1.14945	-0.826389	-4.06663	-1.92073	0.965319	-0.94882	0.746782	0.510155	0.487389
-5.30986	-0.0503044	-0.0926247	-0.574675	-1.38799	-4.77844	-2.69768	0.857298	0.512093	-1.18525	-0.834908	-3.17657	-3.21751	-1.30419	-4.16613	-2.4552	-1.38084	-2.47756	-0.27474	-3.95401	-2.75783	-0.549616	-4.39711	-2.40702	-2.36658	-0.317368	-0.410355	-0.278204	-1.07653	-2.29624	-2.72104	-1.89501	-3.21306	0.493202	-0.925745	-1.25724	0.791634	-4.54324	-0.920105	-4.21419	-2.87908	-3.32996	0.334068	-0.333801	1.45494	-0.525196	0.352966
-2.17181	-2.75579	-1.48113	-5.77811	-3.62723	-3.91265	-3.97896	-4.63491	-4.8576	-4.90579	-4.10617	-3.0868	-5.11503	-3.05337	-3.04566	-3.2697	-3.77804	-6.04247	-3.2548	-3.60228	-2.67958	-3.99996	-4.41115	-3.13853	-3.08096	-4.30186	-4.52158	-2.93268	-2.86937	-3.63226	-3.86856	-1.62292	-5.16129	-2.50816	-2.49667	-3.48559	-2.57496	-3.96415	-4.85396	-0.862909	-1.33505	-2.1518	-4.45732	-1.64577	-1.64834	-2.84266	-2.00046
1.80185	-3.77037	0.0448093	-5.28834	-4.2501	-4.43122	-2.97014	-6.52865	-3.80752	-3.35573	-3.85437	-2.9001	-3.61538	-4.34788	-4.02976	-1.58075	-3.9203	-4.17631	-3.59242	-5.00069	-2.14686	-6.68373	-4.16552	-3.56252	-3.74912	-2.94044	-3.99294	-3.37874	-3.99842	-3.58546	-3.75336	-2.73559	-4.41973	-5.05439	-3.81238	-4.37031	-4.80291	-4.74749	-2.98208	-5.08875	-4.26816	-1.81253	-1.72692	-4.10742	2.30194	2.18815	1.84542
-4.06388	-5.01459	-4.47407	-2.17638	-3.01164	-4.91209	-3.09374	-4.79493	-3.04519	-5.62546	-3.90936	-3.47603	-3.96498	-4.75407	-4.23961	-4.38609	-3.65851	-4.79967	-3.48623	-3.93749	-3.45096	-4.12926	-3.37048	-4.19377	-4.21781	-4.98722	-4.72038	-4.72682	-3.55233	-4.06243	-3.03234	-3.05557	-3.55354	-4.49268	-5.15904	-3.10464	-4.99964	-4.76138	-4.98152	-4.90716	-4.88571	-5.6325	-4.44906	-5.37125	-5.09152	-5.38165	-4.37417
1.38884	2.44831	1.45835	-0.510061	-0.459183	-1.01018	-3.38782	2.53003	0.92071	1.14	2.13141	3.96512	3.9611	1.89668	3.63444	1.7284	-0.0708332	1.71066	-0.698568	-1.23762	-0.380238	2.3715	0.218493	1.17048	0.523405	-0.11591	3.2258	1.06006	-0.640852	-0.177694	2.91392	3.03524	0.790184	2.7767	2.6504	0.9128	3.34813	3.03756	0.458897	0.879738	0.257811	-1.24416	2.71566	2.34537	1.89247	0.774365	2.49361
-0.580412	-4.66325	-2.64194	-4.9919	-0.947973	-5.3234	-2.65526	-0.594273	-2.97599	-4.95116	-3.02391	-4.0412	-4.64825	-3.97618	-4.13152	-3.25997	-0.13517	-1.31074	-4.17711	-5.35376	-2.9274	-0.716083	-0.984114	-4.22773	-0.929611	-3.59882	-5.00608	-0.663971	-2.97337	0.629126	-5.05268	-3.10799	-4.94627	-5.26787	-4.83724	0.704361	-5.19966	-0.294527	-3.93045	-5.15203	-3.22343	-5.23856	-0.259407	-3.62716	-0.320528	-5.04031	-1.17086
-0.91979	-0.769831	-0.104101	-0.967613	-1.47615	-0.75791	-0.967894	-1.52403	-2.40754	-4.45482	-0.811682	-1.25989	-3.29865	-4.64889	-0.638874	-0.734106	-1.73676	-2.13922	0.0174599	-2.47387	-2.76912	-1.79404	-3.38366	-3.48793	-2.22099	-2.29598	-1.35362	-4.47925	-1.18464	-3.39777	-3.10486	-0.835998	-4.27416	-3.20274	-5.45841	-1.80547	-2.03825	-1.22027	-4.37852	-2.38046	-0.625183	-2.3484	-1.53567	-0.700287	-1.86666	-4.45099	-0.512098
-4.13672	-4.36353	-1.56059	-5.82117	-4.71549	-4.17954	-4.93984	-4.75022	-3.12652	-4.6242	-2.65019	-4.02834	-3.78727	-3.93577	-2.83719	-2.57313	-2.62142	-4.45287	-3.25207	-3.58252	-3.65057	-2.26094	-3.56384	-2.83486	-3.54	-4.53672	-3.6724	-3.9186	-4.83049	-3.58461	-3.6094	-3.50122	-4.16785	-4.18722	-5.30173	-2.71578	-5.79613	-3.82515	-4.01006	-5.14317	-3.88462	-5.63348	-1.31526	-2.81786	-1.35273	-3.64349	-1.39346
1.09423	1.99561	2.03463	0.920878	-0.490583	1.95283	-1.54076	1.05272	-1.79216	1.15782	2.18646	1.30255	-1.08172	2.24217	-3.69318	2.3025	0.778635	0.79282	2.2942	0.771589	0.260128	2.07266	-1.48868	-1.88263	0.739889	0.0791168	1.28366	1.10113	-0.00381851	-3.21434	-0.29022	-0.074234	2.52583	1.59323	1.83481	0.524757	0.743015	-1.03857	-0.302818	0.915853	1.15168	1.27955	1.75048	2.40596	1.48404	1.29564	1.81261
-0.688461	-1.72284	-0.765058	-5.0376	-2.11318	-5.46926	-3.42859	-3.4035	-0.868326	-4.65207	-3.86864	-3.24748	-3.23693	-4.926	-2.7675	-3.87879	-3.87627	-5.28712	-4.62835	-4.23738	-4.05108	-2.36095	-3.69676	-2.46176	-4.97016	-3.89878	-3.90567	-2.07981	-3.81938	-3.42932	-4.05658	-1.70633	-5.18223	-4.30512	-0.224987	0.29035	-4.53726	-4.58108	-2.4936	-4.64141	-0.247389	-4.09821	-1.47246	-3.78084	-1.11908	-1.93576	-1.06579
-2.38302	-2.62816	-1.81766	-4.15969	-3.48256	-3.05025	-3.08066	-1.81558	-4.11124	-2.10149	-1.08973	-3.59825	-1.85593	-2.09024	-3.05991	-0.984898	-2.95966	-4.78378	-6.03268	-2.72594	-3.66163	-0.744608	-3.17209	-2.06694	-1.74473	-2.50982	-3.66287	-2.52235	-2.98057	-1.25378	-2.42653	-4.14352	-1.41092	-3.1439	-1.10075	-2.46494	-1.91631	-2.15223	-1.23652	-2.44927	-1.92456	1.17865	-0.932135	-2.12358	-1.09142	-1.42192	-2.4729
-6.25864	-4.25988	-2.35355	-1.1261	-1.67269	-5.09107	-2.22303	-4.3126	-3.15761	-5.32141	-2.05102	-4.68487	-3.09995	-5.17692	-3.88558	-1.87607	-1.86747	-1.99085	-4.0151	-4.98765	-3.66532	-0.560614	-3.44156	-2.40272	-4.04729	-2.5027	-2.74976	-3.56658	-1.77055	-3.98792	-3.66042	-3.30187	0.175364	-3.9735	-1.35499	-5.47949	-1.91783	-2.151	-3.40655	-4.74585	-0.892466	-2.2903	-0.926331	-2.7554	-0.308281	-0.765194	-2.92853
-1.44599	-0.464546	-0.69314	0.436251	-2.07228	-0.978859	-4.0722	-4.98419	-3.77448	-0.233736	-0.870588	-3.94189	-4.57518	-3.11998	-3.67511	-0.250996	-1.04691	-0.779825	-3.58922	-4.34916	-4.8581	-1.60889	-1.05266	-1.40163	-4.38111	-3.21311	-2.87811	-0.505665	-0.127626	-0.117868	-1.87296	-3.84778	-0.484283	-2.49908	-0.392136	-3.88876	-4.28823	-3.8658	-4.64345	-3.98688	-4.78206	-5.18091	-0.146332	-0.136835	0.844679	-3.07224	0.30917
-4.77723	-0.264894	-2.38979	-2.37091	-3.64412	-2.95795	-2.60893	-1.09915	-2.15312	-2.55293	-6.00502	-4.31186	-3.29608	-1.7928	-0.59655	-0.717012	-3.09344	-2.4967	-2.88703	-3.05078	-3.44115	-1.7418	-3.11713	-4.49465	-4.17362	-4.43393	-1.64927	-3.36742	-1.5544	-3.88112	-3.76347	-2.42158	-1.14029	-3.54738	-2.81783	-2.28819	-5.52215	-0.394621	-2.15322	-4.23533	-4.73256	-4.01966	-0.453863	-0.666166	-0.657255	-2.34224	-1.14803
-2.93445	-3.63598	-3.71193	-4.7219	-4.21497	-4.98336	-2.16737	-4.40581	-3.86019	-2.23136	-4.04956	-3.85446	-4.99783	-1.46832	-2.39394	-2.16914	-1.31177	-1.42891	-1.56714	-5.265	-3.49517	-2.29946	-4.71795	-4.97872	-3.93615	-2.85522	-3.60486	-3.24965	-3.9079	-1.70618	0.220181	-0.299637	-2.80531	-1.32716	-1.4567	-1.83741	-3.31576	-3.76411	-3.46527	-2.06982	-1.77049	-2.69104	-3.47117	-2.87307	-5.22156	-2.76701	-4.52046
-2.40816	-1.69642	-3.8714	-1.41701	-2.72117	-3.64145	-3.95213	-1.17881	-2.97413	-3.88861	-1.96946	-0.867327	-4.70261	-0.883398	-5.26086	-3.3691	-1.65236	-4.08359	-3.32838	-3.88491	-4.04693	-1.7485	-2.62655	-3.33174	-3.22803	-1.56153	-0.625898	-1.80143	-2.2599	-2.4419	-3.33238	-1.59037	-3.84831	-3.32503	-4.05247	-4.92182	-4.89552	-3.91909	-3.40009	-3.76533	-3.67591	-5.3911	0.0608254	-2.20069	-0.668833	0.272625	-1.28076
-4.47788	-3.26595	-3.75956	-4.30776	-5.12639	-4.13989	-2.95874	-5.29044	-1.81941	-4.87973	-4.79754	-2.79878	-3.02828	-3.32326	-4.60771	-4.44001	-3.60357	-3.60686	-3.42904	-4.41126	-3.0629	-5.25451	-3.05308	-4.40958	-4.56543	-4.58548	-4.10303	-3.36657	-4.86041	-3.85053	-4.26379	-2.78798	-5.21799	-4.86878	-4.14404	-3.68405	-3.79989	-4.08992	-4.74456	-2.94325	-4.88143	-3.14034	-5.28026	-3.41354	-5.18774	-3.89168	-5.86765
-5.01315	-3.80388	-2.88314	-4.57437	-2.98419	-3.50061	-3.28708	-4.08986	-3.13235	-4.85766	-4.54548	-3.19012	-3.4574	-0.490566	-0.531509	-3.57314	-3.26841	-4.18549	-1.54926	-4.29458	-3.32771	-1.67827	-3.82444	-3.56532	-3.07206	-3.1949	-1.57061	-1.68922	-1.41419	-3.77523	-2.58612	-3.55424	-4.61379	-3.9176	-1.57498	-4.25699	-3.9751	-5.42192	-2.9415	-4.9005	-4.23462	-1.31313	-4.40926	-3.71667	-3.58626	-4.19553	-3.13359
0.972898	0.842874	0.210119	-1.44633	-0.64216	-4.71866	-3.08911	-1.60711	-1.76446	-0.461616	-0.310808	3.83316	0.0563221	-3.62847	-1.96997	-4.011	-0.575537	-3.66836	-2.67452	-1.82948	-1.03299	-0.266609	-3.15339	-4.38756	-2.20539	-1.99609	-1.20159	0.0170002	-3.95392	-0.0597286	-0.628849	-2.47945	-1.05775	-2.56529	-3.1125	-3.85017	-3.27747	0.641405	-4.04435	0.273939	-0.72529	0.584063	-2.77038	-0.818127	1.69479	-0.58291	1.45596
-1.93492	-1.00688	-3.5299	-2.08889	7.30848	-4.0716	-3.87174	-0.934748	6.04394	5.55928	-1.58089	-2.6563	8.09356	6.35077	-0.718658	-2.96947	-0.685389	-3.82717	-1.43781	-3.16947	-2.94163	-5.30416	-3.01143	8.73196	-4.01715	7.85721	-3.94273	-1.69918	7.35547	-1.5504	-2.89261	-3.43742	-2.20449	-2.72182	2.70772	-0.566198	-4.17011	-4.37777	-3.28032	-0.709234	-1.83032	-4.36559	-1.05201	-4.49204	-1.47939	-0.772463	-1.7957
-0.163691	0.16604	0.163303	-1.60371	-1.87994	-1.22571	-3.39544	-0.638399	-4.28036	-3.60734	-0.748478	-3.1652	-1.96868	-5.66063	0.276583	-0.311203	-2.46131	-3.50846	-3.13416	0.0468464	-4.20937	-0.823992	-0.808439	-3.99422	-4.29314	-3.08897	-0.743647	-3.1192	-1.38341	-4.14839	-3.34752	-3.43446	-0.70307	-0.0734177	-1.18471	-4.49648	-2.37626	-4.3036	-0.231682	-4.68543	-3.51363	-1.20373	-0.043108	0.178366	-0.0894966	0.545809	0.169874
-4.35934	-1.90985	-3.68138	-4.2527	-4.41985	-4.64456	-2.49111	-1.63733	-3.36416	-3.42376	-2.19919	-4.16842	-4.07407	-1.08222	-1.36829	-2.67029	-3.75298	-2.79054	-1.52623	-4.75802	-4.61676	-2.65537	-2.65258	-3.54278	-3.83025	-3.7164	-3.37132	-3.07793	-3.58981	-3.34633	-2.47489	-3.46155	-3.34091	-2.50376	-0.227625	-0.544863	-0.839468	-2.97913	-1.96588	-3.60543	-4.25341	-3.96807	-1.5691	-2.02706	-2.53433	-2.60137	-4.09571
-0.824133	-0.540569	-0.455038	0.472055	-4.03433	-0.411358	-3.34969	-0.554787	-0.489851	-2.91885	0.144957	-3.34142	-3.90856	-0.0497913	-0.473492	-0.0345421	-4.05016	-0.455246	-2.64459	-3.90563	-4.05798	-0.288258	-2.96556	-3.3611	-1.97432	-4.37758	-0.402782	-4.05142	-2.07092	-2.60605	-3.04635	-3.65829	-0.441181	-0.715618	-0.756681	-0.896017	-0.303099	-4.53428	-1.39851	1.04984	-2.37036	-1.32459	-0.0310612	-0.232912	0.233511	-2.21351	0.00621605
3.23518	3.29653	2.53401	3.08365	2.31953	2.70031	2.54697	2.64504	1.22016	2.63963	2.30493	0.70882	-2.97232	2.84965	1.17339	1.6637	0.471764	1.61628	1.79027	1.05409	0.85906	1.86142	-2.09817	0.463306	-1.09953	-3.14478	2.25158	-3.99975	1.66855	0.743694	2.46654	-3.63087	2.84475	1.5383	2.48596	2.40487	2.91777	3.8526	1.27353	1.91416	1.67078	3.10478	2.33147	1.94936	2.76666	3.74885	2.06607
-2.90454	-1.69601	-2.60731	-3.85131	-3.79947	-4.02384	-2.93598	-3.96964	-4.02274	-5.07254	-3.62705	-4.23717	-4.10639	-4.31065	-4.6566	-3.79897	-3.98957	-3.5465	-3.24106	-4.80875	-2.6818	-5.04878	-3.16148	-3.40053	-2.70855	-4.39223	-1.64156	-3.91728	-3.33646	-4.44413	-4.02673	-3.07437	-3.7928	-4.89305	-5.0622	-4.10855	-3.64847	-4.95812	-3.97302	-5.77256	-2.78205	-3.59972	-1.94426	-4.16934	-1.7635	-4.51495	-1.90597
-1.45094	-0.612358	-1.60489	-3.34265	-2.13299	-5.36355	-3.74204	-1.48547	-4.14672	-4.85887	-0.627165	-3.62609	-4.58441	-3.6873	-2.10046	-4.27618	-3.37578	-2.94867	-3.02548	-2.93702	-3.33983	-0.371494	-4.33029	-3.94597	-3.85276	-2.56363	-1.90496	-1.84131	-2.95264	-3.7998	-3.88551	-3.22422	-4.21646	-3.5935	-0.025013	-2.36132	-6.19918	0.128162	-3.63869	-3.32866	-5.24482	-5.00368	-1.1077	-0.74164	-0.223946	-3.30635	-0.436287
0.631065	-0.139721	0.39662	-0.985014	-4.19724	0.417723	-5.04162	-0.980198	-3.93896	-0.685635	-0.583792	0.0614262	0.403234	-0.659958	-0.452959	-3.95215	-1.24349	-1.33659	-0.565311	-4.4242	0.538559	-1.62961	-0.795429	-0.178823	-2.82072	0.132029	-3.92098	0.55821	-2.41615	-0.00300407	-0.482639	-0.320881	0.224031	-1.4125	-0.898048	0.0941067	-4.21949	0.295847	-1.97046	-4.44763	-0.623127	-0.495132	-0.31748	0.451229	0.2099	0.225737	-0.493668
-4.62124	-3.70015	-2.94561	-4.60184	-3.37472	-4.46401	-2.37553	-5.19357	-3.34871	-4.50404	-5.25464	-3.30748	-3.17278	-4.80509	-3.51289	-5.04664	-4.04098	-4.41616	-4.45155	-3.78902	-2.82522	-5.52174	-4.73861	-3.78479	-4.01951	-3.89859	-3.67196	-3.95257	-5.11956	-4.12113	-3.17777	-3.14981	-4.52053	-5.24394	-5.52689	-3.44842	-3.94558	-3.73332	-3.93246	-4.19791	-3.12701	-3.52032	-3.50183	-4.25733	-1.34362	-3.70521	-2.66606
-4.2809	-0.0808105	0.194847	-0.150846	-2.58497	-3.71826	-2.39557	-0.298353	-4.06037	-2.54371	-4.23325	-3.85187	-3.04012	-0.794582	-3.03135	-4.33393	-4.59674	-0.893951	-0.249853	-3.85307	-4.20247	-5.53024	-4.44356	-0.196459	-4.29651	-2.48941	-2.13793	-1.65992	-2.20977	-4.08636	-3.28735	-3.28759	-4.38274	-2.86598	-2.32007	0.136797	-1.71431	-2.8994	-0.416107	-0.379128	-1.18911	-0.104498	-1.64967	0.646372	-0.243423	-4.08913	-0.964102
1.66346	1.20817	1.53126	1.55308	0.515881	0.622313	-2.30679	1.3493	-0.80562	0.277515	1.24794	0.0106296	0.0372086	0.979542	0.463924	0.439982	0.148029	0.830763	-0.415422	-1.27707	-1.59901	1.64563	-0.307447	-0.906525	-0.627117	0.234182	-0.122601	1.22945	0.125893	1.10791	0.112814	-1.19509	1.6002	1.2874	1.20832	-0.142775	0.444992	0.39661	0.62512	-0.544355	-0.545252	1.38593	2.04119	2.16604	1.5305	1.21749	1.85379
-0.630276	0.033001	-1.13218	-2.5184	-0.866467	-0.193535	-2.09818	0.308815	-0.211149	-1.06589	-0.406397	-0.363194	-4.8781	0.988131	-4.1488	-0.159985	-2.12781	-2.0373	-0.204662	-4.51916	-3.57448	-0.455519	-3.9749	-4.04126	-4.05652	-1.07333	-0.504648	-0.405146	-0.616093	-3.18547	-0.767525	-3.75772	-0.496557	0.0631199	0.999868	-0.382349	-3.12022	-0.111761	-0.450729	0.422869	-0.287437	-0.0698566	-0.207521	-0.150143	-0.207655	0.536678	-0.96932
1.56572	2.77915	2.6428	1.77517	-3.99841	1.23259	1.86521	1.92271	0.867109	0.77121	2.68981	0.87785	1.17893	2.76909	1.43813	2.32504	1.59414	1.0476	2.35311	1.66252	-0.205818	2.47706	1.15146	1.73988	1.4119	1.04867	-4.09376	1.50415	1.84444	0.286804	1.23033	-2.36128	3.02775	2.10702	1.35276	3.33338	1.45916	1.67948	1.52645	-0.373791	1.07083	-4.173	2.71616	3.06801	2.30675	2.06334	2.38204
-2.03865	-2.16997	-1.61945	-1.91593	-4.1784	-4.78516	-3.88776	-2.08474	-4.10428	-2.72079	-1.73577	-0.608009	-3.1024	-3.55781	-4.34204	-2.39815	-2.65813	-3.84042	-2.73894	-2.08579	-3.42477	-5.11047	-3.01397	-2.68227	-2.60526	-4.17624	-1.65532	-2.30184	-2.59205	-4.12143	-3.58585	-3.1603	-2.17839	-3.54901	-4.94022	-4.51779	-5.13646	-6.09892	-4.41508	-4.76863	-5.00146	-3.78293	-3.57805	-1.04909	-1.15136	-5.32065	-1.25087
1.93209	1.63165	2.04703	0.578728	0.45677	0.0179691	0.210701	0.502308	-0.125002	-0.691814	1.09407	-2.39034	-0.684408	0.520912	-4.01544	0.831831	0.350218	0.661217	-0.134861	1.49003	-1.72424	1.65445	-1.88716	0.0764103	0.376965	-0.489769	0.963738	0.0661812	-0.0369644	0.262041	-1.00054	-0.648331	1.10784	1.99487	1.2289	0.163254	0.966858	0.0372601	0.261507	-1.48238	-3.30182	-0.228323	1.92619	0.862436	2.98914	1.01025	1.71646
-3.93855	-4.02206	-4.52405	-4.29578	-2.01201	-4.88295	-2.99676	-4.9973	-3.92843	-1.73514	-5.08837	-3.55927	-4.50085	-5.56561	-4.54693	-1.35066	-3.44725	-3.64767	-3.70495	-3.89191	-3.04662	-2.78109	-3.77677	-3.01864	-4.60309	-3.29304	-2.98859	-3.52065	-4.33771	-3.17017	-4.19934	-0.797804	-5.1353	-3.85518	-5.4655	-0.246765	-5.46433	-2.8401	-1.20258	-4.3155	-6.07515	-2.03846	-3.92289	-5.21327	-4.34389	-3.98239	-3.9599
-5.95174	-4.21423	-2.89	-4.79531	-3.49366	-4.08461	-3.22383	-5.2091	-4.32943	-4.22199	-3.90028	-3.04391	-3.78863	-3.46928	-3.74017	-3.86782	-3.87876	-0.476557	-4.20391	-3.95605	-2.1491	-3.95152	-2.56677	-3.03296	-4.0816	-3.84832	-3.85813	-4.79157	-3.48859	-4.03089	-3.46456	-3.77597	-6.02574	-5.08575	-3.98413	-3.54941	-5.65841	-4.56384	-4.53467	-5.01665	-3.2625	-3.93202	-3.81703	-4.57542	-2.56977	-2.46536	-4.71765
-0.469547	-0.931713	-0.931999	-2.20945	-0.863968	-1.34211	-3.70405	-1.29275	-4.91636	-4.85337	-1.46503	-2.28143	-3.50896	-4.69688	-3.61942	-3.56473	-0.877628	-1.65908	-0.0828247	-5.07602	-4.63657	-0.641661	-3.71349	-0.815536	-1.1071	-3.42551	-2.35495	-0.595079	-4.27474	-2.95352	-3.65384	-4.69668	-1.35126	-4.3151	-3.71655	-0.793779	-5.34305	-4.73961	-2.61711	-1.51372	-2.02281	-4.2305	-0.654743	-0.142342	-1.29324	-1.3531	-1.27283
-5.12389	-1.9608	-1.28679	-2.9363	-3.44187	-3.62148	-2.94693	-4.91815	-2.25771	-5.166	-4.01229	-1.00241	-2.8194	-1.26994	-4.2112	-3.90433	-3.42298	-4.19096	-2.94604	-2.64834	-3.73922	-5.69418	-3.54394	-1.32794	-0.788805	-3.92952	-3.58038	-4.58072	-1.49871	-4.17236	-4.02715	-2.16902	-4.3493	-2.7639	-5.28498	-2.98978	-3.61667	-4.10677	-4.08605	-3.93064	-2.67698	-0.999991	-2.33809	0.14789	0.140724	-0.515591	-0.719974
3.02891	2.98995	3.10759	0.393698	1.80709	0.901913	1.27561	2.49771	2.25141	2.59901	2.76533	0.574581	1.40906	2.55992	0.852568	3.11449	1.53975	2.16978	2.3221	3.04127	2.0824	2.57484	2.5092	2.01135	2.18264	1.85256	2.54673	2.79652	2.74982	1.38088	1.65455	0.387657	3.42741	2.97862	2.53929	2.94387	3.53526	2.64939	1.97417	3.14819	3.57993	2.2438	3.25416	3.13345	3.16856	3.28057	2.46738
-3.10043	-0.725939	-1.59823	-0.778776	-5.15001	-2.98084	-4.50119	-3.68482	-2.95004	-3.45506	-4.9194	-3.12468	-2.04741	-2.89701	-2.97773	-3.5171	-3.64556	-3.65939	-1.85148	-3.77883	-3.05779	-5.39648	-4.90155	-2.2853	-4.33349	-3.5876	-2.97037	-4.27692	-4.03465	-2.16806	-3.42775	-3.45926	-4.57208	-5.64977	-4.39001	-4.50805	-4.50054	-4.38403	-4.39071	-4.71626	-3.48352	-2.45662	-1.60721	-2.15367	-1.18261	-5.41641	-1.11563
0.963131	0.823256	0.843674	-0.844143	-1.71088	-4.11249	-0.0573692	-1.40023	-1.82344	-1.17154	0.426414	-4.48285	-3.85085	-1.17338	-0.924206	-4.90973	-0.166052	-1.07916	0.093605	-3.35519	-4.14198	1.2249	-3.40471	0.0360165	-3.24006	-3.26676	-3.62881	-1.18993	-2.76579	-3.29713	-3.44729	-4.0381	0.397383	-3.7133	-0.669857	-3.43816	-0.230488	-0.277197	-2.89559	-3.6786	-2.15623	-1.08333	0.751713	0.559271	0.74585	-0.426966	0.629887
-0.818506	-0.810339	-4.61536	-5.80856	-2.06271	-4.13279	-4.37823	-3.3986	-4.1068	-6.37469	-3.90294	-2.75227	-4.02681	-5.11403	-4.28448	-4.51654	-1.59675	-2.55901	-5.21891	-4.75308	-3.08227	-1.93325	-3.60586	-3.01609	-2.26219	-2.36015	-3.63009	-1.2798	-3.66998	-1.58588	-5.60701	-1.99887	-5.09471	-4.05502	-0.817595	-4.47951	-5.74543	-1.43004	-3.19023	-3.28188	-4.55833	-4.09785	-3.90086	-4.52769	-1.26113	-4.67366	-0.586672
-3.35774	-1.51147	-4.09553	-1.72124	-3.74694	-2.0102	-2.60509	-0.798801	-3.69287	-5.09738	-1.99937	-2.87031	-3.49886	-4.30412	-4.04723	-3.8122	-2.23822	-4.18396	-4.15135	-4.84922	-2.36702	-5.115	-2.95783	-3.62013	-3.06556	-4.22118	-2.16933	-4.33028	-2.4246	-2.54754	-4.10819	-3.18064	-5.71933	-4.83996	-2.84568	-4.49332	0.250051	-0.693171	-2.88868	-4.57797	-3.46129	-4.52314	-2.8471	-5.96468	-6.13518	-3.63375	-4.64737
-5.05141	-0.569107	-2.77386	-4.51516	-3.7502	-4.2641	-3.20741	-3.07088	-5.06044	-3.93375	-3.72641	-3.63708	-1.62459	-3.54083	-3.14771	-2.59449	-3.80693	-6.08692	-3.51922	-2.62684	-3.11728	-4.28367	-2.81747	-3.57852	-3.51948	-4.84825	-3.82167	-2.13053	-4.75522	-4.24502	-2.97215	-4.14338	-2.93563	-4.42272	-1.36904	-3.36861	-3.50407	-4.04892	-4.19825	-4.73417	-5.226	-5.5154	-3.27232	-2.99989	-2.32705	-4.87221	-1.80741
-4.42964	-5.15466	-5.41843	0.528069	-3.43486	-3.80742	-3.78312	-3.3647	-3.8052	-3.64166	-3.33249	-3.54652	-3.96326	-2.50324	-3.17276	-2.62626	-4.18287	-4.50422	-2.96092	-3.78486	-3.84575	-5.59095	-2.00954	-3.73275	-2.44186	-3.93039	-0.78228	-3.34947	-3.85395	-4.02835	-3.4825	-3.20881	-3.9813	-2.68525	-5.9791	-3.57341	-4.11845	-5.33084	-3.57821	-3.68692	-5.2463	-2.41665	-4.32598	-3.16959	-5.03918	-3.73164	-4.51652
-1.50179	-4.43029	-1.54577	-3.05816	-1.71932	-4.19609	-1.04716	-4.07334	-2.61013	-3.3854	-2.32493	-4.70284	-0.769415	-1.74842	-4.21523	-4.82495	-2.77092	-1.61835	-1.69533	-4.07833	-2.3663	-1.5739	-3.93931	-2.69807	-4.32026	-3.17666	-4.35983	-4.30243	-3.81069	-3.55733	-4.04724	-2.50231	-1.44146	-2.20502	-3.77664	-4.44446	-2.53078	-3.65866	-2.86774	-5.03845	-4.01832	-1.34593	-0.547155	-0.955608	-1.36318	-3.1541	-2.12718
-3.56568	-2.30451	-2.14564	-2.39199	-1.93941	-3.32087	-4.24268	-0.867104	-1.01733	-2.8433	-2.79451	-2.76618	-3.45577	-1.98272	-4.57965	-3.83267	-4.66595	-4.04803	-2.90732	-4.59082	-3.92682	-1.68239	-4.15067	-3.10405	-4.13585	-3.28328	-1.76722	-3.40161	-2.99162	-2.77956	-3.94634	-3.78192	-3.19816	-2.01797	-2.33097	-2.21186	-3.32019	-0.761358	-1.06545	-2.41252	-2.32712	-2.88294	-0.624258	-2.65957	-0.456848	-2.59089	-1.57966
-2.13044	-0.648029	-0.810341	-0.674614	-1.93409	-3.80412	-2.6991	0.0810528	-3.78547	-4.32644	-0.492369	-1.67802	-1.30359	-1.45987	-4.59591	-1.86215	-0.831215	-3.40209	-4.55854	-2.05511	-3.01785	-2.22932	-2.4676	-4.21778	-3.25321	-1.992	-2.65649	-2.97576	-4.54509	-3.0707	-2.78858	-4.98661	-4.24178	-4.4279	0.303913	-3.89362	-5.07374	-3.73766	-4.8699	-4.11152	-5.20478	0.108547	-0.213495	-1.26374	0.115599	-3.17549	0.0876102
-3.86417	-1.99805	-4.28216	-1.77576	-3.6127	-3.89679	-3.14438	-4.30318	-3.81789	-6.19742	0.0871048	-2.25965	-2.16462	-0.97106	-3.90734	-1.02292	-3.80232	-4.69964	-5.10783	-3.54068	-3.07313	-0.658291	-4.05599	-2.06681	-0.747105	-1.70114	-2.91528	-1.93922	-3.69671	-2.2428	-2.36042	-4.11028	-1.5782	-5.01042	-0.642832	-0.557276	0.292347	-3.81581	-4.42492	-1.36782	-2.67882	-0.270281	-0.99231	-1.48788	-0.560326	-4.65147	-1.83347
-2.47637	-2.77159	-1.79056	-1.9654	-2.09269	-4.7525	-2.71416	-4.18196	-3.73376	-5.44731	-5.46679	-3.09075	-2.18026	-4.66526	-1.42038	-2.12263	-4.58301	-4.87166	-1.47392	-4.69822	-3.08963	-4.39737	-3.82452	-2.37196	-2.53293	-2.94238	-1.25999	-2.31202	-3.67855	-2.20196	-3.72871	-3.96374	-5.44075	-2.12367	-4.70995	-4.19533	-4.97518	-5.81497	-3.7314	-4.84856	-2.91839	-0.968409	-4.64681	-2.4472	-4.29049	-5.47923	-3.09727
3.8992	3.83668	3.89022	2.98188	3.62604	3.21283	-2.09927	3.25144	2.60843	3.26267	3.85886	3.19112	2.77379	3.92301	3.61962	3.54637	2.96507	3.64235	2.80368	1.48764	2.15952	4.00389	3.19436	3.62477	3.94597	3.25752	2.63368	2.92312	3.23357	2.32875	1.96125	2.76938	4.4592	3.95593	4.08032	2.66411	3.7841	3.86418	3.51154	3.51982	2.89471	3.02227	4.40525	4.34763	4.29763	4.21162	4.53945
-1.50624	0.456738	-0.115835	-0.681509	-3.37294	-4.4484	-3.92346	0.853352	-3.79241	1.71568	0.484281	-3.1493	-4.02069	0.153799	-5.13482	-0.884848	-2.40642	-1.73825	-2.90464	-3.87931	-5.01565	-5.22367	-3.32254	-1.93407	-0.40284	-1.33754	-4.34383	-0.418545	-0.443617	-0.514383	0.53517	-0.800045	-1.67094	-0.439392	0.848793	-5.4278	-4.67154	-0.219742	0.204369	-1.19859	-4.83446	0.854023	-0.134218	-0.124695	0.364527	0.024683	0.0156765
-0.404354	-0.805063	0.330578	-0.228846	-3.53579	-0.475975	-0.865355	-3.97055	-2.49604	-2.1349	-0.802605	-0.655588	-0.284851	-0.553854	-1.49083	-2.04753	-3.01632	-1.32932	-1.39368	-0.136683	-0.436888	-1.25598	-3.48615	-2.79993	-4.40307	-2.36144	-0.402502	-0.880999	-1.34022	-3.66387	-0.330399	-3.59261	-1.06951	-3.50915	-1.85227	-0.865316	-0.807476	0.0363293	-3.05053	-0.724318	-0.575455	0.204544	-1.19475	0.143641	1.19375	-0.520849	0.667213
-4.2047	-3.33278	-3.92967	-4.41955	-3.54309	-3.59796	-3.07919	-6.72497	-3.06327	-3.99623	-3.92183	-4.03692	-3.94363	-3.85996	-4.07294	-3.56766	-4.55787	-5.30494	-3.6839	-3.39426	-3.84851	-4.69729	-4.49297	-3.13132	-3.595	-3.22602	-3.97423	-3.35599	-4.55738	-3.81269	-3.25551	-4.13443	-3.94282	-4.76153	-5.18688	-3.71004	-3.8186	-4.00974	-2.70983	-5.34089	-4.74287	-0.779821	-3.43932	-3.74021	-4.40378	-4.07237	-4.9719
3.86511	4.77408	4.44477	4.53113	3.09497	4.55674	2.13588	4.66712	3.76071	3.88663	4.44673	1.87189	2.51505	4.42968	0.895681	4.00685	2.87756	3.39105	4.05278	3.9933	1.93092	4.33781	1.78984	2.82284	2.54959	3.00337	2.19487	3.44279	3.35174	2.54245	2.3131	2.81911	4.44562	4.13911	4.69817	4.31392	4.01735	4.18564	3.4942	3.10798	1.95473	1.76811	4.83848	4.54658	4.72488	4.14109	4.24882
-3.71762	-2.69034	-0.601698	-2.80972	-3.66238	-3.773	-3.50991	-3.94466	-2.44297	-5.33969	-1.24636	-3.29862	-2.43378	-4.68349	-3.84446	-4.12489	-3.22264	-4.31018	-2.55286	-3.5376	-3.50325	-1.35658	-5.08331	-4.679	-3.83202	-3.22854	-2.38485	-3.82314	-4.23872	-3.34251	-3.94295	-3.89314	-2.54379	-1.89976	-4.3443	-1.75332	-2.18879	-4.22041	-3.69536	-3.43295	-4.29873	-4.43951	-2.40797	-1.52683	-2.92174	-4.058	-0.872944
-1.02743	0.324364	-0.1569	-2.49836	-4.11525	-1.44419	-3.63243	-1.7313	-4.19264	-5.71779	-0.763409	-1.77874	-2.43521	0.941298	-0.740963	-0.318962	-3.74961	-2.56425	-3.51311	-4.17543	-2.15457	-0.0567493	-3.46268	-2.01019	-4.26502	-3.36582	-1.94717	-3.78885	-3.58319	-2.95357	-3.32274	-3.96296	-1.36793	-4.64164	1.17881	-5.703	0.265488	-0.605221	-1.49809	-0.383816	-3.82496	0.260651	0.377088	-0.918472	0.175034	-1.42425	0.319904
0.125826	-1.42175	-0.514309	-1.4798	-0.412985	-2.82815	-1.4851	-2.44784	-1.7353	-4.46069	-1.63366	-2.46516	-2.66137	-1.13715	-5.09163	-3.36614	-3.67204	-2.63891	-2.62777	-4.00761	-3.2936	-0.102537	-3.45235	-1.66306	-3.45946	-3.47243	-2.01546	-3.42307	-5.32341	-4.81893	-4.87562	-3.5753	-1.86701	-4.50507	-5.03669	-6.05595	-1.45132	-4.44875	-4.22417	-5.34143	-2.30826	-1.59177	-0.569349	-0.657473	-1.61297	-2.29926	-0.888912
1.34156	2.11203	2.47359	0.542137	-1.3192	1.10612	1.29169	2.01776	2.3249	0.734957	2.00978	0.849934	1.70946	2.58967	-4.96999	1.87617	-1.11915	1.42146	0.120132	-3.8261	-3.40822	2.02853	1.02583	1.15895	1.17123	0.163828	-2.26789	0.32235	0.0145206	0.336414	-0.682482	-2.27846	1.47951	0.576115	2.40868	-4.97762	2.01655	2.31602	1.06341	0.394962	-0.961435	-1.48268	1.87112	1.18302	2.3825	0.90987	1.87186
-0.86219	-4.84492	-1.73346	-2.32476	-4.22878	-3.66061	-3.46895	-3.46371	-2.74395	-4.80942	-0.299438	-3.55153	-4.23205	-3.26423	-3.10151	-3.40465	-3.19372	-4.57269	-2.96263	-5.23978	-5.57538	-2.21457	-3.79202	-3.97235	-3.76253	-2.24675	-3.217	-3.99059	-2.33021	-4.85899	-3.43805	-3.57111	-5.8401	-3.91252	-2.74944	-3.96442	-4.53308	-1.05216	-3.02163	-3.71117	-1.21642	-4.72223	-1.09626	-2.97107	-3.49889	-3.95333	-1.78488
-1.01846	-2.20633	-4.11663	-3.91364	-1.26712	-3.4684	-3.16268	-2.4445	-1.58223	-4.0823	-2.66522	-0.828489	-3.26819	-5.09684	-1.8335	-3.1818	-4.29106	-4.21277	-1.98429	-5.71454	-3.34603	-2.41329	-3.92073	-4.30099	-3.89076	-0.543179	-1.71986	-0.839834	-2.77162	-3.97248	-3.70144	-3.05999	-4.70902	-3.99675	-5.44604	-2.88288	-4.54427	-3.08874	-3.33823	-6.60178	-3.09282	0.621643	-1.58034	-4.01921	0.0367622	-3.27444	-1.01553
3.70501	3.54439	3.45533	2.90507	1.39816	1.64034	2.00445	2.56849	1.33084	2.10315	3.14677	1.43938	1.24962	3.10568	1.38759	2.46982	2.2301	2.60739	3.06032	2.29378	1.22642	2.76299	1.14482	2.23928	0.391569	1.21125	2.87555	2.53136	1.92776	2.67031	1.60047	1.87364	3.26997	2.59029	3.15459	2.30499	2.16964	2.13182	2.25051	2.31944	1.97257	2.25995	3.35046	3.40652	3.74978	3.26751	3.4932
-1.09384	-1.83638	-3.17357	-2.5163	-2.40762	-2.8928	-2.37633	-4.95627	-4.56787	-5.30188	-2.56412	-3.03773	-4.01127	-1.64227	-3.32458	-3.3459	-4.90683	-4.85765	-3.78686	-3.33751	-4.40234	-1.70952	-4.71737	-3.3552	-2.99877	-3.61992	-4.04317	-3.73565	-4.16701	-4.82044	-2.74256	-2.92306	-1.61204	-1.97341	-3.20664	-4.3256	-1.07771	-3.87158	-1.41956	-2.41741	-1.59348	-1.67207	-2.46573	-2.64339	-1.24058	-1.61172	-3.18366
-2.82921	-1.20645	-2.96214	-3.0675	-3.39444	-5.28626	-4.24477	-3.11891	-3.36942	-2.61536	-2.68283	-4.38413	-1.43566	-2.53398	-2.47645	-4.09368	-3.74911	-4.55302	-3.22771	-4.51951	-3.93049	-4.77403	-3.84614	-4.36323	-3.06061	-3.0603	-1.46954	-2.0276	-3.16864	-2.75283	-3.83697	-4.01869	-3.24874	-1.87729	-3.02901	-3.1598	-4.76412	-3.96553	-3.3307	-5.29723	-3.45208	-3.6166	-1.80174	-3.10102	-2.52494	-2.21236	-2.19985
4.92575	3.97266	4.42725	4.45233	1.62673	3.1175	2.15111	3.79195	4.13721	3.80645	4.32794	5.8104	3.61522	1.94176	3.20699	3.58305	3.93482	2.6139	3.99342	0.779675	3.21668	4.0024	3.68804	1.34324	1.64721	2.64511	4.78686	0.209366	5.3265	3.35604	3.18141	3.63309	4.11557	3.71445	3.5502	3.84777	3.71277	4.36458	3.78507	4.50275	5.00849	3.35804	3.46771	4.23312	6.73655	4.252	6.54238
-0.681452	-1.70936	-0.972582	-3.87277	-2.27104	-3.9042	-1.43352	-3.71781	-4.69791	-5.18038	-1.0735	-3.61518	-3.8602	-4.62384	-0.717159	-4.52248	-0.802906	-5.11431	-0.505035	-4.00952	-3.25175	-4.02504	-1.14976	-3.855	-4.62798	-0.816765	-5.56553	-4.42062	-3.85624	-2.82919	-3.62642	-3.4294	-0.480452	-0.0568771	-5.56111	-4.23703	-3.93217	-4.18849	-4.26612	-1.11606	-3.87913	-1.12928	-1.75661	-0.928076	-1.66966	-1.06506	-3.82908
-2.12473	-2.1402	-2.40036	-4.33153	-2.9432	-5.28449	-3.8691	-4.15472	-5.35357	-1.20738	-3.13223	-2.82062	-4.10372	-4.78528	-2.55828	-3.71336	-2.96982	-4.13448	-4.6503	-4.90387	-3.86854	-1.64004	-5.47667	-4.45885	-2.91183	-4.15015	-2.21031	-4.27221	-3.21733	-3.26197	-3.81455	-4.11187	-2.70402	-4.79906	-4.33402	-4.20073	-4.40594	-2.14322	-1.14606	-4.04829	-2.91054	-3.33236	-3.51091	-2.92701	-0.760029	-4.03353	-3.29725
1.36349	-3.18784	0.300095	3.00811	-0.00477791	2.0123	-2.73968	-0.848297	-3.03731	-2.95123	-0.62842	-3.72391	-1.37215	-0.872473	-2.77999	-3.37337	0	0.179647	-1.00015	-4.96414	-3.98642	0.550566	-2.07335	-2.70736	-2.57107	-3.40474	-3.61702	-0.717882	-2.80057	-0.514622	-1.99403	-3.35189	-0.986328	-3.47637	0.870209	-1.04784	-3.30918	-3.54517	-3.20055	-5.43961	-4.6718	-0.537817	1.41983	0.429815	0.96113	-0.288816	0.661943
-1.70461	-1.34132	-2.68455	-5.74338	-4.74536	-3.87334	-2.67448	-4.11412	-2.71345	-1.40229	-1.83529	-3.7857	-2.75021	-0.527426	-4.73655	-5.359	-3.1361	-3.96656	-3.80544	-4.49534	-2.77311	-2.08703	-3.44742	-0.726522	-1.53413	-0.231842	-4.47472	-0.33115	-3.17802	-3.41309	-1.55357	-2.86753	-4.85637	-3.38936	-2.01009	-3.73916	-0.37994	-1.002	-4.45197	-4.93721	-4.09173	-1.44548	-1.6444	-1.51307	-0.911093	-4.07006	-1.54783
-0.522049	-1.72067	-1.78114	-1.75638	-3.06883	-2.20691	-3.97463	-3.49413	-3.66656	-4.57001	-3.81443	-1.82698	-3.15076	-3.45412	-4.3405	-2.16147	-4.87321	-4.75709	-3.33116	-4.98003	-0.847092	-1.49178	-3.01792	-5.23708	-3.16634	-2.10028	-0.274399	-3.3987	-4.27476	-2.95867	-2.95759	-3.12317	-0.673286	-5.26388	-4.20339	-4.99599	-2.72359	-3.71404	-3.06384	-1.85376	-2.61186	-2.40763	-4.74648	-3.33049	2.0366	-0.991385	1.7725
-1.39151	-2.05754	-0.697813	2.27446	-2.69266	2.07635	-2.56563	-4.83784	-3.94268	-4.42113	-2.56012	-1.7916	-2.74693	-2.61833	-4.72536	-2.60271	-3.02415	-3.71197	-3.23228	-3.02671	-3.41389	-2.96509	-4.2743	-2.27859	-2.63135	-3.1695	-1.78352	-2.11626	-2.82475	-3.16022	-3.51435	-4.31728	-3.27076	-2.78554	-3.39957	-2.08505	-5.0118	-1.97489	-1.5768	-5.16493	-4.60134	-2.83156	-1.89446	-1.09565	-0.91728	-2.22829	-1.06627
-2.89777	-1.41369	-2.87934	-2.7843	-3.07425	-2.72324	-3.20932	-4.45281	-3.87075	-2.64867	-1.99379	-2.26968	-4.39684	-5.45403	-1.093	-0.406958	-4.25308	-4.72808	-4.39398	-5.15507	-2.34224	-4.66807	-3.49051	-1.37152	-3.76505	-3.56959	-3.85963	-3.88184	-5.31826	-3.931	-3.80527	-2.13445	-0.381863	-3.34397	-3.45265	-0.866299	-4.62789	-4.51696	-3.67196	-4.71399	-1.54395	-1.93087	-2.6405	-1.24683	-1.212	-2.66003	-1.05013
-3.30287	-3.79239	-3.01357	-5.94667	-2.80953	-4.33504	-3.18169	-3.34343	-4.43534	-4.5437	-5.12063	-3.64813	-3.50688	-5.25735	-3.75265	-4.14875	-4.28983	-4.31677	-2.90947	-4.35479	-3.86048	-3.97876	-3.49361	-2.91847	-2.97408	-2.78218	-4.34176	-3.90929	-4.07716	-4.19251	-4.46337	-3.62886	-5.29344	-3.94213	-4.63015	-4.32075	-4.48609	-3.941	-3.34417	-5.71095	-3.26484	-1.49283	-3.53292	-4.60767	-3.14756	-4.6816	-3.15374
-4.48079	-1.60414	-2.84873	-4.35963	-3.63127	-4.92661	-3.81477	-4.81064	-3.77798	-4.87434	-4.84624	-3.39956	-2.7736	-4.21136	-3.92924	-3.65707	-3.90807	-4.4016	-4.03838	-5.55127	-3.20526	-4.3925	-3.30519	-3.50976	-3.74564	-2.64858	-4.0728	-2.42056	-2.33456	-3.062	-3.12554	-2.77941	-0.89216	-1.68543	-3.73907	-3.39949	-2.90874	-4.95617	-4.37348	-4.99114	-0.785156	-5.39792	-4.75682	-2.22344	-2.13682	-2.47263	-1.5837
-1.31029	-2.09827	-1.76343	-2.28457	-3.31591	-4.02072	-2.10762	-1.95255	-4.50323	-3.43519	-1.99306	-2.54543	-1.17312	-1.4669	-4.90202	-2.36256	-3.97233	-0.224711	-1.67688	-4.88152	-3.63837	-2.82948	-4.06116	-3.05005	-2.69971	-2.98806	-3.50581	-2.94633	-1.89571	-3.75024	-2.71017	-4.10735	-2.62663	-2.74945	-0.820894	-0.981236	-3.8469	-4.78665	-4.077	-6.4875	-4.57108	-4.58571	0.0915527	-1.08234	1.24634	-0.717529	1.44577
-4.96019	-4.92191	-2.90465	-4.22838	-2.92726	-3.992	-3.02556	-4.33443	-2.95723	-3.70626	-3.44885	-2.29243	-3.56254	-3.20498	-3.82162	-2.18571	-4.13223	-4.03464	-3.82641	-3.64281	-2.90547	-3.62173	-2.29897	-3.15817	-3.33949	-2.97727	-3.81778	-2.96106	-4.91611	-3.6812	-4.02549	-3.85802	-3.60151	-3.2562	-4.36043	-2.91971	-3.88966	-2.41492	-3.27347	-5.10268	-3.57629	-0.474958	-3.05937	-5.17466	-3.09874	-3.47666	-4.86697
-4.30486	-2.90709	-3.21765	-5.49355	-3.29933	-3.66975	-3.62636	-4.18206	-3.70273	-5.45422	-2.71118	-3.80325	-4.19751	-2.12121	-3.39562	-1.99017	-2.74	-4.52611	-2.90363	-3.44364	-3.1949	-5.71418	-2.31505	-2.86147	-4.49757	-3.05943	-3.54101	-3.37353	-3.06033	-3.89934	-3.99723	-3.38402	-4.60352	-1.84646	-4.92626	-3.8539	-5.08912	-4.136	-2.4748	-5.50207	-3.82653	-4.42734	-4.40693	-3.99178	-2.82731	-1.62985	-4.72495
-3.57179	-2.8816	-3.50462	-3.63593	-2.9221	-5.41203	-3.14988	-6.10507	-2.45377	-3.69632	-3.78689	-4.87124	-2.511	-3.0887	-3.54395	-4.20369	-4.36462	-5.12302	-3.51971	-3.43132	-3.85654	-2.64803	-2.7338	-3.13459	-4.95489	-3.16242	-1.41526	-2.91878	-2.94833	-3.67224	-3.78929	-2.60319	-3.61348	-4.603	-4.3513	-2.94189	-2.67783	-1.78669	-3.25686	-1.91846	-4.64651	-1.27996	-1.84345	-3.9829	-1.77336	-5.41979	-1.30887
-1.63182	-1.15501	-0.571135	-4.67863	-3.41671	-4.30488	-0.96579	-4.08293	-4.11074	-1.61895	-0.550707	-3.3998	-4.76061	-5.73863	-4.10333	-4.37267	-1.18373	-4.50694	-4.17027	-4.70734	-1.38739	-1.58542	-3.74254	-1.28156	-1.27074	-2.98159	-3.98371	-4.73005	-3.23454	-1.44155	-4.43696	-3.63117	-1.0139	-3.89933	-5.10692	-0.118084	-3.98903	-2.22893	-1.083	-1.83495	0.103991	-3.41373	-4.43892	-0.367054	-2.42026	-4.71967	-1.22473
0.426167	0.753191	-0.234564	0.621935	-3.13715	-3.24717	-0.885729	-0.265158	-2.06472	-5.00381	-0.7544	-2.72173	-3.43962	-0.472189	-3.57569	-0.80212	-2.65873	-0.181684	0.594965	-3.74003	-0.413177	-0.698015	-4.05749	-2.97539	-2.89135	-3.21358	0.242845	-3.35406	-0.534262	-2.82201	-3.37233	-3.45552	-0.347759	1.55694	-4.68486	-3.2917	0.91626	0.976353	-0.220987	-4.81932	-0.00439644	-0.637428	-0.382757	-0.170525	-0.153454	-4.52728	0.267868
0.984831	1.40081	1.13477	-0.198643	0.0587826	-0.948978	0.219971	-1.08356	-3.29975	-1.13336	1.06696	0.633312	0.0772286	0.974205	-0.44611	-3.79541	0.49909	0.431711	-0.440744	-0.285885	-1.37329	0.711349	0.213936	-0.183302	-0.331474	-0.402086	0.7482	-0.928686	0.0775833	-1.22923	-0.114077	-1.09227	0.250565	0.429157	0.196684	1.39191	-0.775175	0.822346	-2.97083	-3.84014	-1.43365	-2.25334	1.18553	0.799095	-0.0263538	-0.641516	0.593378
-0.411375	-0.250481	-0.19356	-0.417513	-2.94021	-1.75827	-3.43481	-0.325861	-1.45804	0.24963	-0.569262	-0.331289	-3.13552	0.0339699	-3.17076	0.467552	-0.276672	-0.160374	-1.5116	-3.22917	-3.14417	0.233727	-3.88245	-4.58269	-0.667973	-1.61377	-0.718153	-0.695467	-0.134071	-0.846788	-1.51908	-1.00409	-0.360281	0.825037	-0.172884	-0.202936	0.0250053	-2.02877	1.22979	-0.784265	-3.1244	-0.471971	-0.256918	0.421734	0.531067	-2.6586	0.403008
-5.10793	-5.18016	-4.26352	-2.38421	-3.18968	-2.30649	-0.274992	-3.0341	-1.42333	-3.81437	-1.48156	-1.53021	-3.59018	-4.56062	-4.27025	-0.147156	2.25224	-4.32626	-3.51681	4.40987	0.212515	-4.73062	0.875744	-1.08235	-5.23727	0.833355	0.487102	0.221985	2.49274	-0.361389	-3.4506	1.27166	-3.68349	-3.86521	-5.18636	-3.32579	-4.60154	-0.203857	-3.52892	-4.69657	-3.08731	-0.622419	-4.84022	-4.01121	-5.62989	-2.93121	-3.49891
-4.71557	-2.83278	-3.27193	-4.80334	-3.65577	-2.80807	-2.64459	-4.25055	-4.33744	-3.95759	-2.69727	-3.78346	-4.13027	-2.35297	-3.89383	-4.24138	-3.43181	-4.5524	-3.91292	-4.348	-4.14915	-1.82795	-4.50324	-4.47884	-3.94309	-4.11477	-3.01521	-4.0144	-3.60756	-3.4884	-4.79336	-2.95103	-5.2664	-2.15094	-2.55486	-3.10571	-4.75498	-2.64919	-3.14971	-4.5496	-3.93169	-4.43697	-3.09557	-3.40764	-3.31152	-4.94108	-3.07759
5.54351	2.86956	4.45331	3.58632	9.61645	7.37111	8.7949	4.10209	6.85671	-0.90595	3.33993	2.82476	3.13272	1.01381	4.30539	5.40467	6.96895	1.20813	4.97255	6.95098	8.15512	2.84219	7.93984	2.85478	-3.96126	4.66371	2.12897	3.64375	2.2634	5.32879	4.4011	-2.71219	8.26594	0.739481	0.530964	-4.31771	3.18517	2.53956	3.3111	6.00153	3.88263	2.77873	3.8367	6.42326	2.61085	4.9061	2.55181
-3.17153	-1.99099	-3.91062	-3.15214	-3.81889	-3.71621	-4.94664	-3.3103	-3.74335	-4.50233	-2.3355	-2.86689	-4.43747	-3.10149	-4.39639	-4.26928	-4.77732	-4.28296	-3.84652	-4.57082	-3.34011	-1.80436	-3.35737	-3.81127	-3.38884	-3.9044	-3.66808	-3.92099	-3.35331	-4.41112	-3.49285	-3.25161	-2.11901	-1.97266	-5.03206	-3.14464	-2.68246	-4.31637	-4.01315	-5.92596	-4.53709	-5.08639	-2.27559	-2.76781	-3.15758	-2.45095	-3.20376
-2.60362	-0.195387	-1.69224	-5.21837	-3.8111	-4.88068	-4.32934	-5.40743	-4.96055	-3.73302	-0.968523	-2.73637	-1.55706	-5.28123	-2.89383	-3.65186	-3.05295	-5.85945	-4.58459	-3.37382	-2.49215	-2.09292	-3.38458	-3.18591	-4.70491	-2.59273	-2.8512	-1.90315	-4.58825	-4.29513	-2.90204	-4.6299	-0.99136	-1.85064	-3.70344	-4.61445	-3.38407	-1.51614	-4.7872	-5.51501	-4.49172	-4.24791	-1.28365	-4.32646	-1.11075	-2.1352	-1.18489
-3.94929	-3.28402	-2.00348	-4.57421	-3.08931	-5.20924	-4.57691	-4.8484	-4.10432	-6.21597	-4.8151	-4.40303	-2.62094	-4.09504	-3.46996	-4.01499	-3.58678	-3.69717	-4.67007	-4.30011	-3.65797	-3.42298	-3.96624	-4.69454	1.49054	0.325907	0.270298	-3.81724	-3.27991	-3.31786	-4.26063	-4.85673	-4.04627	-3.8209	-5.33848	-3.26206	-4.28901	-4.93778	-4.22375	-5.69315	-4.19761	-1.21987	-4.79746	-4.41645	-3.14676	-3.52583	-4.65492
-4.57374	-5.06714	-4.49556	-5.28713	-5.38176	-4.62545	-3.2458	-4.726	-3.94762	-5.00073	-4.07763	-3.57089	-4.57006	-3.43738	-3.02993	-2.62912	-3.46919	-4.03261	-3.39597	-4.86594	-3.06298	-4.21126	-3.39723	-3.6027	-3.17565	-3.13896	-4.07832	-4.57427	-3.36094	-3.79946	-4.00065	-3.32471	-5.33806	-3.14962	-4.46639	-4.39754	-3.54602	-4.77684	-4.2893	-4.89752	-4.46266	-3.9501	-4.29369	-4.95119	-2.10521	-4.63977	-3.00384
-2.7172	-1.80356	-3.01828	-4.54898	-2.83409	-1.93728	-2.88822	-3.73792	-3.28221	-3.73848	-4.30539	-3.10578	-4.94007	-2.55222	-5.00957	-3.78208	-3.9045	-4.68097	-3.02683	-4.15245	-3.77107	-5.88722	-1.78374	-1.0355	-4.17892	-3.69329	-3.44776	-3.9293	-2.21492	-4.03696	-3.10538	-4.18288	-3.56688	-3.50079	-2.6482	-2.67465	-4.05696	-2.75979	-2.74318	-6.73748	-4.35663	-3.77849	-3.48085	-2.83363	-1.54725	-3.35503	-1.49452
0.886146	0.974113	1.03667	-4.28639	-1.78209	0.0822887	-0.606237	-0.107281	-4.39985	-1.22458	0.557003	-5.24305	-0.356133	0.403967	-0.348549	-2.83309	-0.723696	-0.0923843	0.603123	-0.693287	-1.91671	0.930319	-2.425	-1.55905	-3.14582	-0.529829	-0.996977	-3.78502	-0.851202	-1.85103	-1.19908	-2.79266	0.117561	0.12071	-0.0302849	0.949673	-3.77745	-4.13047	-0.652245	-3.09294	-4.21753	-1.73373	0.398727	0.848038	0.927395	1.23239	0.570553
-1.18726	-0.0586948	-1.09714	-4.34917	-2.86795	-4.50152	-3.26596	-1.74431	-1.98394	-0.425482	-0.862938	-0.707266	-0.372662	-0.485363	-4.96801	-0.490553	-1.47998	-1.28197	-0.964592	-3.46645	-4.63749	-2.20577	-3.53081	-3.59943	-3.45434	-0.495939	-4.03283	-2.66638	-0.418529	-2.83347	-0.508684	-3.01192	1.20792	-1.29672	0.213251	0.332703	0.133791	-3.46449	-0.466694	0.616102	-3.96098	-2.41291	-1.39497	-1.25605	-2.30638	-0.747498	-1.34495
4.09264	5.20161	4.63817	5.09293	3.71985	4.82661	3.3932	4.94222	3.79264	3.61123	5.03476	1.94147	4.16082	5.04278	3.2347	4.29546	3.57304	3.19071	3.8081	1.47439	2.07939	5.09951	1.76599	4.05173	3.28788	2.64213	3.57538	3.26837	3.20792	3.94633	1.26121	2.62818	4.99874	3.54386	4.59275	4.76935	4.03068	4.18706	2.59917	3.60704	1.14839	4.2906	5.23624	5.05126	4.66664	4.10199	4.46574
1.47711	1.98106	1.9702	0.531235	1.1404	-0.788294	-2.45717	1.09892	-0.112997	2.32745	0.652328	-1.43699	-1.94591	1.73697	0.975178	-0.283174	-0.802027	-0.822786	-5.29933	-4.41853	-3.89998	0.842256	-0.663044	-2.18726	0.691482	0.670177	-0.519129	1.16775	-1.2915	-2.60682	-3.46516	-0.545851	0.899248	-0.680395	1.442	-1.33393	0.746145	-1.97704	-3.49835	-1.98923	-2.40977	-3.62128	1.78653	1.34002	2.08596	1.71282	1.50746
-2.42503	-2.03235	-4.64643	-6.11235	-3.59506	-4.66744	-3.96571	0.962574	-4.27391	-4.12337	-3.59724	-4.59115	-4.16928	-4.80646	-3.90686	-4.16277	-3.92434	-5.32921	-3.57027	-5.16592	-3.07132	-4.52302	-3.09598	-3.17822	-3.35439	-3.45088	-3.26419	-3.1717	-2.93194	-3.18711	-3.81167	-4.26586	-4.6453	-4.82211	-4.7689	-4.19097	-4.58474	-3.5057	-4.17591	-5.00357	-3.59486	-2.89901	-5.94053	-4.83015	0.815678	-5.41525	-4.19722
0.580654	0.702187	0.641447	-0.571163	-0.172134	-5.07915	-0.130013	-1.6729	-3.77461	-0.757576	-1.21356	-1.61472	-4.10379	-3.58073	-1.4504	-0.81735	-1.28288	-0.340404	-3.96378	-1.01617	-1.95688	0.0157356	-4.53151	0.279921	-3.55157	-0.644335	-0.434029	0.8848	0.153173	0.0318718	-3.45242	-2.79366	0.514668	0.0886536	-1.34687	-1.91084	-0.132519	0.0405312	-2.52129	-4.30977	-5.2361	-3.53705	1.02145	0.0867119	-0.111254	-2.68517	-0.0503082
-4.14016	-2.32238	-2.24652	-1.02724	-3.78486	-2.04052	-3.07037	-3.37042	-2.47928	-4.88586	-2.01957	-2.63507	-4.00227	-2.88416	-3.204	-2.42149	-3.51797	-4.71172	-4.46715	-4.61796	-3.84389	-1.3845	-3.79265	-2.53744	-2.83861	-4.01997	-3.28401	-2.97822	-2.06686	-4.06568	-2.32249	-2.47571	-3.84882	-1.30048	-4.83139	-2.79152	-3.80961	-3.18664	-2.74373	-3.64407	-3.45122	-3.69065	-2.51096	-2.30862	-1.85166	-3.84551	-1.56116
4.37226	4.06562	4.1978	2.71428	2.8264	1.33954	3.39746	4.23445	3.08988	3.51654	3.65284	1.89629	3.3329	3.81443	2.47329	3.28957	2.97809	2.88124	4.317	2.61573	2.54835	3.66913	3.12909	3.31428	3.51995	2.0013	3.29717	3.30792	3.36723	3.12469	2.26375	2.84535	4.41483	3.70603	3.68323	4.8228	3.04823	3.68125	3.72276	3.14656	4.12852	1.7916	4.05182	4.41819	3.73361	4.20845	3.87822
-0.603899	0.74295	0.752401	-4.79709	-1.19919	0.0163307	-4.40441	0.360529	-4.60518	-5.05117	0.478044	-3.85385	-3.19222	0.90464	0.363787	0.867529	-0.608988	-0.766884	0.829412	-0.10684	-2.91696	0.47624	-3.33622	-3.9129	-0.44261	-0.899223	-2.19322	-0.70009	-4.78484	0.168957	-3.13327	-0.973808	0.0731602	-4.50053	-4.00254	1.12934	0.149004	-4.01863	-3.27716	-4.65186	-3.67554	-0.89562	0.857258	0.448685	0.626324	-1.49677	-0.0677166
1.65094	1.99853	2.65111	1.04588	-4.51304	-0.270992	0.596249	2.00981	0.10684	1.369	1.91464	0.599512	0.786505	2.06764	-0.270399	2.51162	0.382296	0.839426	-0.950832	1.02121	-2.84959	1.84755	-3.40138	1.15508	0.256636	0.0767593	-0.460934	1.9716	1.31441	1.60053	0.844061	1.037	1.75967	0.476387	1.50068	1.45657	0.454786	-3.94725	1.98781	0.825014	-0.270393	0.599703	2.06029	2.81221	2.91253	1.44227	1.65059
2.4568	3.27115	3.29641	2.52034	1.45339	2.1566	1.92854	1.13292	-0.320126	1.89978	3.02598	-2.60804	0.209671	2.2106	1.49771	1.71175	1.65335	2.60249	3.28061	-2.07725	-0.632088	3.10285	0.559988	1.68352	1.66408	0.310556	-0.0998611	1.60529	1.08321	-1.07509	-1.93278	1.18093	2.37541	2.73682	3.20744	1.83918	3.16057	2.59096	0.718349	0.120731	-3.06335	0.271725	3.38849	3.37343	2.82226	-0.0661316	3.02676
5.18485	5.40562	5.29173	4.09409	4.59005	4.19857	3.66896	5.96231	3.42151	4.72905	4.64055	2.71786	3.23754	6.15112	4.21262	4.86334	4.30661	5.21878	4.52081	4.38276	3.41059	4.52682	4.14046	3.39716	2.81184	3.69024	4.14439	3.95119	3.12351	3.52351	3.62172	3.5758	5.40958	6.67259	5.70785	6.72297	3.93026	4.18204	3.87082	2.90483	3.92597	1.75199	5.34768	5.67386	5.26013	4.63778	5.24776
-1.2209	-2.29155	-1.13082	-4.69117	-4.09823	-3.34379	-4.13191	-2.96245	-4.33199	-3.612	-1.75955	-3.53304	-4.19493	-1.39537	-5.08364	-4.91524	-4.06318	-2.75679	-0.698147	-4.14935	-2.39343	-2.07625	-3.49749	-1.01313	-3.43993	-1.60257	-2.83461	-4.38943	-0.471575	-3.81015	-3.45339	-3.42012	-0.580372	-0.999298	-2.04578	-0.242353	-4.4416	-4.81965	-1.13214	-2.06046	-3.73609	-3.6476	-2.9174	-1.18652	-0.81765	-2.19356	-1.1406
-1.93312	-1.93229	-0.191792	-1.74453	-1.31666	-1.98277	-3.58276	-2.76198	-4.13032	-2.94741	-1.31698	-2.79231	-1.3233	-0.21846	-3.48674	-1.98505	-3.5474	-4.98486	-3.55978	-5.09005	-3.38545	-1.96501	-4.08013	-3.59692	-1.37205	-2.97507	-0.407827	-1.27325	-0.870373	-4.26028	-2.61925	-2.85844	0.392	0.00675392	-0.1178	0.216242	-0.137402	-0.914474	-2.3436	-2.70058	-3.605	-3.14328	0.212053	-0.543961	-0.538269	-0.572594	-0.45817
0.508165	1.05728	-0.343925	3.31566	-4.46303	1.37769	-0.215956	-1.37627	-0.928425	-0.731493	-0.197639	-0.797655	0.59597	-0.0837555	-1.38383	-0.315769	-1.92361	-0.996244	-1.29316	-3.35335	-3.34647	0.862101	-1.51066	-2.52582	-0.915541	-1.0689	0.582739	-0.632322	-4.09894	-1.01803	-1.55802	-2.66682	-1.54426	0.337391	1.41734	-3.7318	-1.14652	0.677433	-1.05199	-3.14888	-2.96183	-2.17253	0.761669	-1.38886	0.939777	-0.560917	1.00993
5.15133	5.33941	5.13159	5.72403	4.13043	5.44076	3.53611	4.60468	4.25427	5.13418	4.82777	3.28014	3.45816	5.81685	3.76516	4.60203	3.7312	5.00618	4.28384	5.06302	2.48305	4.82013	4.14866	3.48466	3.26111	3.84718	1.96349	3.88871	4.41062	3.84618	2.52165	2.87523	5.39267	5.21256	5.7308	3.07042	4.10362	4.49901	4.10662	3.95447	3.34119	3.91411	5.27914	5.11836	4.49296	4.49145	4.38229
2.57135	2.5608	2.71749	5.75642	-0.101047	2.02754	-1.24995	1.66182	-0.0189762	2.02643	2.10586	1.41969	-0.000238419	1.8066	1.52067	-1.05589	1.36192	1.69298	3.0802	1.87631	-1.06307	2.65973	-0.799519	2.38704	-0.630186	1.083	-3.04332	0.113127	2.24925	0.98148	-0.133028	-0.822184	2.86558	2.02257	3.12682	1.62874	1.97448	2.49142	-0.834879	2.07634	2.46083	2.35413	3.26025	2.23727	2.74801	2.37463	2.26243
-0.0374966	0.380131	0.630037	7.23945	0.149992	6.63256	-0.70392	-2.77501	0.184769	-6.00982	-0.181027	-3.15262	-1.55298	-3.70871	-1.30695	-1.2778	-2.58089	-2.79868	-0.770752	-0.92794	-3.40293	-2.03791	-2.44726	-1.25963	0.0490437	-3.91497	-0.530531	-3.52204	-0.941673	-1.34457	-2.3448	-1.48002	-2.88866	-0.663099	0.817455	0.0968342	-1.0581	-0.22329	-0.95406	-2.13361	-1.56932	-4.26553	0.275211	-0.283663	-0.429962	-1.01095	0.325712
1.43912	2.39051	2.18545	1.06406	-1.41016	0.0529594	0.489365	2.11602	0.619305	1.93074	2.29016	0.696756	-1.90169	1.83882	0.995863	0.179966	0.968466	1.48917	1.46877	-3.63925	-2.45705	2.00958	-2.49519	-3.99682	0.111614	-0.711784	1.12405	0.732773	1.42902	-1.29549	0.607939	0.416433	1.38418	1.32859	2.64204	2.10902	0.390037	0.54216	-0.947151	-0.766622	0.649725	1.13025	2.32163	1.74146	2.6224	1.84698	2.14945
-3.57016	-2.57573	-4.07004	2.85669	0.0759754	1.83304	-3.75928	-4.1424	-2.36879	-2.54824	-5.0639	-3.08071	-3.47162	-4.52891	-4.24841	-3.57617	-3.73709	-3.44584	-4.15095	-5.57024	-5.17377	-5.63786	-3.91544	-3.21837	-2.87328	-4.35751	-3.61198	-4.37895	-4.42592	-2.82905	-3.79426	-2.98932	-5.49636	-2.51962	-4.62054	-4.4027	-4.323	-3.65449	-3.10902	-4.63093	-4.1573	-5.28486	-5.73658	-4.91267	-2.7805	-4.55086	-3.97634
-3.54912	3.61796	-4.29178	-0.888061	-4.17563	3.18167	-3.93628	-6.28966	-5.1866	-4.03998	-4.97237	-1.97756	-2.43722	1.55309	2.19713	-4.30926	-2.93804	-5.46237	-4.53618	-3.19403	0.149174	-4.67505	-4.40134	-4.12673	-4.57526	2.76809	-2.09454	-3.27407	-2.14419	-4.13049	-2.67461	-4.29651	2.92921	-4.63771	0.808094	-2.10276	-4.2555	-3.05455	-3.37784	-4.19381	-4.6207	-3.47532	2.21833	2.60493	-2.47783	-5.12371	-3.26487
7.05566	7.03702	6.86776	7.11829	5.70132	5.43368	4.82907	7.83466	5.57315	5.60546	6.57718	5.82593	6.15802	6.78632	6.42893	6.45485	5.78846	6.73563	6.45402	5.60495	5.32232	6.62584	5.50263	6.25459	5.62765	6.3111	6.33068	6.18184	6.74731	6.36598	6.07624	5.61363	6.94461	6.67012	6.20321	7.16249	6.67659	6.62392	6.27396	5.63834	5.64694	6.19908	7.00385	6.79863	6.90066	6.84871	7.09852
-3.52111	-3.41874	-3.15293	-3.76642	-3.45716	-4.83842	-4.28118	-4.94893	-4.3338	-4.94695	-4.32394	-4.15394	-2.95917	-4.4548	-2.35902	-4.27064	-3.49355	-4.55738	-4.10493	-3.69795	-3.10004	-4.91796	-3.56428	-3.3474	-4.19199	-3.48534	-1.10484	-4.1943	-3.05998	-3.93931	-4.35002	-3.44311	-5.01804	-3.70874	-4.84723	-4.52325	-5.19197	-5.29099	-3.40573	-3.6641	-4.17271	-4.1721	-3.98087	-3.3691	-0.123882	-4.60938	-0.334957
1.7941	1.75901	1.53994	-0.436863	-1.42778	0.698074	0.579042	0.878811	0.178202	-0.314514	1.13472	0.199051	-1.45754	1.26648	-1.01495	0.0778694	0.235987	-0.126762	1.31395	-0.188539	-1.13707	1.07641	-0.245752	0.615799	-0.887079	-0.798462	0.853769	-1.41554	0.0473671	0.334005	-0.126593	0.305019	1.17308	0.770424	1.14131	1.13707	-0.620918	0.334286	-1.84448	-0.497244	-2.37272	-0.133038	1.29109	1.30387	1.64279	1.04262	1.52792
-5.16639	-1.09513	-0.67057	-0.940247	-3.47917	-5.28123	-3.41937	-4.87535	-3.32426	-5.36254	-4.76738	-3.51834	-4.3615	-5.9009	-3.53495	-3.34984	-4.18023	-3.92136	-3.67103	-2.33366	-4.06086	-4.06952	-2.78975	-3.83948	-3.12558	-3.29982	-3.18033	-3.71883	-3.35029	-2.8175	-3.71749	-4.32988	-4.11912	-0.582323	-4.25965	-2.69077	-5.00391	-4.02483	-1.65307	-5.07534	-4.27175	-4.73714	-5.51845	-4.55012	-1.68479	-4.20039	-4.15961
0.859501	2.13625	1.75034	0.539612	-1.92147	1.08889	0.0168667	1.57796	1.40368	0.0193024	2.08336	-1.21024	-0.170374	0.734148	-0.617264	0.539736	0.481474	0.749371	0.704443	-0.380152	-3.2322	1.05968	-3.77763	-0.255304	-0.825474	-2.12738	0.0249615	0.0870266	0.743307	-4.03909	-4.18448	-2.71757	1.37497	2.57901	1.60035	0.610954	0.710474	1.44474	0.469011	0.367197	-0.864376	-0.227644	2.05081	1.60601	1.8016	1.04351	1.62019
-2.80094	-3.35518	-2.24396	-0.337868	-1.54969	-1.37991	-1.2719	-4.96454	-4.26396	-4.58928	-2.79322	-3.39883	-2.41976	-2.92599	-4.44826	-0.629427	-1.80606	-4.77722	-4.26751	-3.66515	-3.36522	-1.71633	-3.32414	-1.9304	-3.2928	-2.73445	-4.21371	-4.75216	-3.33755	-3.51136	-2.82107	-4.18665	-1.08575	-0.534903	-4.54661	-3.30786	-2.03748	-4.63552	-1.13186	-5.40802	-4.53937	-3.60336	-4.26513	-1.5502	-0.823317	-1.32306	-1.87721
-4.96226	-2.82513	-1.69337	8.9302	-0.630652	8.01453	-0.113037	-2.90586	-3.81198	-4.89713	-2.80153	0.102993	-3.85959	-1.44009	-3.15302	-3.62085	-4.17309	-4.00755	-3.30181	-4.21514	-1.41194	0.0944576	-4.92855	-3.53964	-2.65517	-0.675287	-2.4027	-1.72581	-0.688549	-3.76496	-1.14719	-3.96259	-5.8757	-2.15107	-3.50504	-4.18123	1.93356	-0.575678	0.0455418	-3.35243	-2.56657	-5.16552	0.404339	-2.53395	-4.96564	-1.40292	-1.78755
-4.70568	-4.40696	-3.3878	2.59908	-4.3442	2.1428	-4.13368	-6.44793	-3.0939	-6.00769	-3.53753	-2.63157	-3.41548	-4.59266	-3.82118	-4.27547	-3.88793	-2.87685	-3.21798	-3.48475	-2.35957	-3.86142	-3.89495	-4.37934	-3.49873	-2.75735	-4.44498	-3.83939	-2.35365	-3.55687	-3.95558	-4.14466	-3.33635	-3.98787	-4.80453	-4.58049	-4.9352	-3.73542	-4.40789	-4.32393	-3.43898	-2.8019	-5.44561	-4.57572	-3.83131	-5.5499	-4.6248
3.34971	4.24847	3.99575	2.31599	2.19299	2.29588	2.9214	2.7295	-0.616289	1.05354	3.59336	2.33481	4.44866	3.93099	4.47943	3.14832	2.86537	1.65587	2.71869	-1.31376	1.79723	3.81021	2.39019	3.38446	4.01167	3.26551	4.89489	-2.52874	1.03379	-3.65486	3.19784	2.56606	2.56	2.86559	1.95993	2.26726	3.52986	2.37674	0.46603	1.48728	1.80251	2.723	2.72639	2.63182	3.909	5.05715	2.6835
-4.55727	-5.94537	-4.47169	-5.29205	-3.25251	-4.18186	-3.46663	-4.57022	-3.68495	-6.09487	-4.37651	-3.90838	-4.39896	-5.25926	-5.7111	-4.37327	-4.68066	-2.74022	-2.90314	-4.1463	-3.72744	-4.82668	-3.362	-2.95496	-4.72713	-3.53662	-3.41949	-3.00389	-3.9068	-2.91915	-2.80525	-3.92409	-3.8698	-2.78235	-5.24025	-3.5265	-3.57302	-4.26633	-3.95933	-3.36456	-2.21404	-0.639586	-5.09954	-4.12594	-4.95396	-3.64992	-5.77056
-2.59137	-0.638456	-0.486822	-1.38916	-2.41654	-0.937487	-3.42182	-1.50011	-2.60962	-2.52299	-0.00875664	-1.95541	-3.31612	-1.50781	-1.25695	-4.25472	-4.4266	-0.525965	-1.80356	-2.52889	-3.90679	-0.376808	-3.71062	-3.2549	-3.02763	-2.9832	-1.43251	-3.34873	-1.38191	-4.01847	-3.15026	-3.15801	-3.27729	-5.3244	-0.486246	-0.106708	-1.49546	-0.7999	-1.30056	-4.87108	-3.24179	-1.34157	-0.0232544	-3.32315	0.221977	-3.22558	0.035841
2.27013	-0.728203	2.65782	-0.00785446	0.611618	0.367372	-0.980108	1.68325	2.17676	0.036438	1.65055	-3.97713	-4.02412	1.63229	-4.55152	1.0406	-3.04093	-5.87444	-0.649721	-2.22863	-3.01577	1.43546	-3.99728	-2.5828	-1.57544	-4.20754	-3.47477	0.28981	-0.669683	-0.629785	-4.37464	1.39228	0.805431	0.97636	-0.254013	2.17659	-0.428394	-0.0861778	1.73286	0.0775929	2.27364	1.6565	0.594591	0.412262	2.42424	2.88117	2.2934
2.11851	2.7161	2.1253	1.06941	1.01825	-2.88056	-0.218302	-0.952204	1.72991	2.3686	2.437	-0.735332	1.33955	2.29513	1.35309	1.97222	0.0796757	2.20057	1.21569	2.11293	0.491301	2.90861	1.18693	-1.30344	1.06837	0.549231	2.29256	2.28159	1.78866	1.02539	1.89144	0.643139	1.45534	1.68481	2.44816	0.197164	1.77445	1.83523	1.90187	3.19482	3.64606	3.13475	2.28182	1.80593	2.48455	2.95845	2.45024
1.4148	1.7491	1.78911	1.91777	-1.49146	-1.38607	-1.74604	-0.395487	-1.62584	0.314671	2.15338	0.624149	-3.81011	0.705929	0.657244	0.722481	0.260111	0.408613	1.50135	-0.562611	-1.10969	1.76811	-1.4367	-0.03199	0.10454	-0.0284843	1.2359	1.14973	0.620161	0.165436	0.248886	-1.48648	1.04622	-0.106545	1.21691	0.0742531	0.010004	1.69989	-1.28544	2.22162	2.21059	2.8552	1.51247	1.56454	2.27779	1.27054	2.45203
1.70638	2.20691	1.88123	0.441614	-0.27857	0.655438	0.088665	1.68031	-1.70585	0.655426	1.70635	-0.535536	-0.0604801	1.95623	0.405575	1.16941	-0.863224	0.813553	1.25625	-1.56348	0.00791168	1.24181	-0.390644	0.767393	-1.81051	0.069746	0.0323257	0.487759	0.389652	-0.388479	-3.13453	-0.618858	2.11195	0.94677	2.60511	0.376301	1.01073	1.11604	-1.63415	0.310131	-1.4244	-0.0379143	2.30706	1.57157	2.84206	0.632381	2.10262
-1.46535	-0.614567	0.0845222	-2.11913	-2.53629	-4.49092	-3.00444	-2.39003	-3.00538	-4.45779	1.58857	-0.83754	-0.763493	-2.95128	-4.2408	-1.59477	-1.48389	-3.0731	-3.31695	-5.77876	-2.03728	0.542498	-2.89005	-2.83193	-1.48089	-2.33293	-1.63474	-1.30717	-0.405483	-1.18155	-3.30046	-4.00042	-0.262176	-3.65857	-5.82204	-3.43602	-4.16445	-3.59925	-2.16203	-4.86886	-3.40474	-4.14996	-5.53749	-2.74209	1.62879	-3.04226	1.70919
-5.75811	-3.20646	-4.22834	-4.66651	-3.60829	-5.01244	-4.51304	-5.24144	-4.235	-3.89727	-5.67342	-3.37944	-3.37	-5.53484	-4.10042	-4.0178	-3.09131	-4.64845	-4.20477	-3.29034	-2.89373	-5.45932	-2.42245	-3.34191	2.71889	-4.47752	1.07498	-4.38789	0.0223103	-4.05831	-3.54277	-4.06398	-4.35894	-3.53143	-3.94137	-2.78301	-3.66984	-3.94247	-4.61273	-4.70755	-3.99248	-4.91233	-4.54081	-5.2364	-4.68765	-4.50718	-4.83115
-2.90954	-3.46377	-4.05666	-4.2161	-3.36438	-4.13659	-3.03889	-6.11356	-4.66249	-4.00078	-2.32889	-2.24554	-2.97018	-4.43119	-5.75939	-6.06137	-3.58753	-4.05023	-4.50983	-4.92863	-2.89421	-4.02943	-3.52153	-2.68342	-3.66683	-3.53986	-3.61477	-3.35165	-4.10944	-5.27531	-3.9682	-3.76572	-4.80167	-4.67959	-4.28742	-4.90653	-5.83985	-3.55415	-3.66725	-4.84736	-3.07534	-4.41976	-3.78162	-4.3217	-5.60413	-4.85356	-3.4168
4.17973	5.07794	4.66121	4.32178	3.20249	4.1135	2.67154	5.02473	3.09847	4.47251	5.01313	3.87625	4.60714	4.83611	3.1403	3.94363	3.80422	4.14031	4.34424	4.23006	3.61263	5.13952	3.7327	3.28954	3.15206	3.00954	3.8412	3.92328	4.09103	4.09154	3.77505	2.88522	5.05723	4.048	4.49904	4.53922	3.08607	4.23623	4.32077	4.28617	1.93366	2.99508	4.87832	4.83231	4.90808	4.71976	4.62094
-3.61819	-1.84009	-2.70017	8.79035	3.69048	8.28362	2.82635	-5.81901	-1.48623	-4.837	-1.14582	-3.78037	-2.92477	-4.34314	-3.17717	-4.02839	-4.25312	-5.07931	-4.33892	-3.49909	0.134991	-0.45684	-4.57698	-2.02401	1.74066	-0.720358	-0.923323	-2.46216	-2.17163	-1.39486	-3.53652	-2.43203	-4.62331	-2.50512	-4.73529	-4.17469	2.48666	-0.820847	0.164446	-0.975853	-4.37334	-2.26831	1.47165	-3.93475	-2.23078	1.06826	-1.15313
7.30482	7.53819	7.4962	7.16005	6.12671	6.60378	6.75179	7.28878	6.2322	6.06746	7.15908	6.13895	5.19614	7.29718	6.30091	7.12897	6.45838	6.90663	7.23511	6.61113	5.48189	7.18791	5.49038	6.31566	5.58766	5.9792	6.75773	6.30213	5.88991	6.12715	5.1398	5.97603	7.30925	7.23589	7.01288	7.78418	7.49008	7.14062	6.56475	6.52762	6.13769	5.3026	7.34314	7.66314	6.63502	7.0269	7.02578
-4.24634	-3.72157	-4.76507	-5.17196	-2.22426	-3.19442	-5.14815	-3.35402	-2.3654	-5.76754	-4.01479	-3.14037	-3.77524	-3.88884	-3.75777	-4.4376	-3.27087	-5.02632	-4.67026	-2.98717	-4.15633	-5.49181	-3.07271	-4.86196	-5.04898	-2.14044	-3.75172	-2.6394	-3.69435	-3.28539	-2.75418	-4.24231	-6.48317	-3.32957	-4.47032	-3.48232	-5.13446	-4.17102	-3.65134	-3.20945	-2.61689	-5.06678	-5.95115	-4.57427	-5.85062	-4.21359	-4.45869
4.5147	5.28088	5.12026	4.12857	3.55396	3.37009	2.86404	4.86164	3.04787	3.44115	4.86113	2.11356	4.10836	5.16511	3.53089	4.39802	3.49439	4.924	4.78297	3.25329	2.24326	4.98186	3.03407	3.78	2.2659	2.57062	3.60654	3.44353	3.26804	3.88013	2.64641	2.88528	4.87672	5.13056	4.94983	5.33554	4.63656	4.24553	3.25266	2.57667	2.07398	2.52471	5.27803	5.11196	4.75728	4.45621	4.91392
4.73402	3.56626	4.35043	2.97417	2.91642	3.23551	2.09386	2.2515	2.34989	2.43629	3.73319	2.42192	1.88824	3.32139	2.59411	2.34312	2.58226	3.05352	2.67759	3.18355	0.386942	3.63666	1.80318	2.28359	1.15913	2.29561	2.6632	1.01989	2.99154	0.0853004	0.501429	0.279289	4.06772	2.83479	2.69023	3.48927	1.64511	3.00495	3.14535	2.48424	2.80749	3.26929	3.71616	3.89401	4.30572	3.65243	4.05997
3.12812	3.12058	3.44968	4.4006	1.53583	4.00281	1.36263	2.92069	2.49974	2.13315	2.55361	1.37902	1.94646	2.11355	2.43361	2.69303	1.59204	1.80316	-1.16913	2.01856	1.46548	2.60203	2.83028	2.26223	3.58016	2.65014	1.2797	2.64099	2.62589	-0.975971	0.330448	1.47377	3.45353	2.72601	2.93867	1.16494	1.76312	2.67443	1.88574	1.82628	1.5685	0.20768	3.01829	3.49158	2.78019	3.09326	2.94101
2.46835	2.13285	1.51543	0.886444	0.7339	1.29659	-5.26398	2.30856	1.24532	1.61868	1.22989	3.13302	-2.96306	0.312323	1.37742	-4.27133	0.0725403	0.371221	-4.09206	1.11592	0.275423	1.13597	-2.76098	-3.27491	0.502977	0.463245	2.99913	1.45256	2.20186	-0.00943184	0.844223	0.183048	1.11414	0.777882	1.15882	-4.55362	1.26491	2.15515	1.44068	1.8343	1.13837	-0.289766	0.339871	0.727514	3.80368	1.31522	3.1511
4.90107	5.5962	5.18811	4.61532	4.36122	3.8574	3.41129	5.77764	4.38978	5.29159	5.45807	2.85193	5.1075	4.96427	4.16338	4.82521	4.39577	5.45866	5.75238	3.88756	2.8185	5.35088	3.01214	4.35871	3.81139	4.37731	3.50023	4.7221	4.33366	5.05208	3.49421	4.30082	5.15337	5.5657	5.52093	4.51907	4.69933	4.48308	3.46144	4.44135	3.54082	5.0235	5.51731	5.41793	5.29891	5.05168	5.42375
3.3475	3.62887	3.90602	4.06111	1.98187	3.52401	0.94389	3.31326	0.509316	1.9977	3.50989	1.86335	1.09963	2.82217	1.63872	2.70657	2.26489	3.1182	3.05673	2.63969	0.146719	3.66526	1.3284	2.50945	0.0687428	2.10642	2.43541	2.31096	2.64349	1.68381	1.04304	1.74787	3.32545	3.53035	3.29732	4.08273	2.51695	3.48263	2.95717	1.52499	1.78933	0.139385	3.66259	3.64757	3.31385	3.35629	3.26629
4.33315	3.90332	3.89947	6.02429	2.99358	5.83036	2.44069	3.14185	2.43777	3.65952	3.58244	-1.10526	2.40913	2.88653	3.13495	2.30361	0.112406	3.61933	3.00007	2.97899	1.78231	3.55561	2.22045	1.9005	2.0916	0.438808	2.32925	1.51174	2.45626	1.64058	2.12885	2.43693	3.69538	3.62128	3.34352	4.07894	3.23694	3.55706	2.4402	3.33305	2.53352	2.72488	2.953	2.89022	3.56139	3.18334	3.37398
6.83195	6.80157	7.22712	7.21776	6.14333	6.39123	6.68829	7.02648	6.70347	6.67689	6.68716	6.22221	6.47792	7.32575	7.3151	7.05322	6.15574	6.70243	7.1798	5.32276	5.39091	6.41268	5.12226	6.14076	6.8972	6.45124	7.51184	6.48395	6.97946	6.04944	6.01249	5.6496	7.35402	6.86852	6.25379	7.19194	6.53138	6.32353	6.86141	6.03559	5.78148	6.08798	6.89422	6.95506	7.40792	7.07551	7.23382
-3.40105	-3.26818	-4.53264	1.49776	-2.94903	-0.547506	-3.35691	-5.64357	-4.44401	-2.58204	-5.12975	-2.78493	-4.02995	-4.48237	-3.93034	-5.65636	-3.83452	-3.212	-3.20393	-4.70371	-3.82912	-4.38532	-3.78506	-3.23615	-5.27238	-2.88431	-4.06384	-3.33481	-3.09624	-2.87676	-1.97288	-4.4293	-5.81478	-4.83801	-3.41572	-4.58995	-2.74588	-5.68688	-4.30297	-4.30907	-5.54973	-4.66372	-4.03419	-3.22435	-3.53544	-5.78404	-5.61643
-1.30205	1.0178	0.212299	-0.896687	-0.409187	-3.82426	-1.04044	0.796635	-1.67576	1.0981	0.00892448	0.988396	1.23185	1.16966	0.880613	0.863073	0.938879	1.48947	-3.06749	1.4915	0.662891	0.991487	-4.13177	-1.7214	-0.654655	0.396872	-3.67612	-3.30849	-4.08962	-4.15462	-3.58239	-1.22718	-0.0796261	-2.01106	0.912882	-1.17148	-2.28447	0.867802	0.921764	-1.70042	-3.87108	-4.16756	0.948328	-1.18509	0.938105	-1.43607	0.0330658
-3.30742	-3.23154	-2.5554	-4.17932	-3.86782	-2.39351	-2.18088	-5.65263	-2.70178	-4.52102	-2.94774	-4.10834	-3.81016	-3.9006	-5.39646	-2.27784	-2.52463	-4.857	-2.23313	-4.05858	-3.90946	-1.98492	-3.4791	-3.80957	-5.00026	-2.8289	-3.74305	-4.43384	-4.30619	-4.79173	-3.36958	-2.77351	-4.86864	-3.3523	-5.24628	-3.6132	-1.43003	-2.2148	-2.04675	-4.47495	-3.56632	-4.32684	-2.9289	-5.15774	-3.00969	-3.36908	-2.76226
1.59206	0.741194	0.97012	0.904856	1.24158	-0.883394	1.19211	1.9365	0.793356	0.594229	1.78987	1.74779	1.11329	-3.66556	-0.263176	-4.66408	2.09411	-0.751091	0.863813	-3.92407	-2.02238	1.41856	1.01505	-3.76997	-3.80097	-1.09424	1.25291	-3.93474	-3.70793	-3.47723	-2.88435	-4.36813	1.73835	1.10056	1.21913	1.26405	-0.272429	-3.61991	0.609888	-0.820473	-1.27808	-1.35722	1.7066	1.45072	2.03188	1.7741	2.46004
0.349257	1.65025	1.65288	0.484457	0.736486	-0.594664	-0.906368	-0.611233	-0.527012	0.301481	0.0149651	-0.947037	0.647753	-0.492891	0.639696	1.19941	-4.17972	-0.402847	-0.221218	-0.226198	-1.27456	-1.08639	-2.40228	-2.35006	0.334644	-0.459213	-0.277859	-1.19023	0.0599136	-1.17388	-0.773931	-1.01904	1.02893	1.65693	0.445805	-4.18637	1.26673	-0.890282	0.389177	0.358419	-0.171186	2.43149	1.25766	1.45929	2.31611	1.2758	1.94243
5.83001	6.51877	6.66021	6.16666	5.46243	5.92961	5.01158	6.93525	6.05974	6.75155	6.94253	5.71505	4.62456	6.995	5.57736	6.07081	6.28088	6.0731	6.65874	5.32834	4.32862	6.75085	5.3235	5.91507	5.40498	5.40829	5.45421	5.84044	6.09979	5.83682	4.96021	5.46972	6.53927	6.74241	7.18077	6.76044	6.63786	6.5786	5.81094	6.07823	4.57612	5.37295	7.25767	7.01949	7.02561	6.38216	6.71051
-1.81087	-1.30457	-1.31498	-1.25898	-3.91866	-2.45616	-2.56447	-2.38243	-4.24771	-1.60874	-2.35492	-3.99412	-5.03359	-1.26311	-3.16934	-3.36358	-2.98346	-4.38065	-1.51008	-3.82266	-3.48491	-1.40548	-3.16826	-3.75503	-4.14049	-2.53693	-3.41978	-2.1822	-2.33772	-3.53377	-4.16056	-4.48587	-1.40499	-3.66026	0.0630531	-0.49374	1.25963	-4.4108	-2.97982	-0.610865	-5.54618	-3.14617	-0.96036	-3.20167	-2.5688	-2.40501	-2.82362
0.713329	2.16013	1.29668	-1.79085	-2.27985	-0.370138	-3.36178	0.122162	-4.06688	-5.3531	-0.375812	-1.50488	-3.2081	-2.18187	-1.46258	-0.265198	-1.65323	0.704277	0.472464	-1.53123	-1.17634	-0.33782	-0.279222	-3.43928	0.302727	-1.59351	0.101501	-0.82152	0.372732	0.233746	0.00449181	-1.29826	-0.138945	1.15785	1.38475	0.611555	-0.694899	0.187553	-3.37281	-5.00994	0.298451	-2.49435	-0.614918	0.477451	0.892048	1.92514	0.680943
4.64246	5.88594	5.44285	5.22904	4.21096	5.5302	4.27943	5.47448	3.82518	4.84131	5.72973	3.89624	4.18648	5.83736	4.65193	4.41614	4.37112	4.25198	5.28881	4.35972	2.56796	5.64182	3.13651	4.69651	3.94305	4.85508	4.65689	4.78153	5.17641	3.86519	2.32851	3.32542	5.7856	4.24004	5.40023	4.59217	4.50515	5.12094	4.53732	5.01249	3.9304	5.15038	6.07017	5.96545	5.81512	5.22102	5.54253
0.437172	1.17614	0.104937	-2.90247	-1.30529	-1.26043	-2.66705	0.117609	-2.63659	-0.56246	-0.0765858	-1.13061	-3.30693	-0.609951	-2.67678	-1.39242	-0.95186	-0.0349216	-1.81856	-4.292	-2.77838	-0.788141	-1.24149	-0.737402	-5.16458	-0.318562	0.5175	-2.88444	-2.00767	-3.72858	-2.93697	-3.75634	0.386669	-1.74576	0.738504	0.835556	-4.5407	-1.66784	-2.87907	-4.26125	-0.354181	0.692839	0.594591	1.125	1.15651	-4.93181	0.475771
-5.36318	-4.51623	-3.61933	4.22032	-4.27841	3.52707	-3.58216	-3.40034	-5.20799	-5.35978	-3.87804	-2.48435	-4.69437	-3.40766	-5.0577	-3.69548	2.85426	-3.60028	-2.91607	-3.86958	-3.534	-4.22054	-2.8689	-4.25017	-2.95406	-3.39371	-3.46344	-3.40158	-2.68681	-4.0339	-4.53289	-3.55758	-5.4185	-4.19032	-4.32777	-4.04316	-4.6439	-5.91983	-4.3642	-4.25229	-4.50455	-3.82471	-4.9786	-4.17476	-5.99414	-3.17662	-3.84726
4.34673	3.72995	3.87021	2.66124	-0.147606	2.52694	1.7783	4.13482	1.38802	1.7637	3.24387	4.88278	1.2578	1.23369	5.33574	1.47618	3.05594	2.45298	2.52548	2.59446	1.33293	2.63023	1.94187	-0.108677	1.25179	1.6472	4.60611	2.19445	3.77323	1.69311	2.86173	2.01305	3.26799	3.62064	2.65702	3.44957	3.05385	4.97955	3.60625	0.881241	2.37259	4.50932	3.07245	3.43501	6.16835	3.70989	6.06033
1.68092	1.53856	1.15848	2.19362	0.336693	2.57923	-3.7798	1.42418	0.949978	-0.54784	1.35228	-0.164787	-2.45995	1.85429	-0.454832	0.316303	-1.91487	-0.106243	0.816647	-2.92728	-1.15469	0.820459	0.477503	0.67491	0.0686359	-1.86989	0.0571442	-0.788147	0.275633	-3.13308	-0.593693	-0.711329	1.59051	2.44775	0.591711	0.181261	1.37202	4.95352	0.477083	0.691616	2.02465	1.93018	2.00341	1.83396	1.89235	1.09341	1.7521
2.42385	2.81183	2.53978	2.28941	1.92741	1.43815	1.6065	2.02135	1.69659	2.23649	2.64118	-2.087	2.13707	3.11427	1.47755	1.72791	0.826971	2.34493	1.60131	2.72919	-1.41453	2.90257	1.1532	0.99501	1.8873	-1.05001	1.63136	2.1785	1.09855	0.672029	1.87875	1.75928	2.22301	2.51234	3.60637	3.23255	2.49814	2.50461	2.44462	1.60949	0.102457	0.70113	2.9163	2.58427	2.53923	2.63036	2.36068
0.282751	-0.615887	-0.88242	-3.00485	-2.10224	-2.49632	-0.306753	0.459913	-3.45584	-0.142569	-1.28783	-3.56966	-2.00007	-0.219734	-4.41568	-1.77791	-2.94275	0.17573	-1.20089	-4.37109	-4.72329	-3.33501	-3.76081	-1.84493	-4.30587	-3.31857	-3.29061	-2.68845	-3.5549	-2.36493	-3.03932	-3.06541	-1.26719	-0.974915	-1.35045	-0.743673	-1.24906	-3.36573	-4.63408	-4.90316	-3.19713	-4.52441	-1.48712	-1.67718	-0.169643	-0.704271	-0.792965
-1.29074	-0.863447	0.593891	4.97825	-3.45146	3.12977	0.522831	-4.2228	-4.16738	-5.25751	-0.601751	-3.58002	-1.34819	-3.79488	-6.04585	-0.625994	-1.52965	-0.687414	0.502682	-4.68442	-1.70131	-2.78128	-1.80973	-3.87613	-3.91562	-3.63492	-3.01308	-3.62012	-0.88776	-0.107824	-4.66368	-3.48864	-0.200092	-4.6315	-1.03729	-3.02412	-5.10956	-5.1139	-3.72069	-2.39136	-3.2284	-4.06567	-0.826859	0.0263691	-1.48968	-0.986669	-2.1553
0.219776	-0.227911	-0.329283	1.67134	-2.14438	0.422115	-0.927761	-0.397064	-3.27262	-1.00901	-0.773937	-1.02151	-3.16399	-1.73862	-2.9972	-3.7947	-4.21054	-1.30863	-3.49277	-2.35318	-3.73556	-0.66157	-0.0526752	-4.25061	-1.23423	-1.5385	0.268807	-0.19556	-1.79507	-1.53856	-3.04959	-0.223909	-4.58581	0.111569	-0.0926933	-4.31895	-0.540142	-5.02684	-3.69578	-4.68027	-4.07347	-4.60484	-1.20138	-1.7132	-0.4095	-0.817053	-0.964102
3.82578	4.00497	3.71306	3.45992	2.2092	3.09451	2.95042	3.68188	3.87592	3.62001	3.03844	1.89281	3.22646	3.68193	2.98504	2.25011	2.80219	3.82029	3.23675	4.07664	2.0531	3.54528	2.54416	3.14988	3.17098	2.5357	3.77636	1.54745	1.36789	0.341944	1.82586	1.06011	3.61619	4.83311	3.91961	3.26928	3.63154	3.67248	3.483	3.20809	3.04736	2.6864	3.82347	3.58881	3.05822	3.7495	3.14608
-3.40917	-3.45884	-4.18757	-2.65861	-4.17994	-5.17033	-3.26548	-5.53348	-3.11627	-4.04589	-4.7949	-3.57789	-3.69496	-4.06421	-2.93172	-3.81381	-4.23364	-4.29462	-3.26076	-3.18188	-2.61353	-5.45491	-2.89338	-3.60287	0.636713	-3.30423	-3.68128	-3.30419	-4.1151	-3.76216	-3.12581	-3.35869	-5.04803	-4.12635	-4.33836	-3.13563	-3.9842	-2.90367	-4.73136	-4.10027	-5.35543	-4.51852	-4.14712	-4.43468	-5.43177	-4.30298	-3.86643
-3.06814	-4.79375	-2.4091	-1.55269	-4.12087	-3.02849	-1.93683	-5.64209	-4.78221	-5.81449	-3.8509	-1.1843	-3.37978	-1.33267	-4.39122	-4.39936	-5.12691	-4.46274	-0.778048	-4.76546	-3.5818	-2.1702	-2.49122	-1.94197	-2.30372	-2.01657	-3.55964	-3.86211	-4.16741	-4.54219	-2.7302	-2.48857	-0.724772	-0.827129	-4.66994	-0.866102	-1.19016	-1.83094	-3.72329	-3.11542	-4.1112	-5.67802	-5.28475	-1.62705	-2.5054	-3.99168	-2.01652
1.90501	2.01861	1.67348	1.2903	0.635849	0.567987	-1.11152	1.29641	1.72168	0.95538	1.64854	-0.767502	-1.44511	-0.569788	-1.73501	0.412258	0.740168	1.09267	-0.928085	-4.63184	-3.55709	1.45073	-4.12894	-2.03911	0.106312	0.563547	-2.13905	1.45431	0.558409	1.56212	-0.320221	0.326096	0.930786	2.1118	1.72921	1.99275	0.753727	1.65023	1.02815	0.471243	0.28904	0.616257	2.24533	1.6619	1.16548	1.43623	1.40721
-0.760916	-0.150812	-0.741346	-1.35377	-4.03662	-4.44484	-3.69481	-1.32025	-0.850676	-4.03941	-0.511469	-3.12597	-3.99143	-3.56444	-4.41067	-3.82297	-3.79314	-0.857811	-4.42067	-3.41857	-4.57726	-0.914642	-4.11776	-3.57064	-1.25723	-2.82657	-3.50505	-3.67064	-3.66912	-4.0578	-3.35351	-3.40675	-4.73246	-5.26358	-3.78975	-5.65372	-3.74575	-4.77058	-3.77452	-4.42104	-3.24479	-3.99173	-0.586004	-0.910736	-1.98685	-0.396366	-1.01327
4.86708	4.8208	4.35654	3.00909	3.1441	3.7372	2.40411	4.9537	4.87298	4.42644	4.18982	2.0704	3.41596	4.35749	3.88197	4.06334	3.20677	3.88577	4.25223	3.29293	3.00612	4.89278	2.37581	3.11036	1.72385	3.52987	4.25652	3.43555	3.27128	3.2478	3.32189	1.52768	4.4714	4.27724	4.62852	3.12822	4.58677	3.46748	3.30124	4.47697	2.50048	5.08451	4.87052	4.82392	5.52382	4.30197	5.44835
4.00631	4.42638	4.08113	2.82319	3.14634	3.0739	-1.92654	4.10809	3.46831	3.00767	3.65112	2.9617	3.07737	2.78568	1.28453	2.88741	1.89723	3.41528	3.65186	2.2678	1.47274	4.28493	1.07901	2.80931	2.96497	2.748	1.20232	3.43838	3.26426	2.79859	2.17622	1.04612	3.80892	4.30886	3.99315	2.37366	4.09365	3.62813	2.67119	3.19998	3.04926	2.49542	3.99842	4.14026	3.98061	3.77283	3.6972
0.179115	1.69849	1.53719	0.605501	-1.17489	0.258432	-3.24382	0.765328	0.773683	-0.583967	1.18707	-2.46291	-4.01551	0.779119	-2.1678	0.325264	-4.64834	-0.216892	0.37335	-3.43022	-3.69819	1.31939	-3.51036	-0.901774	-3.03595	-0.569637	-3.08769	-3.77807	-0.380735	-4.06813	-3.87166	-3.85315	-0.383215	0.554916	1.8118	-1.23827	-0.869806	0.47127	0.148474	-0.874458	-1.75839	0.291054	1.71193	1.5127	0.998695	0.148577	1.21232
1.78474	1.79981	2.33471	1.96624	-0.830412	2.35057	0.508823	0.815172	-0.770061	-3.42472	1.85765	0.776085	-3.01091	2.04853	1.35383	-3.69918	0.831644	1.01359	1.63976	-4.31063	-0.342491	2.05719	-3.67084	1.22708	-1.51998	-4.44619	-0.124445	-3.49215	-4.626	1.43901	-3.56223	-3.43301	1.27793	-0.176758	-1.04904	0.148674	1.49226	-4.25131	-4.11202	-0.0571098	-3.79572	-0.120012	1.76586	2.14778	0.945871	1.57358	1.81171
-5.07637	-4.1578	-3.8726	-5.679	-3.84798	-6.40533	-4.42551	-5.94331	-4.07892	-5.30847	-5.66167	-3.50231	-4.93654	-3.83848	-3.15966	-2.97815	-3.55351	-4.21822	-4.47334	-4.48029	-2.27832	-6.21359	-4.94216	-3.77341	-3.89343	-2.67143	-3.90041	-3.36275	-4.64127	-4.45905	-3.81859	-4.15805	-4.39405	-4.68674	-5.60539	-5.21657	-5.54678	-3.83255	-3.18529	-0.948799	-3.57838	-3.43771	-5.02636	-4.86665	1.56025	-2.2506	-1.0809
3.69317	3.28582	2.9112	2.7511	3.80314	2.02087	1.51595	3.81704	1.8775	2.73643	3.72172	4.86247	-2.13905	2.24538	3.08361	3.28371	2.2732	3.4155	2.74543	2.23455	2.16844	3.06163	0.608536	-1.14759	1.04541	1.99891	4.79637	2.20997	4.13681	1.72197	1.70637	1.73165	3.15236	1.33697	2.11375	1.85126	2.12563	3.99751	2.68237	3.84829	4.07048	2.02717	2.17915	2.54266	5.36062	3.37754	4.96886
-1.70418	-4.41784	-4.22583	-5.55802	-4.36108	-3.80564	-3.31961	-4.10694	-4.20792	-4.34578	-3.54572	-3.98313	-3.85005	-4.47882	-3.32902	-4.23999	-3.73222	-3.9174	-4.33336	-3.16695	-4.7069	-4.96788	-2.77972	-2.59711	-3.66074	-2.65001	-3.82472	-3.08406	-3.54118	-1.87951	-3.4283	-2.01896	-2.44084	-4.60427	-3.72084	-3.54265	-4.95502	-2.10907	-2.38398	-4.29876	-1.03266	-3.84705	-5.72626	-3.09343	-4.35822	-4.61966	-5.21496
2.84783	4.11165	3.42691	4.10543	3.22503	3.02334	2.82978	4.04726	4.18533	3.83494	3.28721	1.83764	3.00127	3.41884	1.90825	3.561	3.22178	2.8282	4.39003	1.06163	1.4385	3.53675	0.355951	2.49512	2.77414	2.12481	3.01675	1.81553	3.37944	1.15755	2.45962	1.88255	2.46926	4.91503	4.49128	4.45531	3.61229	3.56901	3.91095	2.95831	3.19083	3.66688	3.8207	3.53712	3.87589	3.58594	3.79807
-1.8696	-1.9549	-1.69559	-4.28581	-5.24456	-0.956562	-3.79259	0.452032	-3.63203	-4.76653	0.409704	-2.71569	-3.37728	-3.94353	-3.35571	-3.57618	-4.30158	0.182396	-4.11321	-3.68214	-3.44051	-0.0415401	-4.00228	-3.36623	-4.31988	-4.62564	-5.22377	-4.52304	-2.07793	-3.12634	-3.74801	-4.67636	-5.1608	-0.580656	-0.0972252	-5.15871	-1.00385	-4.4113	-4.34036	-0.695133	-1.14268	-5.30309	-0.192787	0.097517	-1.36279	-0.741796	-2.3022
0.0198288	0.463055	-1.07189	-2.23802	-1.74108	-1.66939	-3.27476	-3.63212	-1.30872	-0.228928	-3.54414	-3.82464	-4.30952	-0.684639	-3.61541	-1.21206	-1.81518	-4.21648	-3.22762	-4.63362	-4.98071	-2.65184	-3.61904	-4.56854	-3.03221	-3.23441	-1.02441	-4.67553	-4.11798	-2.34748	-2.79067	-2.63335	-0.397535	-3.22491	-0.0694084	-3.94543	-5.38345	-3.89524	-2.71763	-6.59196	-2.51183	-1.61041	0.0374031	0.0506687	0.841892	-0.0197906	-0.129662
6.37323	6.32283	6.37518	5.30532	5.04073	4.78182	4.76834	6.37068	5.05366	5.55761	6.09394	4.80396	4.68925	6.45761	5.78036	5.78029	4.81756	5.68684	6.07239	5.89813	8.11488	6.03429	4.89322	4.81432	4.59039	4.60006	4.57697	5.24948	5.16577	5.21751	4.73947	4.41762	6.00773	5.95037	6.65443	6.39651	5.73024	6.35439	5.71213	4.94447	4.94597	4.5919	6.19705	6.2598	6.05945	6.25578	5.85754
4.81273	4.56079	4.64177	4.12829	3.16938	3.47756	2.72621	3.93004	2.29802	3.30361	4.33662	2.99681	-1.88207	3.39445	3.12836	3.03052	3.21956	3.62808	3.78287	3.14561	2.62731	4.46943	3.97778	2.86454	2.1871	3.03973	3.36958	3.34589	2.95649	3.4695	3.41509	3.92312	4.54207	3.5709	4.10589	3.71846	3.39828	3.31469	2.8216	3.04348	3.07454	1.83485	4.36099	4.3643	4.13633	4.26214	3.87883
5.78895	5.91103	5.97	5.8576	4.24762	5.67722	5.07459	5.89835	4.79837	5.34455	5.75743	4.70608	4.74167	5.8157	5.23478	5.15814	4.96656	5.26337	5.35913	3.92867	3.67791	5.69061	4.38914	5.06242	4.66508	4.91103	5.41535	4.774	4.98811	4.67974	4.20826	4.66189	6.05858	4.99939	5.68031	5.63682	5.92244	5.4043	5.16311	5.23088	5.34006	5.38938	6.06072	6.09627	5.60417	5.86548	5.67459
-1.90494	-1.28419	-1.98279	-5.14414	-4.8789	-1.65873	-3.90303	-1.06578	-0.0906448	-1.28405	-5.07086	-4.97102	-3.86547	-2.41848	-3.46795	-3.79995	-4.02564	-3.78761	-1.04968	-4.31984	-3.21325	-0.400059	-5.25198	-2.14097	-4.58908	-2.92202	-3.75023	-3.82937	-2.62073	-2.68447	-2.98238	-3.06014	-0.770828	-5.31361	-0.919962	-4.54146	-1.17446	-4.02571	-1.2051	-4.62988	-4.8439	-4.80786	-3.96635	-0.992802	-5.35408	-2.06936	-2.7736
-2.3682	-1.22421	-1.40587	-3.79298	-3.80682	-5.0785	-2.89134	-4.12542	-1.37267	-3.60873	-1.90398	-0.540003	-2.93023	-1.56386	-2.47569	-2.92113	-2.72187	-3.48218	-0.99601	-4.416	-4.0912	-5.00964	-2.16815	-2.52689	-3.25606	-2.30437	-4.13684	-3.72567	-1.33071	-3.97599	-4.53644	-2.9153	-4.84092	-2.70694	-1.63529	-3.80643	-0.820602	-1.81077	-2.46894	-4.26589	-4.14928	-3.31275	-1.53629	-3.79807	2.24033	-0.635462	1.4753
-4.42119	-4.79542	-4.77655	-4.10206	-4.5055	-4.44711	-4.40617	-6.37885	-3.76595	-4.1539	-4.37622	-3.59293	-3.87292	-3.94561	-3.81289	-2.96339	-3.69003	-4.15295	-3.37441	-3.90015	-3.194	-4.54793	-2.19453	-2.45977	-3.23357	-3.31266	-3.69411	-4.01495	-3.85878	-4.36552	-3.20486	-3.97465	-4.22091	-5.48711	-5.37618	-3.64194	-4.58385	-3.5942	-3.95986	-1.77076	-5.4926	-0.258135	-3.94815	-3.13331	-5.36184	-3.79305	-4.56294
2.30525	3.08867	3.07842	2.11362	1.37878	2.00331	0.790401	2.39452	-3.84066	1.92281	2.62876	2.44355	1.39956	3.11474	1.78936	2.57913	2.31581	1.27426	2.29051	-3.1022	-1.13574	2.22532	-0.575582	1.23495	1.08844	2.47434	1.72092	1.58212	2.15601	1.75392	0.767116	1.33264	2.61073	2.34328	2.86767	2.13874	2.21741	1.76227	1.4828	-0.413204	1.7679	1.68675	2.68956	2.81008	2.93777	3.21445	2.94292
-2.59196	-1.08355	-1.23918	-1.59859	-3.37656	-4.428	-4.17693	-4.77972	-4.21019	-4.38946	0.16489	-2.57476	-4.50328	-3.73517	-3.65188	-3.53745	-4.19489	-3.80786	-3.66662	-4.03594	-4.33547	-2.39083	-3.48138	-3.21741	-3.97362	-2.70401	-3.30249	-4.14768	-4.18194	-3.81641	-4.48309	-4.01474	-3.90425	-6.06357	-4.9534	-4.57192	-4.33419	-3.84775	-3.19071	-5.08765	-3.31041	-4.39693	-1.98944	-4.25824	-1.91703	-3.82272	-1.3995
2.66695	3.09485	2.93727	2.0135	0.233931	1.96972	-4.77358	1.40919	1.09714	1.44717	2.51436	1.74526	1.87854	2.44376	1.70013	1.33634	0.679254	0.441536	2.33149	0.447718	1.48312	2.42114	0.929716	1.2176	0.205042	0.304651	2.3694	2.04558	1.85465	1.01316	-0.6577	-1.71507	2.43549	2.67766	2.82937	1.765	0.326799	1.54367	0.869526	2.79796	2.25303	2.85842	2.87217	2.88598	3.12381	2.50145	3.26769
2.77669	3.27307	2.99762	1.37271	0.852112	2.52275	1.64653	3.45399	1.54803	2.86401	2.81489	1.62329	2.45864	3.67783	2.00746	0.157316	1.75606	2.49706	1.73949	0.922735	1.19329	2.53681	1.50994	1.36446	1.53173	3.22017	3.37826	2.26092	2.71907	2.23038	0.695665	1.96098	3.44456	2.1026	2.60299	2.40762	0.772976	1.3836	2.14577	2.88534	3.29692	1.60841	3.04759	3.04377	1.99847	3.18672	2.66397
-3.72739	-2.11595	0.988417	-1.61457	-1.14124	-1.72634	-3.08575	-1.21718	-1.85101	-5.07643	0.0966282	-2.86965	-1.21715	-0.535048	-1.09315	-1.98949	-1.51255	-2.13369	-1.49992	-0.685432	-2.60491	0.113764	-1.27428	-0.859417	-2.24105	-1.87895	-1.24168	-1.65057	-2.22871	-0.196648	-2.86733	-1.05655	-1.11691	-2.29346	-0.354094	-3.2963	-3.44813	-4.88935	-1.13064	-1.71845	-1.74023	-0.119675	0.732946	-0.541405	-0.0443993	-2.96016	0.209845
-1.12289	-1.01525	-0.899239	-4.29105	-3.16269	-4.59794	-3.13817	-4.43037	-4.37452	-1.41331	-1.24807	-0.253218	-4.40564	-3.97886	-0.766073	-4.25664	-1.66769	-2.38142	-3.76926	-3.72424	-4.1114	-0.331869	-3.01511	-0.984194	-3.94612	-0.959494	-0.489626	-0.33407	-3.76992	-0.642119	-0.596859	-0.164726	-1.41922	-4.7389	-0.627979	-0.393223	-0.17337	-4.00171	-0.534668	-5.25077	-3.37106	-4.84674	-1.1199	-0.335638	-2.10897	-1.0462	-1.32144
-0.0726166	0.979904	1.13397	0.366224	-1.10293	-1.3374	0.721277	0.0729809	-4.24464	-0.203905	1.31867	-1.91531	-3.61969	0.428652	-0.083437	0.115894	0.261198	-0.510405	0.187365	0.668396	0.112841	1.30377	-0.0855331	0.597065	-3.07773	1.12077	-0.542854	0.542381	0.837761	0.0454006	0.573433	0.278778	1.03536	0.0167847	-0.529158	-4.7716	0.583187	0.639744	-5.13983	-1.25196	0.513046	0.0210323	0.7353	0.150486	0.704641	1.08771	0.992472
5.68784	5.95779	5.85549	4.57605	4.76444	3.5644	4.08502	5.82931	3.70532	4.86037	5.47693	4.43955	4.86796	5.58571	4.39122	5.57627	4.82613	5.88236	5.30935	4.72273	4.15602	5.34074	5.02043	4.41885	4.16162	4.66501	5.38744	4.52268	4.47943	4.32261	4.35774	4.31851	5.64173	5.52441	5.79125	5.82431	5.18989	4.91309	4.77486	4.76329	4.71003	3.50847	5.58725	5.91708	5.8291	5.46347	5.53951
-1.28667	-1.22031	-2.14004	-0.56616	-0.97579	-0.161106	-3.01454	-4.17967	-4.79672	-4.32084	-1.32724	-3.11879	-3.41505	-1.35874	-1.80564	-5.1871	-3.67702	-5.14574	-1.67436	-4.49362	-0.878263	-1.36178	-2.95613	-3.97396	-4.20039	-1.98234	-4.25628	-3.20321	-1.89673	-3.13519	-2.68673	-4.20498	-0.0288219	-4.72871	-1.36838	-1.9714	-2.91067	-4.15032	-3.55424	-4.67418	-3.80048	-4.19487	-1.08551	-3.84185	-1.58525	-1.75462	-1.10917
-6.16716	-0.688805	-1.76135	1.63452	-3.07068	1.2814	-3.83405	-2.32944	-4.34878	-5.5167	-0.391882	-3.17885	-3.44312	-0.485802	-3.1049	-1.12368	-2.94672	-0.665644	-2.45711	-3.17189	-4.30087	-1.31247	-3.44907	-3.74985	-3.72833	-2.8681	-1.62088	-3.5453	-3.0163	-3.60063	-3.76265	-3.97203	-2.2173	-3.77901	0.0396328	-0.0888634	-3.47	-0.727577	-0.62517	-4.05147	-2.64309	-4.50396	-1.3236	-0.197676	-0.516331	-1.86794	-0.340181
-4.52199	-4.22881	-4.23734	-4.29518	-3.42593	-4.12558	-2.5736	-5.47194	-5.29985	-4.86339	-3.64189	-2.39046	-3.99192	-5.23284	-2.51465	-4.0811	-4.47719	-2.40123	-3.2851	-3.59104	-3.27504	-4.54803	-3.4181	-2.40678	4.70772	3.89287	2.92724	-1.33637	0.600227	-3.11438	-4.37589	-3.27495	-7.01652	-4.63305	-5.55395	-3.7814	-5.26794	-3.75528	-4.82841	-3.80573	-3.01121	-5.03981	-3.22087	-4.7606	-4.15481	-3.4013	-3.94233
1.5929	3.17712	2.56682	3.0612	-0.374103	2.75773	1.27844	2.14467	1.16071	2.22263	2.84634	-0.690672	1.97038	3.4488	2.16274	2.51385	0.961794	2.12068	2.39861	1.59	-0.13944	2.53571	-0.302475	0.625685	1.37099	0.913965	-1.74025	1.75611	1.86462	1.41115	-0.529482	0.957474	2.56982	2.5575	2.76904	2.12816	2.34532	1.29758	-1.67189	2.07391	1.13723	3.07237	2.99173	2.56314	3.38942	2.25721	3.32843
-3.33623	-0.133123	0.152912	0.777945	-3.94117	-0.104391	-2.78574	-0.145124	-3.63819	-0.485386	0.947285	-2.23466	-3.9563	1.09012	-1.28924	0.488285	-3.03492	-3.088	-1.12896	-2.73015	-3.18815	-0.491569	-3.41505	-4.5323	-4.01791	-3.03828	-2.11246	-1.5511	-2.41408	0.0529842	-1.57957	-3.23995	-0.541843	-0.254843	0.979567	1.04293	-4.40724	-0.506559	-1.80126	-0.848421	-1.26344	-0.713076	0.485451	-1.46458	0.796175	-0.973248	0.599588
0.202167	1.33957	-0.356869	-2.42845	-3.49414	-1.22724	-0.461113	-2.73447	-2.04731	-0.154961	-0.127615	-3.45595	-3.59986	0.481278	-3.48414	-2.0433	-1.05068	-1.0067	0.045599	-5.78496	-2.69065	0.0892639	-0.176313	-1.50357	-4.24656	-1.30855	-0.627939	-1.28035	-1.89477	-0.556156	-4.3076	-5.53536	-0.0964317	-0.125692	-0.997217	-1.84458	-1.62557	-0.618477	-4.19545	-1.34827	-1.29932	-1.88791	0.117348	0.407005	0.372963	0.388332	0.23653
-4.34207	-0.233795	-0.800074	0.977432	-3.85003	-0.308941	-4.04556	-5.46533	-4.05728	-0.972032	-1.38568	-2.46028	-3.20385	0.605364	-4.78116	-1.18242	-3.82805	-0.966	-3.47872	-3.61081	-3.07532	0.341709	-2.66095	-1.57013	-1.84853	-2.78125	-1.59391	-1.28483	0.159802	-4.2488	-4.46132	-2.96327	-6.16546	-3.32295	0.22612	-4.83043	-3.15832	-1.80251	-1.58707	-3.72162	-3.14813	-4.8902	0.558348	-1.8485	-0.575033	-2.41586	0.130102
-4.01015	-5.92208	-4.47604	-3.8259	-3.57913	-4.71129	-2.97079	-4.52832	-4.44078	-5.24802	-4.8165	-2.64116	-3.76116	-4.22593	-3.97114	-4.8398	-4.63606	-5.12696	-3.17993	-3.526	-3.0167	-4.73019	-3.68086	-2.76764	2.85171	2.03298	0.125654	-4.69626	-0.777468	-4.55538	-2.23249	-2.97249	-3.8754	-4.81185	-2.04244	-3.83564	-4.17401	-3.82127	-2.92524	-3.9596	-4.15465	-2.59433	-4.78088	-4.55902	-3.64294	-4.35918	-3.96506
5.1256	6.1321	5.8823	6.18337	4.37413	5.8255	3.69954	8.20826	4.52657	4.90862	6.03063	3.71089	4.64465	6.07586	5.3151	5.30269	4.54375	5.2653	5.69894	4.09891	2.96067	5.87689	3.52323	3.43397	4.01313	4.42677	5.70573	4.56264	4.88928	4.06816	3.67329	3.60772	5.81083	5.13139	5.76878	5.43532	5.48231	5.59292	5.35054	5.32116	4.8361	5.44787	5.97792	6.00989	6.0271	5.45599	6.17738
1.79847	2.21898	2.11831	0.14979	-1.5195	0.619177	-0.197378	0.376093	-0.915966	-0.000526428	2.1216	-4.0724	-0.818541	2.20731	-1.23368	1.19463	-0.734434	0.969919	0.887014	0.716066	-2.04376	1.56209	-4.2336	-1.07818	0.37186	-2.65976	1.329	-0.560581	0.606985	0.791824	-0.372009	-2.96856	1.50556	1.21909	2.05328	2.24467	2.11801	1.62134	2.23174	-0.522717	-0.568338	-1.52645	1.88343	2.06161	1.58442	1.96178	1.87726
0.640053	0.727615	1.41851	-0.73452	-2.12859	-0.607769	-4.21875	-1.39942	-0.808308	-1.29794	0.950626	-3.01132	-3.01398	1.29372	-4.10438	-0.198288	-0.92469	-0.122192	-2.92696	-2.12445	-4.69933	1.16424	-3.99907	-1.6407	-4.05374	-1.05254	-0.114103	0.549772	-0.0405655	-1.11494	-3.81737	-2.2341	0.679119	1.96399	1.316	1.16084	-1.86216	0.655601	-1.21512	-1.61464	-0.900719	-3.30281	1.77178	0.764128	1.76749	0.142326	1.29316
6.04879	5.71754	5.83731	5.17145	5.49202	5.42705	3.69908	5.749	5.21421	5.67171	5.0848	3.81227	5.81217	6.56294	4.47769	6.46398	5.26157	5.1776	5.94088	4.69595	4.40866	5.38196	5.52616	5.90606	5.2179	5.65383	3.99183	5.90774	5.67386	5.30198	4.81008	4.97003	6.39384	5.34714	5.44877	5.87484	4.94324	5.81278	5.59344	5.05622	5.15266	2.72969	5.8274	5.88686	5.32299	5.34504	4.23729
-2.45682	-1.523	-2.94478	-1.88626	-0.990488	-1.12117	-3.39626	-1.71514	-3.20579	-3.5018	-1.5794	-4.62871	-3.48235	-0.864069	-1.5367	-1.87466	-3.82453	-1.89703	-4.06852	-3.02405	-3.66095	-4.59889	-3.65585	-3.86318	-2.50205	-1.47792	-3.09436	-2.21361	-4.0981	-1.9582	-3.48943	-4.8909	-1.86929	-0.391712	-0.629127	-2.88685	-0.476547	-4.06833	-4.1804	-4.35714	-4.94513	-4.05761	-2.19643	-1.01043	-0.458386	-1.61127	-0.602192
6.09711	6.17388	6.46973	6.4459	4.77013	6.24507	4.87248	6.07669	5.73551	5.24103	6.0699	4.9598	4.6035	5.92181	6.13577	5.93985	4.861	5.76613	5.54512	5.40999	4.84398	5.8469	4.35757	4.51999	4.6583	4.93267	5.11377	5.336	5.46087	5.03488	4.35945	4.4118	6.40787	5.79503	5.88145	5.92509	5.69707	5.75517	5.6398	5.91089	5.43802	6.23095	6.17486	6.41122	5.91273	6.03384	5.93884
4.62858	4.89733	4.78503	4.61799	3.72492	3.5289	3.08842	4.75982	3.38299	4.26543	4.54529	3.67112	4.22978	4.4736	3.67766	4.60713	3.65092	3.65286	4.70796	3.74012	1.83312	4.52424	2.43272	4.14406	2.94088	3.78492	3.17576	4.38467	4.02018	3.96543	1.26042	3.00279	4.69929	4.2814	5.09879	4.28057	4.38045	3.93529	4.08871	2.97966	2.52714	2.92488	5.09229	4.8051	5.10736	4.42766	4.80053
0.784403	0.927469	0.841001	0.000411987	-3.34362	-3.1043	-0.61404	1.62261	1.61179	-0.606112	0.281521	-3.84495	0.402147	1.5994	0.593609	-2.20678	-1.00383	0.360905	0.407587	0.280994	-0.131969	0.267202	-3.38725	-0.175245	-0.435921	0.0643825	-3.43117	-1.1659	0.348743	-1.0546	-0.712915	-2.44674	0.624342	-3.79831	1.09556	1.1479	-3.05514	-0.45709	1.09374	-0.0494862	-5.22547	-3.88044	0.23332	1.0447	1.03432	0.866367	0.367884
1.54261	2.63989	0.119715	2.0517	-3.76415	-0.501488	-3.04176	0.193707	-4.23732	1.41866	2.51917	-0.722383	-1.45889	-0.172449	-0.533709	-2.97521	0.953329	0.0674019	0.922836	-0.113895	-4.19638	1.97964	0.287075	-4.36577	-0.478594	-1.25462	-1.45595	-3.21683	0.915167	-2.22443	-2.23403	-0.309567	1.63483	0.846869	2.08166	-0.167715	0.862162	0.922188	0.855881	1.20467	0.723488	1.90063	1.59517	1.70751	2.74745	1.79883	2.63935
-2.45014	-0.160177	-0.825968	-0.814051	-3.05792	-3.60381	-1.60993	-1.65296	-1.36106	-0.63427	-1.73473	-1.06685	-0.780512	-4.20722	0.326641	-0.550102	0.127596	-4.02921	-0.250771	-5.32488	-3.20907	-2.27846	-3.44535	-0.880556	-0.753763	-3.81681	-0.735767	-2.68023	0.932329	-3.83386	-4.60501	-3.69412	-3.19459	-0.466171	-3.48962	-3.6425	-1.2935	-0.689724	-0.433083	-3.50792	-3.73612	0.812944	-1.26394	-0.871933	0.488676	-0.398571	0.585861
-4.16516	-4.23257	-3.36306	3.03227	-2.47017	2.45053	-3.44563	-2.9463	-3.58045	-4.79919	-4.91098	-2.47604	-3.35436	-3.89172	-3.38151	-3.27008	-4.49055	-4.12436	-3.817	-3.7849	-3.70666	-5.41249	-3.40275	-3.72387	-4.27707	-4.71689	-3.59402	-4.42216	-4.43231	-2.85603	-2.63488	-2.96666	-4.49784	-3.50507	-4.79157	-4.11113	-4.99561	-4.80588	-4.49355	-5.59789	-4.69457	-4.38931	-5.54876	-2.92428	-4.40367	-4.32557	-2.86045
-0.910366	-1.56802	-2.83337	-4.37355	-3.53571	-2.88299	-3.53959	-4.23104	-4.77332	-4.54422	-4.14932	-3.09488	-3.65897	-2.49	-3.5737	-2.84373	-3.44727	-4.18182	-3.52544	-4.78872	-4.13971	-2.11597	-2.63099	-3.14121	-3.65434	-2.9994	-4.29442	-3.37638	-3.345	-4.28569	-3.71632	-3.03171	-5.58129	-0.530722	-5.25198	-1.42583	-3.50702	-2.26223	-4.14592	-3.97458	-4.89237	-3.84731	-1.45656	-1.89255	-1.87323	-2.5889	-2.04586
-4.78101	-2.84403	-3.11707	-0.6077	-3.14904	0.14086	-3.95525	-3.94345	-3.5003	-4.54129	-3.56488	-3.38386	-4.18872	-2.50629	-6.2043	-3.24223	-3.96572	-4.52886	-2.92549	-4.52575	-2.72548	-4.57742	-3.2293	-2.8875	-4.36825	-3.88848	-4.22503	-4.1581	-3.44104	-3.05208	-3.6466	-4.67788	-3.10617	-5.27174	-4.57134	-3.26769	-2.158	-3.61997	-3.78566	-3.72325	-4.53386	-5.39577	-2.58144	-3.94015	-3.83954	-3.48268	-4.80516
0.700302	1.34666	0.54715	-0.862694	-3.19674	0.0642433	-4.81941	0.697376	-1.39741	-0.0347099	0.0489807	-3.69493	0.942263	-0.378073	-0.724924	-1.41609	-0.885065	-3.50538	-2.01159	-4.46473	-2.41564	-0.94533	-1.84971	0.460463	-0.693859	-1.74391	0.425184	-0.4744	-0.618111	-3.52099	-3.99682	-4.10217	1.60756	2.20848	1.06	1.14602	1.78227	1.556	0.997084	-4.05865	-0.971233	-4.40644	1.08187	0.67404	1.44322	-0.474045	1.17784
0.834276	1.59758	0.455944	0.883137	-0.65208	-0.50783	-2.37975	0.732466	-1.57057	-3.47305	0.848459	-2.59508	-0.0789394	1.02692	-4.52436	-2.45674	-1.66713	0.110428	-4.5391	-3.36292	-2.21201	0.807531	-3.9728	0.596338	0.176353	-0.167954	-0.0582905	-1.03056	0.173967	-0.544712	-1.48396	-2.32675	1.36632	-0.24263	-1.03202	0.0796261	-0.0532169	0.583937	-3.05183	0.939808	-3.39484	3.03264	1.9102	0.916327	1.20996	-0.0865135	1.67732
1.83381	2.43516	-1.22442	-2.49538	-1.81663	-0.357212	-2.9703	-1.34743	-3.88762	-0.291731	0.759358	-2.91156	-3.96319	0.0179901	-3.49471	-2.79732	-3.96354	-2.43327	-4.60959	-0.663444	-3.20118	1.39527	-0.971119	-2.68739	-3.57008	-3.2219	-5.17466	-3.47074	-3.81664	-2.85784	-4.14815	-2.98814	1.1744	-2.88211	1.01655	1.99519	0.726938	-0.935602	0.0691242	0.263687	-1.29732	-0.386606	1.73377	1.58355	1.56856	1.65665	1.45638
-1.89421	-1.79316	-0.482351	6.45011	-0.693028	6.38385	0.712639	-1.23838	-0.456736	0.851135	-2.51892	0.235855	1.48984	-0.123787	1.84597	-1.17661	0.49736	-3.82683	-0.863567	-3.15955	-1.61784	-3.41408	-2.42106	-2.26369	-1.39649	-3.76845	-0.407125	-3.92284	-1.68851	0.0193558	-0.0044899	-2.52116	-1.73793	-0.959019	-2.16567	-2.19879	-0.543379	-4.15237	0.0258255	-0.740272	-1.50951	-0.424128	-1.32658	-2.56317	-0.568602	-2.05829	0.0265694
-3.22724	-1.50599	0.432194	-4.2212	-3.68848	-5.36056	-5.34261	-4.78262	-0.623226	-4.74439	-3.63666	-3.71683	-1.37413	-4.83216	-4.92588	-3.33367	-3.25962	-4.25617	-4.31139	-4.96209	-2.98106	-5.26583	-2.78157	-3.03323	-1.35704	-4.15015	-3.54652	-2.69788	-4.34071	-4.0144	-3.99982	-3.68866	-4.29831	-3.61633	-4.02558	-5.14467	-5.58818	-2.65187	-3.42926	-4.65843	-3.83623	-0.830662	-3.86581	-4.03983	-1.10456	-5.27025	-0.865498
-4.05928	-3.32119	-3.16031	-4.57454	-3.59082	-5.06911	-3.89663	-5.32146	-2.78713	-5.7038	-5.78028	-2.91183	-2.69174	-4.21347	-3.2632	-3.76659	-4.43645	-4.11309	-5.15355	-3.4657	-4.12445	-3.7856	-3.28286	-3.64725	-2.74514	-3.883	-3.11348	-3.35579	-3.04982	-3.23458	-3.14595	-3.91696	-4.69661	-4.3792	-3.99393	-4.36446	-4.66368	-4.42587	-3.51868	-6.33813	-3.69025	-4.15001	-4.96619	-4.68729	-3.63605	-4.45042	-3.63014
1.5273	0.799747	1.21268	1.56428	-0.387817	0.209753	-0.135601	1.18409	-0.189224	1.1548	0.427656	-1.80291	0.465218	1.8562	-1.07918	0.643629	-0.693552	0.308859	1.14936	-1.5534	-3.76218	1.26338	-1.3149	-0.605082	0.771961	-1.18003	-3.5353	0.257633	0.681877	-0.990126	-3.05684	-3.34718	0.254686	1.29082	0.832279	0.0957241	1.67681	0.0330048	-0.65679	-0.193008	-3.00938	-0.122463	1.26551	1.22918	1.51359	0.105205	1.5876
3.75268	4.0647	4.08976	2.76897	2.10915	2.73249	2.41458	2.69026	2.53158	3.87343	3.16665	3.09863	4.15995	3.13312	2.02025	2.8527	2.96874	3.15767	3.49695	2.77906	2.08093	3.68025	2.55139	0.706368	0.987657	0.373423	4.04612	3.73881	1.26447	2.16262	1.77036	1.72274	3.44925	4.33761	2.54766	2.54526	4.14508	3.69653	2.62269	3.27873	4.64844	3.3004	2.79627	3.2979	3.66514	3.30575	3.97417
0.779415	1.01654	1.53267	0.505676	0.0399246	0.725277	0.557978	-2.17881	-1.55452	-0.790502	0.926834	-1.57365	-0.891359	0.0218487	-2.63871	-1.93304	-0.662249	-0.437227	0.326323	-1.28284	-1.99149	0.29088	-2.17113	0.0719585	0.616232	-0.567831	0.236305	-0.200878	-0.543741	-1.9822	-1.9536	0.656393	-0.134562	-0.309454	0.430439	0.29669	-3.1286	-0.654697	0.388704	-0.400246	-0.387054	0.559437	0.495173	0.958736	0.80175	0.609344	1.39613
3.01176	3.19609	2.95193	2.55532	1.89204	-1.52346	2.72761	3.35967	-2.60552	2.92127	3.07579	-4.03979	2.87876	4.18822	1.66407	2.43666	2.23246	2.42126	2.51854	2.38457	2.56088	2.87192	2.12886	2.89762	0.830259	3.14409	-1.77346	2.91712	2.2503	1.29989	1.79272	2.22219	3.93485	3.17646	3.91276	3.64215	3.16918	3.46378	-3.29108	1.16856	2.83085	1.83003	3.45978	2.8997	2.6167	3.2361	2.07788
0.27021	0.641331	0.300053	0.224756	-2.06777	-0.0765819	-0.412397	-0.0669537	-3.99151	-4.31696	0.757359	-3.1522	-4.25435	1.45427	-3.33282	-1.25325	0.440195	-0.495111	0.901709	-4.20385	-3.7779	1.48458	0.794035	-3.7184	0.832466	-2.70891	0.750151	0.246559	-1.0448	0.301312	-1.6169	-0.764227	0.933201	1.62128	1.05439	-4.37298	-6.06869	-3.83252	-0.0735989	1.2353	-4.832	-4.26564	1.04376	0.715813	0.70171	0.503885	0.31035
0.536039	1.01002	1.10786	-0.175055	-2.09466	-1.11365	-3.04299	1.01839	-0.883339	-1.03522	0.273184	0.913105	-0.184038	-0.826012	-5.02496	-3.57735	-2.27101	-2.22628	0.396631	-0.180237	-2.73591	0.402426	-3.28968	-0.341915	-3.99948	-3.24181	-1.18317	-3.9808	-1.08386	-1.29546	-2.6438	-2.42276	-0.39802	-0.223082	0.479961	0.427677	-0.422649	-1.03773	-3.44256	-5.38867	-2.31617	-5.5941	1.21715	1.02284	0.868332	0.878813	0.503601
1.68127	2.0198	1.89889	1.15657	0.68977	1.39204	0.52054	1.35749	-3.29688	1.0798	1.58956	1.91863	0.315958	2.08249	0.0556107	0.831158	1.60857	1.17462	1.91901	-2.43385	0.288599	1.56351	-2.57432	1.03869	1.86003	0.215677	0.750088	1.55586	1.35898	0.0137043	-1.4701	1.39953	1.91712	0.633574	1.37164	0.566971	1.46131	0.990091	1.34153	-1.08718	0.163498	1.28456	2.05957	2.23453	2.1204	2.00157	2.38133
2.68839	3.12984	2.86936	1.80829	-1.87607	1.83811	0.194988	2.74962	1.9612	2.21017	2.9099	0.938994	-0.0452118	2.01592	1.92149	2.34558	0.548456	0.832176	1.42473	0.256796	-0.34927	2.42501	0.327246	0.203724	1.75704	2.02493	1.669	1.5432	2.13928	-0.94175	1.11772	1.15426	2.60183	-1.21549	2.42652	1.72146	1.59351	3.31053	1.94885	2.79624	2.42089	3.64279	2.83833	2.49602	3.40873	2.4333	3.38877
-3.54523	-1.36925	-1.90477	-4.5228	-3.66966	-1.78862	-2.53785	-5.35214	-3.6363	-4.67405	-2.10377	-3.78112	-4.20246	0.565222	-0.68504	-0.707077	-4.35926	-0.776619	-3.45615	-3.1559	-4.53146	-4.28421	-3.29381	-3.72768	-2.1736	-4.33478	-4.41757	-1.84652	-0.688408	-3.77077	-0.983715	-4.44023	-5.48197	-5.17454	0.475294	-0.818977	-4.44719	-4.32392	-4.99388	-5.5554	-5.02209	-4.05609	-1.05047	-1.23182	-1.23567	-4.94557	-1.14434
1.0679	3.15218	2.72788	2.74334	1.79039	2.83107	2.45447	2.90069	2.09251	3.10801	2.98674	2.18945	2.03034	3.16501	1.82212	2.53055	2.60078	2.24064	1.93984	0.561686	-2.5587	3.46914	1.60479	2.46205	1.53378	1.90093	1.78025	2.2451	3.06128	3.41723	1.12921	1.33627	3.32802	2.24464	2.70294	2.27129	2.51379	2.37017	2.12209	3.42699	2.77633	3.76814	3.52251	3.25065	3.16789	2.33022	3.59712
0.790817	0.777138	1.10398	0.0317631	0.0884857	-0.753923	-1.46429	0.23424	1.21726	-2.24143	0.717504	1.85105	0.824839	0.821468	1.00592	1.12109	1.08608	-0.307715	0.325554	-2.90034	-3.68949	0.481239	-0.574898	-2.56248	0.490421	0.755722	-1.11966	-1.61349	-0.712746	-3.55204	-2.68111	0.613316	-1.37139	-1.16667	0.716721	-2.69657	-1.86361	1.65603	1.39893	2.16001	2.09348	2.89919	0.225008	0.767574	0.0327568	1.19262	1.02637
5.72647	5.62209	5.53432	4.52294	4.85979	5.13767	4.94822	4.9941	4.13813	4.23044	4.61226	3.88724	4.54964	3.2113	3.96669	4.14591	4.67457	3.90605	3.55812	3.99178	3.78423	4.63845	3.8331	2.64878	4.61636	3.37151	5.29195	5.27634	4.34873	5.53326	5.25449	4.97319	4.25054	4.89574	4.26657	3.98664	5.44861	5.39689	4.45095	4.02445	4.32671	4.91397	4.71147	4.33676	4.94062	5.81524	4.63105
0.924675	1.75714	0.794813	-0.456371	-0.106913	-1.58262	-0.336945	2.45905	0.238428	0.459265	1.34001	-0.684803	-0.349073	2.47757	-0.50108	1.19239	-0.311563	0.432688	0.512053	-1.17032	-3.87455	0.842945	-0.00522995	-1.72772	-4.75418	-0.216537	1.07849	0.987472	-0.420807	-1.10587	-2.55681	0.02285	1.18853	1.59679	2.29659	1.81356	0.389557	0.530008	1.65227	-0.606545	-0.0764599	0.111881	1.71756	1.85662	1.95527	0.616512	1.0976
-4.23888	-4.11922	-3.35979	3.14721	-3.10454	2.34079	-3.74679	-4.53529	-3.75648	-4.84761	-5.67584	-3.6136	-4.10965	-5.60884	-3.73285	-5.28985	-3.64689	-5.04937	-3.89582	-4.36112	-2.62715	-5.5005	-3.14407	-2.80443	-4.52039	-4.23015	-4.01433	-4.18959	-4.85262	-4.25937	-3.34837	-4.32535	-4.43621	-4.47431	-4.48929	-4.68656	-4.28841	-4.9213	-4.34431	-3.1416	-4.40253	-3.27054	-4.00145	-4.83457	-4.29068	-5.71375	-2.76374
4.33774	3.99836	4.43801	4.33919	2.47571	4.07265	1.87135	4.4199	1.43117	2.71866	3.62974	1.00594	-0.731054	3.90853	3.00921	3.94535	2.54224	3.88147	3.13022	2.56779	2.14817	4.1449	1.90931	3.16177	2.82808	1.99092	1.85339	2.61698	2.91119	3.1345	1.09227	1.17296	4.38833	1.91075	4.39232	3.28669	0.626051	2.66594	2.94491	2.42175	1.4412	2.56367	4.20511	4.18729	3.99444	4.01211	3.83183
3.55869	3.6623	3.74968	3.36951	2.27714	2.10896	2.87948	3.39073	1.50436	3.29472	3.65996	0.679039	3.08951	3.18249	1.46288	2.54998	2.7309	2.73456	2.58583	3.61913	2.92502	3.85134	2.66095	3.19718	2.14858	2.72523	2.23061	2.67168	3.1671	1.64063	1.71796	2.18615	3.89174	2.86429	3.11929	2.80575	1.84491	3.43064	0.962969	3.34999	3.16332	3.82445	3.76317	3.74475	3.72787	3.93071	4.09344
-0.400017	0.667877	0.0261536	-1.20814	-1.74883	-0.967422	-2.05468	-0.957344	-1.18372	-0.233461	-0.0701313	-0.794983	-1.07828	0.172779	-1.13339	-0.360699	-2.2337	-0.669735	-3.76311	-3.05791	-3.77056	0.0906811	-4.78906	-1.71356	-1.60785	-2.13393	-3.21806	-2.68733	-0.420237	-2.69142	-2.63137	-3.4841	0.701405	-0.551807	0.293457	-0.134754	-0.630821	0.76449	-0.412168	-0.856148	-1.41321	-0.11096	0.727877	-0.0316582	0.0922718	-0.522711	0.118513
-1.77106	-1.2277	-3.75694	-3.54499	-3.96196	-2.36242	-1.73899	-4.45974	-4.80448	-2.17464	-1.14442	-2.93268	-0.262531	-2.75316	-4.06897	-3.01754	-4.38729	-1.81444	-1.78266	-5.63403	-4.03265	-1.83197	-4.61591	-3.08191	-3.84965	-3.07256	-1.57597	-1.4615	-1.31964	-3.36265	-4.56402	-4.02033	-3.90997	-1.6424	-2.52662	-1.98944	-4.01892	-0.649416	-3.77495	-3.58787	-3.78505	-5.62082	-1.66066	-2.19532	-1.13248	-4.41298	-1.02526
-3.93562	-3.00363	-2.61288	-6.63569	-3.78921	-4.16638	-4.02634	-4.16263	-2.6692	-4.60145	-3.20994	-3.53324	-2.82105	-3.52251	-4.86102	-3.48417	-3.79122	-3.50366	-2.76385	-5.4299	-3.22952	-3.07611	-3.57255	-3.49945	-3.5702	-4.37465	-3.00538	-4.04624	-3.72039	-4.72528	-3.70942	-3.99489	-3.52006	-3.17526	-4.23449	-3.91566	-3.03985	-3.5245	-3.038	-6.77509	-3.89328	-4.4046	-4.18333	-3.73562	-3.8176	-3.59532	-3.57427
1.44702	1.9081	1.04723	-1.16556	-0.60104	0.389549	-3.66702	0.736298	-1.61875	0.631899	1.75821	-0.552685	-0.0708733	0.835438	-3.48257	-2.2699	0.18047	2.15541	-2.38043	-2.36945	-3.99426	1.41375	-1.72526	-0.231743	-1.14124	-0.831303	-0.481081	0.497227	-2.55864	-1.00772	-2.02243	-0.572584	1.44716	-2.88296	0.310558	-1.38531	1.40396	-0.119438	-3.32506	-1.17475	-2.62688	-1.17982	1.86802	1.11367	1.53591	1.43948	0.957224
0.882032	0.858046	0.842554	0.513914	-3.86106	-1.10585	-0.677097	0.504879	0.477407	0.641235	0.0623474	-3.20774	-0.38205	-0.255358	-3.2483	-0.354349	-3.23055	-0.825333	0.26025	-1.36823	-4.19355	0.586958	-1.39409	-5.21159	-1.31041	-1.03435	-0.125021	-1.21312	-4.19413	-4.1708	-4.1512	-2.16106	0.0650311	-0.0989647	0.456959	-0.43252	-0.911724	-4.15124	0.221977	-5.62463	-2.44037	-4.44814	0.980043	0.261373	1.02001	-1.2465	0.505138
2.58725	2.12114	2.08591	1.12099	0.124779	0.838446	1.71715	0.986835	1.72879	1.66426	1.68336	0.278467	1.58899	1.98655	0.268972	1.4154	0.34292	1.8402	1.70542	-0.335318	-1.60045	2.6004	-0.00517464	-0.984783	1.09444	0.418121	2.46	0.940281	0.753964	0.287052	-0.0387554	-2.74207	1.22212	2.46318	2.18824	1.6668	1.60472	1.68838	1.6547	1.02274	0.612329	0.211115	2.08552	1.9925	3.04174	2.04931	3.04336
2.56656	2.38363	2.48781	3.65768	0.569014	3.07026	-0.0951881	1.61164	0.840971	2.25475	1.96484	1.86712	1.13023	1.5877	1.00005	1.08759	1.37277	1.41217	1.48755	0.214287	0.726641	2.06601	1.41173	2.48681	2.88279	2.40822	2.69114	1.38378	1.89072	1.748	0.129278	0.113451	1.94857	0.974659	2.09031	1.50282	1.56841	1.08231	-0.287216	3.22934	1.57552	5.34712	1.44216	2.48222	3.01614	1.82238	3.38639
4.4444	4.47866	4.03359	3.63491	3.35379	1.53256	1.73898	5.10797	3.71048	4.06388	4.23412	2.92605	-0.975252	5.06692	1.94597	2.72025	3.37376	3.95831	3.01304	4.01808	-0.118126	4.4791	3.36247	2.10773	2.36707	3.31492	1.25655	3.0618	2.58751	3.30389	2.28317	1.96425	4.23066	4.52789	4.97552	2.68993	4.52853	5.20436	3.59133	2.25488	1.29116	1.88218	4.2774	4.29971	3.94258	4.12867	3.72457
-1.76341	-1.74976	-0.929052	-1.70967	-2.88253	-5.19667	-3.47985	-5.51178	-3.22248	-1.93996	-2.21835	-1.70186	-3.28599	-1.35422	-4.04476	-3.51554	-3.5831	-2.01893	-4.64688	-3.62384	-2.42597	-2.03002	-3.76629	-3.30859	-4.09608	-2.37753	-1.72867	-3.16344	-2.59924	-4.4647	-3.78843	-4.15132	-1.9351	-3.76684	-2.31822	-1.35614	-4.30527	-4.49141	-4.27832	-5.35241	-3.1206	-3.40601	-0.476858	-1.56785	-2.19682	-2.59125	-0.836803
-3.13161	-5.25669	-3.83492	-3.98594	-3.64227	-3.45264	-4.36005	-2.19764	-3.24493	-4.93999	-3.45231	-4.23461	-3.1793	-5.38917	-2.88893	-2.23152	-3.71375	-4.31025	-3.2841	-3.92317	-3.2265	-3.9408	-3.7697	-3.37262	-3.9624	-3.4198	-5.37623	-4.0935	-1.82561	-3.40719	-3.15955	-4.80384	-4.01687	-4.16483	-5.22986	-5.01948	-6.1859	-3.6189	-3.71951	-4.88143	-4.58259	-3.38893	-3.77682	-2.92143	-2.9032	-3.44752	-2.28684
3.08339	3.47536	3.03708	2.95347	1.00908	1.92135	2.86371	2.6844	1.86602	3.34088	3.34571	2.77434	1.04239	2.71269	2.19554	2.20347	2.26011	2.05941	3.15557	1.97349	0.635775	2.75953	1.1546	1.11607	1.02263	1.31783	2.17802	2.75918	3.08343	1.54462	1.47376	1.96401	3.7084	3.44218	3.34626	3.75153	3.13916	2.64838	2.23693	1.64771	1.03807	2.6545	3.76415	3.42099	3.74127	3.44733	4.06832
-0.126472	-0.687742	-0.13574	-2.31529	-2.31181	-1.78628	-3.7511	-2.3815	-4.10151	-2.74739	-1.1196	-2.0134	-3.26449	-0.922089	-4.95602	-0.842838	-4.01263	-2.01564	-0.467052	-2.78129	-1.14722	-1.33218	-1.97976	-3.55729	-3.48115	-2.44927	-0.805407	-3.91904	-2.32625	-1.97657	-2.11575	-2.90759	-5.86919	0.251471	-1.39953	0.625473	-1.02708	-1.1678	-0.365461	-4.93408	-1.05817	-5.31591	-1.85152	-0.273985	-1.89882	-2.1113	-0.618498
2.4456	3.79388	3.67914	3.69112	0.409979	3.29654	2.60443	3.41429	-0.025238	2.35797	4.23302	0.211254	2.77023	4.37408	3.4846	3.11479	2.62798	3.66453	3.51344	0.721634	0.835176	3.78353	1.11654	2.24956	1.46769	2.18692	2.03573	2.22783	2.34495	2.63455	1.9673	1.75809	4.41979	3.50072	3.69966	4.00648	3.16549	3.23257	3.36052	2.50555	-0.864519	1.44652	4.21572	3.96423	3.64333	3.51724	3.96414
5.70738	5.90407	5.40747	4.90171	3.99097	4.79465	4.755	6.10074	4.71364	5.90569	5.34719	3.99132	5.52922	5.74174	4.00084	4.74155	4.20285	5.75812	5.43454	5.84505	3.24619	5.6468	2.84218	4.71537	4.00568	4.29506	3.81596	3.31034	4.79816	3.74503	2.18457	3.8758	5.65963	3.74109	5.7243	5.06932	6.18823	5.41966	4.23653	5.52623	3.2325	4.32836	5.64858	5.56502	5.41561	5.05597	4.80228
4.06489	4.88058	4.54945	3.94052	1.98018	3.42241	1.71692	4.71062	3.15613	3.61127	4.21041	3.3557	1.64924	3.906	3.44293	2.38574	2.94386	2.71225	4.17189	3.07808	1.75449	3.89875	2.1422	2.38608	2.20985	2.25182	3.74806	2.48033	3.98519	2.06241	1.71986	1.64587	3.73887	3.96748	4.35749	3.4669	3.43992	4.52353	4.05805	3.86242	3.28795	3.7266	4.05237	3.96701	4.83093	3.87942	4.36609
-3.17967	-2.34833	-2.72862	-4.6924	-2.64664	-4.44177	-3.90051	-4.31225	-4.06312	-4.21669	-4.41249	-4.27185	-3.70715	-5.04931	-4.37066	-3.71243	-3.28253	-4.83105	-4.36946	-2.54693	-1.98143	-2.94303	-2.54761	-3.03429	-3.61667	-4.11312	-2.77834	-3.2713	-2.40312	-3.75091	-3.47267	-3.37731	-5.66051	-3.25509	-4.95352	-4.46003	-5.21125	-4.05288	-3.75349	-3.16855	-4.1958	-5.11634	-3.86456	-3.96502	-3.02339	-3.20405	-2.39034
2.84905	2.67048	3.0081	2.79377	2.65736	-0.0566482	2.15584	3.3967	1.51254	1.84699	2.81764	-0.952747	3.10238	2.75658	2.83114	0.151405	0.785829	2.43803	1.86519	0.324375	1.57091	2.88221	2.20379	1.58322	0.797991	0.145021	2.18925	2.2451	-1.5386	1.85063	2.11312	2.29012	2.73475	1.19936	-0.142237	2.52796	2.04854	3.29081	1.67141	1.31449	3.20502	2.43011	2.37928	2.74675	2.64941	3.60666	3.47018
2.50377	2.73908	2.96347	2.19493	0.0876598	0.844135	-1.94564	2.84166	0.997555	1.37668	2.90876	-1.32078	1.58404	1.95035	0.703007	1.03711	-0.364529	0.325398	0.0887127	1.82505	-0.286728	2.25466	-1.02393	-3.65493	0.224174	1.05714	-1.09959	1.18707	0.411753	0.899334	-0.662392	0.00320816	2.15083	0.809387	2.21394	1.15069	1.66045	2.65127	0.828892	1.32319	0.719347	0.464838	2.81521	2.52678	2.71179	1.76629	2.47199
-0.982782	-1.52825	-0.450382	-4.02597	-4.12906	-1.14908	-3.66124	-4.2375	-1.03782	-1.34682	-0.62188	-4.92127	-4.41755	-0.680693	-1.56831	-1.47789	-4.00873	-1.56669	-3.17194	-4.74317	-2.73401	-2.44792	-3.57705	-4.53052	-3.82905	-2.93469	-2.36782	-3.06235	-3.19172	-1.75641	-3.42398	-2.1977	-1.58358	-1.65183	-0.628143	-1.32336	-1.91532	-4.68978	-3.23042	-4.12622	-2.65525	-2.14364	-0.965067	-0.487228	-1.0179	-4.92877	-1.63227
1.83902	2.42562	2.37342	3.13711	1.6742	1.27847	1.69862	2.1278	-0.638107	1.771	1.87017	0.506393	-3.49989	2.35982	0.738008	1.05991	0.93786	1.41411	1.89674	0.326063	-1.33308	2.3613	-0.612877	-0.466087	0.0182629	1.02184	1.15659	1.56029	1.42221	0.0277328	0.980082	-0.0164051	2.79829	1.39121	2.31275	-1.3935	2.11598	2.72498	1.85301	1.78201	1.37461	3.83848	3.06102	2.05413	3.52049	2.14911	3.04448
-5.20513	-4.7896	-3.45201	-5.7939	-3.01916	-5.01568	-3.01222	-4.53132	-4.85142	-3.34859	-4.07072	-3.64953	-4.1006	-2.87258	-3.08243	-2.89689	-2.70582	-3.49795	-3.17266	-4.09175	-3.91189	-5.22931	-3.28561	-3.47833	-3.49383	-4.07698	-3.43256	-2.54636	-4.02851	-3.2746	-3.37818	-3.83899	-5.37491	-4.05106	-2.37178	-3.60876	-2.23109	-2.69412	-3.76314	-4.40944	-3.50524	-5.23829	-5.01988	-4.38108	-3.87054	-3.66442	-4.91947
0.890594	2.5012	1.67191	2.05657	0.404926	1.72062	1.70546	1.91881	1.99466	2.08126	2.38242	1.22915	1.15392	2.9275	1.92775	2.17379	1.76375	2.32974	2.73862	1.22326	-1.72581	2.12389	-0.772076	1.77011	0.877289	0.983902	1.89883	1.47861	1.81303	1.06778	0.396852	0.695734	1.86612	2.88494	2.0856	1.69493	2.24829	2.1043	2.09029	2.10578	1.07441	3.20059	2.40954	1.99449	2.26847	1.41895	2.22883
4.54293	4.53306	4.51682	4.18219	3.61826	4.49243	3.07129	4.29077	3.97144	3.66221	3.78497	1.15655	3.72643	4.44043	3.88844	3.5827	2.97293	3.42858	3.26011	3.59403	2.40236	3.76153	3.31705	1.55629	2.70923	2.76399	3.52268	3.96576	3.94526	-3.94649	3.15304	2.12221	3.97903	4.80232	4.41357	4.57049	4.67837	4.25472	3.95921	4.20305	3.70922	2.99752	4.29214	3.94197	4.09196	4.15873	3.93226
1.32754	1.67711	1.16556	0.776436	3.99538	0.919067	-2.2585	0.846989	1.61224	0.286158	1.12995	-3.86403	-3.2343	1.73301	2.22471	2.18098	0.523192	1.55857	0.566116	1.21479	-0.326242	1.30886	0.341198	0.39344	-4.86444	0.217668	0.384432	-3.8607	-2.70986	-0.753101	-3.40117	-0.757443	1.66312	2.59563	2.01399	0.484901	1.46027	1.97522	-0.497997	0.000415802	-2.0016	2.73125	1.28884	1.34615	0.835133	-0.339436	0.892239
-0.718458	0.218506	-0.228453	-1.27712	-1.44993	-1.69637	-3.36254	-6.67132	-4.60895	-5.00533	-0.300549	-4.27834	-3.9893	-0.128056	-2.45841	-3.70971	-0.787369	-0.348513	-1.70015	-3.64836	-3.67669	0.075592	-2.1776	-2.73739	-0.877508	-0.965529	-4.18618	-4.2432	-2.08482	-4.48873	-0.969507	-3.35712	-0.135878	-1.43475	-2.2009	-2.21496	-4.47668	1.43439	-4.24319	-1.66062	-0.879009	-1.47249	-0.825604	-4.02775	-0.852928	-0.483677	-0.705996
-2.48312	-1.87766	-2.41744	-2.91637	-2.32989	-3.77448	-2.7172	-4.34936	-4.20023	-5.12451	-6.23096	-1.10936	-4.43432	-1.03095	-4.23157	-1.95083	-1.33786	-3.37123	-3.85021	-3.58975	-1.16579	-5.02156	-4.10649	-3.90787	-3.12005	-4.83731	-0.399151	-1.3838	-0.880363	-3.58151	-2.73244	-2.87551	-5.18919	-0.178812	-1.248	-4.34533	-1.72315	-1.25313	-1.94559	-5.24748	-3.94873	-4.00548	-0.730789	-4.84775	-1.78226	-5.06542	-2.1446
1.04186	1.66022	1.23829	0.234377	0.0239735	-5.43531	-0.989485	-0.210766	1.17805	0.633598	-0.861299	-4.008	-0.991077	-0.207142	-1.09496	0.248524	-0.0540218	-4.81636	-0.826244	-2.21637	-2.56802	-0.194925	-4.78815	-3.83136	-0.217442	0.242268	-1.62052	0.762604	0.969317	-0.230799	-0.688053	-0.000404358	-2.11591	1.18925	0.993954	-0.243887	0.767467	-1.02482	-0.654841	-0.799602	-3.92984	-1.30376	0.809257	0.69087	1.2671	0.367973	0.647242
-2.91481	-2.36559	-1.67149	-4.47723	-3.48905	-3.00145	-2.90491	-4.06466	-4.10974	-2.58716	-3.55412	-3.70376	-3.91127	-1.14434	-2.04081	-3.59362	-2.84532	-5.05754	-5.0085	-4.79346	-3.40122	-2.6019	-4.46238	-2.59345	-4.70263	-3.76258	-3.92753	-2.73497	-3.54211	-3.71932	-4.09521	-3.42102	-2.01781	-4.13811	-3.09241	-2.17296	-3.49662	-2.51036	-3.50957	-0.977821	-3.79199	-1.05698	-2.5306	-2.99655	-2.22994	-3.73093	-2.69725
3.05703	3.10524	3.21766	3.11993	0.430016	2.1877	0.0523701	2.50222	1.45458	3.02038	2.06364	-4.93812	-0.617287	2.59123	-0.0421658	2.34546	1.27	2.47429	2.72663	1.17572	-0.311512	3.12734	1.28048	0.0386887	-0.399746	1.86794	1.95898	2.68576	1.07972	1.86519	0.818041	0.788147	2.21806	3.06501	2.91552	2.01509	1.83272	3.5593	1.88673	2.92872	1.94157	4.153	3.37129	3.11351	3.40592	2.51256	3.17485
-2.54112	-3.59448	-2.90591	-2.90211	-2.79224	-4.66411	-2.91989	-3.01268	-3.90875	-3.58925	-5.10817	-1.68189	-4.04635	-3.82488	-4.40512	-2.44982	-3.82672	-5.09837	-2.231	-5.07893	-3.82677	-3.47223	-2.43779	-3.2948	-4.08229	-3.7681	-3.95012	-3.70043	-2.6388	-2.47446	-3.50277	-2.97286	-1.73157	-3.63253	-5.15876	-2.1714	-2.63985	-3.50619	-4.70103	-4.44212	-1.63756	-4.52834	-2.23786	-3.11986	-3.2142	-2.62817	-2.58463
4.57789	4.90825	4.93269	4.08785	3.62163	4.02167	3.1325	4.54312	3.3275	3.18876	4.82559	3.34133	3.70255	3.61781	3.36136	2.92693	2.79078	3.16517	3.39118	2.92668	2.72334	4.65923	2.60974	3.52033	2.88858	2.73737	3.67374	3.05565	3.96432	1.68939	2.74112	2.76052	4.55251	3.91344	3.79474	4.2176	4.09929	3.95653	3.99319	3.45563	3.50097	4.01092	4.52153	4.44974	4.47639	4.69839	4.52941
0.722149	1.20004	1.34282	1.16001	0.0933094	-0.324327	-0.124756	0.909267	-0.899614	1.58474	1.04043	-4.46327	0.53195	0.640053	0.325611	0.459311	0.202282	1.37691	-3.20275	-0.274834	-0.77742	0.99037	0.220718	-2.11957	-3.3059	-0.954866	-3.4067	-0.0778122	-3.31207	-0.897886	-3.81553	-3.87975	-0.0725555	1.06199	1.75459	0.645172	0.37569	-5.00983	0.734098	0.802114	-1.49555	0.266474	1.56086	1.77241	1.52649	0.474688	0.593721
-1.08738	-0.368004	-0.639813	-1.91353	-3.79954	-1.53649	-3.72101	-1.57972	-2.64319	0.545378	-1.12638	-2.19649	-4.18104	2.74092	-3.59507	-3.3167	-4.51035	-3.91639	-4.25778	-4.49506	-4.25401	-0.494839	-3.00578	-1.83797	-3.4326	-3.2501	-2.54919	-2.47959	-2.82324	-4.92482	-2.92052	-3.89004	-1.11286	0.0192719	-3.83571	-0.767452	-4.72897	-2.39493	-2.50782	-4.97519	-2.9353	-4.28619	-1.42981	-0.770992	-1.33668	-1.32496	-1.03017
-1.52995	-0.692852	-0.266752	-1.31718	-3.0067	-2.15491	-2.84593	-1.70887	-4.46798	-2.73314	-2.70129	-2.88492	-3.96172	-4.60326	-4.14838	-0.382473	-1.77743	-0.2712	-3.51816	-3.41843	-2.66441	-0.121119	-2.9164	-3.49706	-2.00558	-4.09333	-2.13184	-2.10337	-2.59487	-1.41893	-3.93691	-4.29659	-2.5512	-2.4041	-2.39873	-2.4485	-3.33396	-0.567984	-2.30814	-3.57892	-2.27286	-4.79804	-2.48999	-0.151503	-1.18722	-1.88129	-0.987309
1.70101	2.34716	2.03978	3.08357	-0.626162	1.42112	-2.26675	2.22469	2.52104	1.30897	2.93619	0.394426	-3.25807	1.62528	-0.53129	0.75959	1.75007	2.36962	0.349688	1.46627	0.28215	2.08756	-4.02662	0.0723763	0.693979	-1.86685	-0.0771389	0.727875	0.893356	0.930141	-0.117199	0.238958	2.60054	2.24316	3.39674	1.5092	1.89494	1.27325	-0.00501823	0.474022	-0.289642	2.63585	2.47259	2.18742	2.2637	2.4339	1.91954
-2.64169	-1.90757	-2.16677	-5.50823	-3.81285	-3.59695	-4.73871	-1.2945	-2.58108	-4.28643	-1.30779	-3.88063	-3.45642	-1.07702	-0.810692	-3.8528	-3.44902	-4.27176	-3.50786	-5.77081	-3.05728	-0.927082	-3.6122	-4.97233	-2.40125	-3.99987	-3.28075	-2.33177	-2.7402	-2.99492	-3.62487	-3.23487	-4.9893	-4.88989	-1.63884	-0.36626	-4.04195	-4.50814	-2.91554	-5.18013	-4.2793	-1.43947	-0.589382	-1.76232	-0.696861	-3.51802	-1.67738
1.97123	1.33245	1.62067	0.402514	0.518112	-0.915056	0.0648556	0.587204	-2.08212	1.13521	1.28343	-0.0192146	-3.77853	-0.442942	0.404886	1.17819	0.905027	0.684809	0.0428848	-0.146437	0.812492	1.20145	1.88319	0.0419045	1.05089	1.09413	0.703878	-2.62421	-2.05143	1.60314	0.731089	1.38855	0.855078	1.50257	1.19842	0.609999	-1.86858	2.176	0.691702	1.45991	-0.0898438	1.56881	1.52514	1.87641	1.76928	1.27845	1.68654
4.27871	4.02763	4.31008	3.78145	3.14583	4.215	3.17956	3.43775	2.82158	4.37321	3.0341	4.36538	4.702	3.99837	3.22896	3.02884	2.95362	3.60896	3.16894	3.16073	2.05466	3.70057	2.85732	2.8859	3.55967	3.03859	3.66534	3.99555	3.58144	3.42333	2.50751	3.48529	4.38943	3.2128	3.34821	3.30875	4.08436	4.71011	4.50299	2.96836	3.51655	3.49206	3.41489	4.29272	3.74266	4.71005	4.18978
2.0487	2.486	1.73551	0.988222	-0.798922	-0.635042	0.703764	1.66375	0.96102	-0.17934	1.2648	-0.906746	-0.746048	-0.0603561	-1.03385	0.0192223	-0.791506	-5.24803	1.59962	-0.409813	-3.39745	1.30926	-0.685926	0.822311	0.512991	0.716444	0.916933	0.866795	0.961235	1.1857	-1.13291	-4.45132	2.24252	2.45913	2.32315	1.86115	2.25875	1.49131	1.36109	-0.0705986	0.668461	-0.843853	1.97497	2.15204	1.68575	1.02853	1.54985
1.0979	1.78386	1.76469	0.73815	0.0851498	0.975561	-0.317461	2.07098	1.56646	0.814964	2.21967	-3.43298	1.05044	2.20465	1.70946	1.65423	-1.29817	1.46971	-0.236942	0.260813	-0.925007	1.92174	-2.31271	-1.27628	0.321425	0.0617161	0.54459	0.979252	0.794378	-0.130646	0.851017	1.03071	0.689161	1.59638	2.29115	2.35838	2.33846	0.421646	1.30719	-0.154055	-0.175522	1.89012	2.29376	1.30709	2.73484	2.15434	2.20394
-0.958111	0.959732	0.0157929	0.266727	-4.13415	-0.334679	-1.59784	-0.0836906	-0.298613	-1.95044	0.235367	-0.259891	-1.49952	0.897579	-2.66584	0.652407	-2.14232	-0.0773907	0.427244	-4.28226	-3.38663	-0.372005	-3.20404	-1.02223	-2.58157	-2.1986	-3.17099	-2.72471	-1.1523	-3.01544	-4.24495	-1.84743	-0.229246	0.465397	-0.101345	-1.10589	0.166599	0.42239	-0.962206	-0.877663	-2.15116	1.30262	0.646	0.838703	0.825775	-0.501226	1.11679
-2.64703	-0.23311	-0.630049	-1.49219	-1.76273	-1.1502	-2.19758	-1.15375	-4.32719	-4.23369	-1.23506	-3.7234	-3.80222	-0.301407	-3.85533	-0.48564	-2.1378	-2.45223	-1.66095	-2.83527	-4.13982	-2.60421	-3.49684	-4.46862	-3.90736	-1.75286	-3.68643	-1.27654	-0.958778	-3.85621	-1.70532	-2.8725	-2.86616	-1.30496	-0.259447	-2.58995	1.58905	-2.34479	-2.03184	-2.58489	-3.8234	-0.535866	0.451933	-1.57612	-0.181356	-1.34993	-1.02479
1.36522	2.01648	1.96888	0.72245	0.449543	-0.961836	-1.69008	1.71093	-0.756748	-1.36262	2.79397	1.55838	-2.4308	0.284739	2.06935	1.78659	0.535934	0.245396	1.39039	-5.0114	0.568276	1.7806	-1.09817	1.87192	1.35648	1.30486	1.95779	-0.633478	-1.94244	1.16679	0.779467	0.692856	2.43144	-0.636545	1.77829	1.289	1.89348	1.44278	-4.49423	0.975334	1.53872	2.46787	1.78839	2.18342	1.99748	1.26195	2.43557
-0.919142	-1.58585	-1.42664	-4.19229	-2.86261	-4.41798	-3.37599	-1.63097	-3.20762	-1.34615	-2.4666	-2.17138	-2.81935	-0.0159988	-2.62441	-4.24309	-4.06882	-3.94352	-1.80272	-4.74715	-3.17684	-3.71557	-1.23192	-2.10219	-2.22361	-4.20858	-2.08414	-1.81272	-3.93732	-2.43339	-0.712055	-3.57188	-3.69973	-0.809586	-0.398607	-1.16082	-4.08744	-1.43028	-1.87635	-4.8938	-2.85362	-4.85815	-3.83379	-1.67275	-0.579599	-1.47906	-1.00581
1.71935	2.42251	2.08518	2.66928	1.80627	1.27185	1.04174	2.1748	0.44828	0.266003	2.56242	-0.628235	0.225723	2.37144	1.25277	1.16045	0.581795	2.11574	0.770771	-0.608185	-4.09661	1.9322	-0.380152	0.347374	0.719196	0.00914001	1.45867	-0.88818	0.569168	1.00258	-1.00223	0.0760422	2.35271	0.50535	1.6119	1.40269	-1.00074	-0.236446	1.02272	-0.0518036	-1.84595	0.206032	2.4556	2.55071	1.91225	2.01833	2.07249
-4.95509	-5.04266	-4.68741	-3.65566	-3.36804	-3.89863	-4.40107	-4.28076	-3.03926	-3.92881	-3.4617	-3.85529	-3.8647	-4.44906	-3.60242	-4.42042	-2.74197	-4.00221	-2.71455	-5.03993	-4.0931	-3.67417	-3.38484	-3.06451	-4.56522	-4.4586	-3.58654	-3.1695	-3.38387	-3.17256	-2.66716	-3.52477	-4.45835	-4.04879	-4.68565	-4.03277	-3.98818	-4.14688	-5.19977	-4.02125	-3.99437	-4.80074	-3.72508	-5.76032	-3.82519	-5.11296	-3.70894
3.70937	3.38482	3.44283	3.77075	2.88931	2.9279	2.97226	3.00111	1.68317	2.78602	2.69935	2.35457	2.62277	3.16899	2.55068	2.3804	2.57104	2.07422	2.11446	2.51776	1.55012	2.93801	2.59613	1.05356	3.26497	2.11913	2.88375	3.25518	2.55185	2.93072	2.13823	-1.1322	3.67062	3.31473	3.47229	3.23329	3.24634	3.60991	3.35624	3.11274	2.46539	2.81835	3.25171	3.65545	3.6453	4.09301	3.72849
3.23518	3.53293	3.48808	2.76357	-1.06601	1.94971	-0.419437	3.12989	1.34272	2.90021	3.28119	-1.23185	3.09582	2.6838	0.349306	1.68612	-1.7555	2.14997	2.35485	1.26223	1.81021	3.41884	0.129095	-4.15124	-0.250008	-0.410179	0.682745	1.97268	1.86101	1.44912	1.7138	1.62835	3.32119	2.12141	3.51942	1.88715	3.06767	2.95375	2.04366	0.709568	-0.322433	-5.98975	3.34211	2.60373	3.54595	2.97928	2.84682
2.13912	2.98925	2.53738	2.36577	-0.616957	1.74757	-0.314671	3.01247	-3.76689	2.56039	2.88953	-0.87763	1.4205	2.17071	0.545116	2.33214	0.331064	1.66866	3.56459	1.28954	-4.50624	2.59194	-1.2942	0.766563	0.560068	1.07682	-0.0699024	-0.105923	1.47127	0.532158	-1.2891	-1.75035	1.95554	1.72119	3.34417	2.37126	2.84088	2.16764	0.431534	0.160391	-3.03887	-0.932127	2.72991	2.64443	2.92761	1.83685	2.82935
-0.24927	1.01842	1.04013	0.404469	-4.37851	-2.02399	-3.69648	0.559982	-0.721304	-1.07234	0.738312	-0.476467	-4.79507	1.96799	-1.68374	1.07239	-1.72633	0.610254	-0.37081	-3.24912	-3.44404	0.903233	-1.45357	0.0350533	-2.96389	-0.71435	-3.37516	-0.641083	-0.20565	-0.688704	-2.53975	-3.11385	-3.32029	0.0831318	-1.29969	-0.0278988	0.590086	0.221994	-0.0563412	-4.82696	0.449873	-1.1879	0.962885	0.726955	1.31746	-1.26974	0.984251
-0.451815	-0.0383949	-0.333757	-0.685963	-3.11726	-5.58304	-2.90895	-0.205671	-3.84	-4.01354	-3.95754	-3.75487	-2.1056	0.766432	-3.41815	-3.56936	-3.61214	-3.80893	0.14164	-3.77598	-2.43709	-0.5753	-4.17728	-2.2693	-3.78896	-2.78572	-0.802139	-2.95261	-4.72776	-3.93995	-2.74372	-4.24092	-1.70224	-1.42596	1.27083	-4.23133	-6.60355	-4.86132	-3.84056	-3.75088	-4.44638	-3.92833	1.52082	0.585934	-0.954954	-5.45464	-6.2253
-2.97675	-1.87339	-2.88246	-5.14853	-4.94287	-5.54115	-3.99784	-4.06291	-3.04844	-4.6037	-4.25508	-4.10302	-2.53334	-2.93435	-3.01815	-3.61522	-4.04791	-4.05236	-4.25014	-4.34803	-3.13081	-4.41991	-3.62563	-2.88155	-4.38056	-3.44492	-5.34696	-4.2433	-3.1207	-2.9939	-3.41627	-3.17321	-3.6044	-4.53884	-2.86787	-4.39863	-4.90114	-4.67609	-3.29732	-5.8532	-4.47217	-4.55135	-2.58788	-2.726	-2.39034	-4.30336	-2.19603
-1.47253	-5.0111	-5.39951	-1.20831	-3.61794	-3.45741	-2.94377	-4.77792	-2.23566	-5.37018	-1.96611	-2.20067	-3.71253	-1.5161	-4.74072	-4.01249	-4.12371	-4.38893	-3.57163	-4.34284	-3.10101	-2.17053	-4.49714	-4.5453	-4.761	-3.75922	-5.16927	-1.01215	-3.67743	-4.57486	-3.766	-3.12754	-4.34918	-4.23036	-1.12513	-0.789763	-3.41096	-3.58265	-2.34206	-4.47135	-3.52631	-2.58505	-1.48092	-2.01618	-1.2204	-4.23535	-2.039
-2.61567	-1.92593	-2.86354	-3.36773	-4.62429	-5.10296	-3.64496	-2.67423	-2.10822	-4.39285	-4.42658	0.219832	-3.97401	-5.66062	-4.38559	0.203083	-2.74202	-1.34804	-2.36553	-5.8006	-3.60322	-3.76953	-3.45269	-4.93365	-4.52299	-2.39372	-2.14442	-2.43216	-3.13218	-3.21349	-4.85512	-3.0037	-0.944874	-1.68955	-2.10451	-3.57864	-4.54859	-1.63877	-1.13454	-5.15448	-4.69053	-5.1462	-1.64057	-4.51461	-3.91755	-2.79481	-2.6023
-2.35644	-2.36794	-1.89302	-0.973856	-3.59736	-5.39056	-4.31889	-2.63554	-4.03112	-4.36071	-3.51523	-2.08657	-3.76447	-3.26871	-4.71465	-4.09739	-3.6253	-3.37231	-2.08401	-4.17121	-3.7768	-4.11547	-2.12208	-3.19703	-4.5248	-3.15621	-3.88721	-4.44606	-4.26221	-3.68956	-4.06192	-3.55918	-3.45406	-2.81383	-4.41506	-4.0718	-1.56041	-3.88208	-3.48851	-5.09623	-3.80774	-4.21826	-3.66897	-4.36684	-1.65157	-1.70162	-1.41895
-4.37563	-3.98936	-4.33138	5.49932	-2.24812	5.11202	-3.41205	-5.1757	-3.68308	-3.8073	-4.66941	-4.89767	-2.76662	-3.72506	-4.14621	-2.80225	-4.3464	-4.83546	-4.27699	-3.93373	-4.47673	-4.66739	-3.68647	-4.50751	-2.52395	-3.0383	-4.17676	-3.26237	-3.52393	-4.13824	-3.73685	-4.27515	-4.05506	-5.31107	-4.0019	-4.95119	-3.98804	-3.73022	-2.89458	-6.14854	-5.05424	-4.16688	-3.9479	-3.53977	-5.51722	-3.83597	-3.08026
0.654909	0.743511	1.01186	3.93127	0.310812	2.89944	-0.434507	-1.04233	0.334209	0.264589	0.324194	0.324263	0.0289059	1.12394	0.894293	1.00822	0.48427	-0.324282	0.221621	0.96999	-1.9481	0.331812	0.381151	0.671665	-1.40419	-0.374847	0.0297356	0.856459	0.236629	-2.38881	-1.21545	-0.835472	0.912289	1.31875	0.688938	-2.29694	-0.505014	0.663996	0.305998	-0.372385	-3.61195	-4.89714	0.681015	0.823801	0.604896	0.726767	0.565828
2.7878	3.29754	3.55468	2.9129	1.61834	2.42101	1.74858	3.53384	1.84652	2.04172	3.11328	0.175243	2.64956	2.95424	-0.297974	1.43976	1.72099	2.74689	1.49178	1.95808	-1.2319	3.16554	0.615271	2.10652	1.496	1.82694	2.13712	2.09303	1.23753	0.598928	0.266781	1.0906	3.53787	4.18341	3.5617	0.914948	3.07172	2.47338	1.50103	1.84299	-1.33777	2.50328	3.36887	3.00307	3.07744	2.79991	3.0898
-4.35398	-5.67284	-2.84892	5.13896	-1.54875	3.76525	-3.28194	-5.3778	-3.06969	-4.7401	-2.86161	-3.53325	-3.50023	-2.90389	-3.26049	-3.91048	-4.14164	-5.16774	-5.07017	-4.00885	-3.61147	-4.91699	-4.66339	-3.70585	-3.37481	-3.35167	-3.09675	-4.04113	-3.93612	-3.44131	-3.61268	-3.45708	-3.95327	-3.48394	-4.28322	-4.77487	-4.10962	-2.45737	-4.19656	-4.07499	-2.2685	-2.61129	-4.92726	-4.00742	-4.60143	-4.38586	-4.51081
2.2412	1.52692	1.5454	0.816692	-0.476328	0.929153	0.247427	0.905054	-0.249506	0.543432	1.74266	0.524519	0.335245	2.07296	0.578932	0.947496	-0.729	2.22614	0.791662	0.169577	-2.58049	2.80035	-3.21016	-1.01272	0.923071	-0.202995	-0.522347	-0.926077	0.468782	-1.0267	-3.86602	-0.154999	1.69714	2.19484	1.69714	2.27899	0.981546	-0.954136	-0.612188	-1.48179	0.931173	2.62436	1.47053	1.36298	1.99658	1.04851	1.82773
-3.2778	-1.97248	-2.40053	-5.00167	-3.847	-4.31925	-4.51137	-4.77168	-3.30091	-5.09763	-5.09753	-3.07457	-3.74077	-2.6406	-4.30287	-3.13608	-3.60686	-0.456116	-4.81126	-5.11957	-3.92724	-5.26835	-3.14333	-2.0168	-3.17222	-4.21449	-4.84574	-2.40207	-3.13119	-3.0837	-3.16042	-3.18257	-5.62695	-1.86065	0.212564	-3.18229	-2.64567	-4.78598	-4.09634	-4.49821	-4.83091	-3.75057	-1.43017	-2.28674	-3.99325	-4.76904	-2.41317
3.05602	3.43755	3.53609	1.52627	0.886526	0.574612	2.59867	2.53975	0.547476	1.81317	3.02825	0.744295	1.18872	2.26364	2.24086	2.85424	1.54634	2.42637	1.48948	1.24118	0.426901	2.93343	0.967901	1.64124	1.79389	2.04045	2.29844	2.59223	2.25127	2.37746	-0.282055	1.02782	2.92609	1.50433	1.0981	2.25194	1.49866	1.53572	1.57273	-0.0039978	0.746077	1.46131	3.57697	3.221	3.24248	3.02159	2.69835
0.0119781	-0.890377	-0.472952	0.114952	-4.28846	-0.715479	-0.369728	2.66484	-4.18274	-0.0708599	-0.592268	-3.85749	-2.63497	-0.289122	-0.029314	-2.07193	-0.961592	0.339951	-0.057394	-0.604771	-2.58466	-0.345615	-0.624449	-4.12932	-3.24375	-4.67094	-0.682909	-2.81469	-2.7307	-1.12035	-2.45072	-1.96946	-2.32197	0.998987	0.390732	-4.46892	-1.61384	-4.6521	-0.736431	-3.25005	-3.87385	-3.68794	-0.913145	-1.18456	0.0205975	-1.67198	-0.663538
-0.3298	-0.238062	-0.545183	-3.6169	-1.14713	-5.52351	-3.32457	-0.484184	-1.86352	-5.86725	-1.46839	-3.44762	-3.14403	-0.766975	-3.15012	-4.52075	-4.25026	-0.644384	-0.697973	-3.18954	-3.28626	-1.30702	-4.02234	-3.37551	-4.44907	-1.94589	-1.0374	-3.75773	-4.5118	-2.61537	-2.32228	-1.34737	-0.625671	-3.3785	-0.92099	-0.0699329	-5.43573	-4.43387	-4.1609	-4.77501	-5.55752	-3.06612	-0.439222	-0.794167	-1.37455	-1.2042	-1.22627
3.97098	3.72907	3.82205	2.98822	2.56775	3.08602	1.90579	3.55682	2.58378	3.02312	3.13198	2.51644	1.92217	3.58722	3.08702	1.88436	2.40356	3.18493	3.27085	1.92918	1.535	3.29403	1.04333	2.77036	0.506613	1.12149	0.904837	2.5184	1.93033	2.68615	0.593155	2.5468	3.59916	3.41155	4.08658	3.09203	2.76009	3.47587	3.35657	-0.0168037	1.26371	0.915505	3.95762	4.00801	3.2064	3.02458	2.9098
0.96985	0.670887	0.559162	0.959064	-1.54311	-2.30967	-0.179901	-0.612518	-4.61947	0.330465	1.25364	-0.110302	-3.10141	-2.20508	-3.17649	-0.812496	-0.851486	0.501915	-0.69483	-3.02249	-3.69348	1.59182	-0.840502	-0.348106	-0.516138	-3.6213	0.843487	-1.11597	-2.90173	-1.72637	-3.00963	-0.603333	1.19921	1.08019	0.480341	-2.30887	0.256983	0.164803	0.596086	1.83053	2.36582	2.19942	1.00789	0.673584	1.83645	0.819769	1.83435
2.2899	1.93973	2.23205	1.04855	-0.446972	0.808245	-1.38958	0.176233	-0.466991	-0.135609	1.76751	-1.69706	-0.852814	2.65212	-0.0722084	-0.737379	-0.540899	-0.0773907	-0.821871	-0.494942	-2.08191	1.51792	-3.23036	-4.70092	-1.45912	0.603375	0.526196	-1.30401	-1.09116	-1.0495	-0.254375	-2.1288	2.02989	0.639601	2.80984	1.22806	2.21859	0.908608	2.24466	-3.09791	0.872246	2.32594	2.11758	2.21492	1.92592	0.326544	1.5832
-0.590557	-0.697937	-0.490727	-2.91102	-3.82169	-3.04419	-1.15569	-2.37091	-2.09014	-2.4585	-2.29116	-3.81575	-1.06188	0.474314	-0.939091	-0.812017	-4.21305	-2.07775	-3.1615	-2.11759	-4.01932	-1.57434	-2.46271	-3.04442	-3.50873	-2.44717	-4.31371	-2.99025	-0.925505	-1.48085	-4.61916	-3.58124	-3.5351	1.17528	-1.71073	0.211916	-4.91564	-0.836252	-1.02656	-4.70827	-0.767414	-4.63036	-1.51622	-0.516476	0.528379	-2.12957	-0.594759
4.09459	4.39157	3.4766	3.03981	1.84853	1.95801	-3.00612	4.92125	5.12805	3.82358	3.21141	-0.507525	-2.94366	3.96599	1.88967	2.52192	0.655682	2.80465	1.60949	2.56617	1.61809	3.09174	2.43877	-4.36164	3.86978	1.1489	0.708353	2.06755	0.75782	0.865854	2.19945	0.549744	3.6828	3.15243	4.15383	3.32187	4.18734	2.5884	1.65352	3.31979	2.35054	2.30931	3.72526	3.55141	3.37237	3.5738	2.9233
3.75406	4.0464	4.17838	3.2508	1.69125	2.88998	-0.209063	3.08023	0.724249	2.07015	3.90542	1.46072	1.31461	3.32595	2.3613	2.57841	1.25289	2.76943	2.47088	2.12931	1.60175	3.28691	1.33876	1.70223	-0.434662	1.44457	1.50794	1.7035	1.41086	1.67893	0.17757	1.3465	3.60193	2.89352	3.37773	3.22829	1.94275	2.78003	2.37623	0.498451	1.95023	0.220375	3.92307	3.71969	3.50933	3.51573	3.35502
1.53936	2.48043	2.16698	1.79301	1.14061	0.362146	-0.616169	1.87916	0.373814	1.79025	2.29871	0.752729	1.45801	2.33004	-0.133238	0.647234	1.23937	1.16466	0.756502	-1.86522	-2.26509	2.43569	-0.052351	1.2258	-1.89895	0.407536	0.714876	0.961233	0.913971	0.223494	0.570593	-2.00272	2.33107	1.17508	2.68921	-0.000864029	1.60127	1.55102	1.04174	1.03869	0.844414	1.19789	2.82735	2.57802	2.53807	2.70032	2.42389
0.704908	0.90803	0.723105	-0.0395489	-1.77421	-5.23021	-3.69375	0.00846481	-1.26668	-6.19604	0.355276	-3.51025	-3.86683	0.214981	0.437572	0.149481	-0.40966	-3.52011	-3.21792	-4.49252	-2.72397	0.470493	-0.663424	-3.94979	-3.14427	-2.6426	-0.536394	-3.66516	0.284603	-4.25389	-2.39597	-3.36094	0.290613	-4.51377	-1.55989	-2.68046	-1.19967	0.218094	-4.81169	-5.24223	0.195032	-5.77466	0.730038	0.636612	0.938494	0.159979	0.0511646
-5.28246	-3.02176	-3.57301	-4.4529	-3.56313	-3.95593	-2.95014	-5.3978	-3.02551	-4.99723	-4.79624	-4.47111	-2.85943	-0.00154114	-4.0761	-4.43303	-3.64049	-0.751434	-2.35028	-4.08541	-2.97171	-4.00282	-4.5391	-3.58602	-3.76266	-3.41228	-3.34097	-2.70879	-3.39996	-2.34149	-4.60913	-3.25205	-3.26241	-4.13386	-3.74034	-0.0312576	-1.4831	-4.20101	-3.69482	0.346628	-2.38702	-4.91049	-0.467732	-4.04371	-3.76343	-4.37226	-4.00128
-3.86883	-4.39553	-3.95485	-0.457195	-4.8798	0.627815	-4.36265	-4.87813	-4.3695	-5.71386	-1.49663	-3.48352	-3.65451	-2.67593	-4.79105	-3.94381	-2.9863	-3.71521	-3.05612	-4.80541	-3.29725	-4.9919	-2.93727	-3.04011	-3.78554	-3.32931	-3.11454	-3.20285	-3.81819	-4.03038	-3.61414	-3.72303	-4.40996	-3.3895	-1.86376	-3.56218	-4.73902	-3.34586	-3.52399	-5.14415	-5.59455	-4.42423	-4.06048	-4.73348	-3.74248	-1.65839	-5.29147
-0.648668	0.478315	-0.329412	-4.58732	-1.89262	-1.87897	-1.86427	-0.801554	-0.931841	-0.486614	-0.249464	0.0830479	-3.59584	-0.345903	0.666945	0.436766	-2.68122	-1.08078	-0.647226	-4.29458	-3.79874	-2.30653	-1.40044	0.345032	-0.475098	-0.141495	0.422819	-0.355164	-0.96813	-1.60499	-0.542631	-1.48183	-1.19159	-0.165741	-0.114349	-0.332436	-4.39384	-4.82478	-0.197229	-0.347515	-0.891911	-2.11729	-0.704359	-0.110224	-0.205589	-0.198921	-0.292599
-1.85929	0.544998	0.400295	0.27697	-3.61479	0.269016	-0.247673	0.430626	-3.55489	-3.64336	0.386011	-2.41194	-4.22457	-0.716747	-3.28517	-0.82555	-1.41105	-2.01995	-0.306616	-3.46553	-3.30007	-0.100708	-3.21918	-1.44765	-4.20914	-2.35395	-0.729212	-2.23411	-1.05228	-3.84536	-3.98774	-4.67268	-0.17664	-1.84259	-0.241777	-1.42618	0.28524	-3.48103	-3.45626	-4.76447	-3.37182	-1.59489	0.601522	1.09563	-0.103056	-1.29099	0.298096
-3.36547	-4.9434	-4.30277	4.71114	3.32154	3.87972	-3.64602	-5.77966	-4.48295	-5.25019	-4.77171	-2.58114	-2.57868	-3.46937	-4.19345	-4.80001	-4.22977	-4.01303	-3.64506	-5.43091	-2.61076	-4.30662	-2.18887	-3.31153	-2.09416	-3.4513	-2.92266	-4.0722	-3.76689	-3.45041	-3.78888	-2.70221	-4.89441	-3.66581	-5.28612	-4.81759	-0.938242	-3.28099	-0.852642	-5.26278	-3.72094	-3.46108	-1.88761	-5.20359	-3.84736	-1.58154	-3.82131
0.643036	1.6114	1.28474	-4.85381	-3.46714	-1.22442	-3.79985	1.22065	-4.35054	-6.66495	0.692379	-2.69506	-2.91028	1.28934	-0.413458	-0.751118	-1.70728	0.115522	-0.637598	-1.11445	-1.79507	0.953213	-3.93628	-3.34238	-4.21525	0.257513	-2.8163	-0.860849	-0.221521	-1.1589	-3.54524	-3.92714	1.03783	-0.0218372	1.57712	0.0283222	-0.769085	0.0494671	-4.14799	-1.22822	-2.03369	-1.29262	1.556	1.59554	0.582649	1.32271	0.861296
-4.18659	-4.2256	-5.30125	-5.41686	-4.68134	-4.72996	-4.27306	-4.63177	-3.2357	-4.17091	-0.736704	-3.91504	-3.53119	-4.20877	-3.49951	-3.46796	-3.14147	-4.5359	-3.89814	-4.5601	-2.88761	-5.84101	-2.74018	-3.71325	-4.00821	-3.01265	-3.7769	-3.78421	-3.287	-3.23492	-3.02356	-3.95736	-5.03597	-4.22694	-4.48502	-4.47408	-3.63425	-3.02212	-3.95593	-4.31591	-2.72643	-4.79146	-5.63418	-3.89344	-4.0682	-4.20449	-3.83186
-3.02041	-4.06743	-3.94653	-5.44129	-3.64101	-0.454411	-1.7559	-0.491156	-4.10696	-4.76568	0.197946	-2.69882	-3.34611	-0.389181	-4.52813	-4.45194	-3.65559	-2.01442	-1.44481	-4.46498	-2.78842	-1.01207	-2.89301	-3.13352	-4.55271	-3.40732	-3.62879	-2.55967	-3.07757	-3.67868	-4.01926	-2.25114	-4.44392	-1.36611	-1.5387	-4.38131	-0.421131	-1.03289	-0.95326	-0.0667343	-3.15068	-0.507044	0.46291	-4.80932	-0.559225	-3.81425	0.0182877
-0.173437	0.750498	-1.55377	-5.77932	-0.421701	-2.50089	-2.6103	0.936567	-1.27204	0.551561	0.524319	-2.27612	-0.125433	1.21157	-1.51726	-0.666643	-1.82071	-2.33638	-0.615591	-4.79536	-4.22332	0.665781	-1.66683	-1.47001	-2.65672	-0.472164	-2.44205	0.915634	-0.224195	-0.918228	-0.670153	-0.0635223	-2.19465	-1.4854	0.782805	-0.158892	0.501251	-0.454351	-2.23189	-5.79681	-3.10217	-0.592083	0.155081	-0.146988	0.911417	-1.84736	-0.309471
2.31591	2.33371	2.33746	1.28579	-0.115097	0.826685	0.477926	0.226524	-1.61048	1.39237	1.76818	-3.37045	1.32539	1.45419	1.94483	1.85712	1.33752	0.862669	1.45201	-1.14374	-0.291979	2.03741	-1.36109	1.42203	0.938423	1.28072	1.47608	1.59968	0.643755	1.14811	0.151596	0.917688	2.38973	1.8845	2.36884	1.45575	1.50424	1.22903	-1.15067	-0.492893	-1.03483	0.335031	2.64645	2.50968	2.85769	2.0091	2.19775
-1.05149	-1.00739	-1.30871	-2.97425	-3.70421	-3.01535	-2.91777	-5.28405	-3.26924	-3.85365	-2.91818	-2.87492	-3.73165	-5.30189	-2.65839	-3.26962	-3.27107	-2.25934	-3.62449	-3.86627	-3.48237	-3.83041	-4.134	-2.90517	-3.09169	-4.11037	-1.93244	-3.57507	-1.23653	-3.41711	-3.62307	-4.14748	-5.74905	-1.31715	-3.42519	-2.20187	-5.53253	-2.30668	-2.44355	-5.1039	-5.48402	-3.37796	-4.85845	-1.64143	-0.309389	-0.445158	-0.0636902
2.65906	2.49439	2.98843	3.03816	2.40064	2.12828	1.43523	3.01613	0.461946	2.64666	2.88746	-1.70271	0.885361	3.19072	2.77773	1.50337	1.1954	0.860691	2.31044	-4.05225	-4.1386	3.24869	-4.39776	0.221575	0.219559	0.590374	1.79065	-0.914127	0.0318947	0.0199547	0.212288	-3.12875	2.49374	2.22119	2.95215	0.335827	-4.05654	0.584511	1.16739	1.15045	-0.434204	1.57305	3.35649	2.85771	2.2119	1.54049	2.62196
-3.47425	-2.82689	-3.86249	7.76409	-4.22584	6.4832	-2.89128	-3.23232	-3.47432	-3.44563	-2.00214	-3.08531	-3.36239	-2.38214	-4.08218	-4.61398	-4.15247	-3.99829	-3.47125	-4.31612	-2.54201	-2.68585	0.359682	-3.47025	-3.60511	-3.77842	-4.6675	-2.05579	-4.68931	-4.01174	-2.58843	-2.91922	-2.54635	-4.58351	-4.09674	-5.08371	-4.51964	-3.56411	-3.22162	-3.373	-3.47846	-4.14283	-2.56213	-2.95905	-2.68371	-2.94067	-3.52297
3.19085	3.25014	3.47238	2.43733	-0.558167	2.76559	1.88809	3.06724	0.24914	2.15315	2.82473	-0.938284	2.4663	3.59584	1.0809	0.465263	1.68352	2.78686	2.13449	2.20373	0.850824	2.76131	0.713823	1.21261	1.32089	1.43018	2.40105	1.56201	1.08817	0.138617	-1.31951	1.54958	3.79602	2.90211	3.60572	2.98268	1.84969	3.03285	2.5887	2.70934	1.88541	0.387478	3.64552	3.41626	3.01789	3.07882	3.00961
-1.35133	0.325434	0.804348	3.53063	1.27796	3.2994	-4.35986	1.61846	-0.930597	-2.5829	1.38332	-2.91125	-2.0552	0.704557	0.301952	-1.78581	-1.68074	-3.36094	-4.30468	-0.151482	-3.59905	0.547983	-0.798592	-1.13105	-1.54123	-2.84839	0.615976	-4.28998	-4.00291	-3.86347	-4.06441	-3.10258	-0.314817	-4.22661	-2.03993	1.63688	-4.6536	-0.0152454	-3.16995	-4.61377	-2.33754	-4.73456	0.312839	-1.60181	-1.37617	0.913258	-4.32153
2.95483	3.39	3.38105	2.53244	1.50395	2.61295	1.62483	3.0041	1.38931	2.98171	2.97606	2.20473	2.35967	3.8562	2.17595	2.96791	1.80943	3.13548	3.08305	1.71784	-1.28578	3.3232	1.97927	2.27766	1.90339	1.58284	2.33238	2.1341	1.82848	2.32772	-0.245823	0.966318	2.99247	3.54128	4.11991	2.37011	3.00348	2.80123	2.60099	1.44622	-2.56769	1.80373	3.10088	3.76134	3.42167	2.88688	3.57585
-4.99694	-2.73625	-2.91969	0.671551	-3.90767	-4.62266	-4.83974	-4.04038	-3.51664	-4.53319	-4.10518	-3.67109	-4.26892	-4.90991	-4.94176	-4.56487	-3.41555	-4.13354	-4.39642	-5.68738	-2.74199	-3.7027	-2.69436	-2.31196	-3.06156	-3.265	-3.54437	-4.16997	-4.46536	-3.79279	-2.41052	-4.24634	-3.63516	-4.334	-3.70691	-4.022	-4.85839	-3.96653	-4.64909	-4.44989	-4.69447	-5.37933	-4.90824	-4.985	-3.43208	-3.31133	-3.95519
2.99895	3.18424	3.24749	3.02432	1.8249	1.73647	1.96207	3.08252	2.02059	3.12119	2.70213	0.0122356	2.82551	3.28464	1.7764	2.86131	1.64218	1.64966	-2.75516	0.733322	1.65427	2.29141	1.50852	1.91507	2.73361	2.15212	1.92492	2.54556	3.21602	1.11831	3.01387	2.49328	3.663	-0.35746	2.39457	-0.833136	1.65234	2.85652	1.64997	2.46709	0.716293	3.60035	2.88519	2.84598	2.73853	3.47527	3.183
-0.940327	-0.775932	-0.515634	-0.841185	-2.35974	-0.683668	-3.90291	-1.91842	-3.31136	-1.96625	-1.39467	-1.95573	-3.31384	-1.1964	-3.19366	-1.4747	-2.52885	-3.60678	-1.93228	-3.30064	-3.53699	-0.987762	-2.98284	-3.03368	-3.79022	-1.94951	0.499952	-1.5945	-2.34642	-2.38597	-3.76844	-3.31049	-1.60747	-0.265621	-0.946066	-1.97005	-0.831011	-0.313423	-1.24927	-3.03245	-4.0172	0.486462	-0.304565	-0.836039	-0.108597	-1.63696	-0.00843811
-3.51525	-5.77783	-5.20519	-4.56175	-3.46612	-3.54147	-3.90201	-4.49763	-4.30757	-4.36032	-5.12404	-4.29767	-4.81345	-4.12024	-2.75024	-4.76184	-4.22001	-3.96164	-3.95288	-3.84229	-3.12297	-3.73086	-4.02597	-4.50993	-2.74755	-3.63664	-3.04493	-3.78025	-3.43993	-2.76778	-3.75767	-2.90133	-5.13652	-4.14763	-5.55084	-4.52233	-3.65483	-4.39605	-6.13113	-3.75736	-4.32133	-3.30096	-3.94157	-3.11266	-3.7529	-5.6555	-5.29194
-2.15243	-2.10099	-2.28195	-4.43157	-3.05182	-3.35752	-4.22264	-4.01704	-3.77085	-3.70841	-2.4106	-0.359865	-0.733181	-3.09508	-5.8701	-2.63924	-1.75182	-3.8906	-3.04478	-5.37549	-3.2707	-1.79876	-3.75583	-3.59601	-3.5112	-1.37365	-2.46623	-2.96536	-2.26129	-1.62934	-3.2764	-3.15607	-4.66786	-3.2073	-2.38273	-3.19365	-2.31195	-2.7954	-4.24928	-2.93739	-2.44207	0.583235	-1.43649	-3.48836	-2.13498	-2.45921	-1.68854
3.47784	3.98425	3.685	1.9542	2.51264	2.59461	2.23313	3.41744	1.50608	2.54468	3.40954	0.976305	2.22996	3.84958	2.5746	3.04228	1.68068	2.9633	2.19941	2.74122	1.42135	3.33849	1.89183	1.24999	1.90261	1.62582	1.95195	3.18312	1.83661	2.17977	2.05909	2.05119	3.47599	1.81393	3.88017	2.69877	2.8667	3.16445	2.80615	2.29592	1.42522	1.72046	3.72362	3.72301	3.96698	3.11006	3.38006
2.82602	3.20677	2.89944	1.73453	1.52212	1.91391	0.401115	2.48574	1.4665	1.94053	2.9698	-0.989813	-4.82508	2.1024	-0.332386	2.2168	0.940323	-0.951216	2.32077	-0.154903	-0.368511	2.84336	0.162491	-1.16358	0.914648	0.536932	1.33526	1.91719	1.70176	1.10084	0.966886	0.880066	3.02163	2.26196	2.60077	2.31641	1.22945	1.32514	0.553585	1.28674	1.20759	1.50488	3.34276	2.86745	2.88087	2.9245	2.92957
2.98509	3.70431	3.45444	2.1244	2.39973	1.25883	1.83482	3.75199	2.75068	2.75778	3.8254	1.46908	-1.93251	3.78206	2.63652	2.70723	1.9693	2.19699	2.83093	3.00963	-0.161703	3.04515	0.97381	2.30364	2.10603	2.09852	1.81202	0.859838	1.79996	2.1361	2.13008	0.902822	3.29137	2.58177	2.96983	2.15373	1.59892	2.34696	2.4777	2.52107	1.53553	2.73006	3.10621	3.25742	3.05473	3.29456	2.65306
-2.36408	-1.7894	-2.50258	-4.25157	-3.17686	-3.89543	-4.88522	-3.71026	-4.16853	-5.81876	-2.23763	-3.0982	-2.48411	-3.96044	-3.99774	-4.16563	-4.82513	-4.78517	-2.73522	-5.02131	-3.94701	-3.50566	-3.96268	-3.75441	-5.00239	-4.20278	-3.82887	-3.5963	-2.52892	-3.77679	-3.22112	-4.95963	-4.61308	-5.13854	-2.18532	-3.43035	-5.35993	-2.2222	-4.58548	-4.60778	-4.08141	-2.5427	-1.91718	-4.50366	-4.4673	-2.95166	-4.59578
-2.47232	-3.68562	-4.86651	-5.70311	-4.14609	-5.11789	-3.37041	-3.68823	-4.34691	-6.02738	-4.20684	-3.1337	-3.32622	-1.59121	-3.44718	-1.70449	-3.41818	-1.86792	-1.76385	-4.11412	-3.32039	-5.6881	-4.46017	-4.32052	-2.74492	-2.43862	-2.49665	-1.79583	-2.56782	-2.77356	-4.06806	-2.63681	-3.38735	-3.5508	-4.96688	-4.24149	-5.42731	-3.23211	-3.2518	-3.17028	-4.6201	-1.95303	-5.25594	-5.44373	-4.27887	-1.56798	-3.30506
3.22185	3.64155	3.69287	4.29789	2.90526	3.69745	-3.84678	0.721823	2.15928	3.00312	3.52313	1.22881	2.82671	3.01464	3.17007	2.44666	1.99954	1.4568	1.04929	2.28276	0.292164	2.92311	-3.52838	-4.53805	3.39174	2.39806	3.25934	2.01746	3.0683	1.2445	2.91703	2.78808	3.20714	2.27515	3.04891	3.37823	2.52352	0.148628	2.57781	3.79886	2.81944	3.65624	3.3435	3.23752	3.59765	3.50178	3.35738
2.60685	3.1449	2.86321	6.38953	2.80195	5.16522	1.64944	2.02499	0.605988	2.75041	2.59182	2.19021	1.24145	1.88038	1.52008	1.10139	1.70764	1.74869	0.847118	0.96261	-0.243198	2.25393	1.91244	1.55619	2.37091	2.50381	2.54345	1.92405	1.362	0.55831	0.448755	0.956993	2.65389	2.57118	1.77151	3.22454	1.84806	2.29146	3.59679	1.25622	0.648724	3.57625	1.87116	2.19496	3.84932	3.76959	3.90855
-0.961828	0.501597	-0.291958	-0.865833	-3.03614	-0.462139	-3.1222	-1.36558	-4.63661	-0.292412	0.10206	-0.937391	-3.41399	-1.73601	-2.36073	-3.92683	-2.42414	-1.38254	-4.22734	-3.11695	-3.49701	-1.39323	-3.39068	-0.862492	-0.709396	-0.530834	-1.98165	-3.46805	-1.7952	-3.89762	-3.25489	-3.55897	-0.836399	0.516966	-0.15028	-0.711504	-0.378195	-0.0656414	-1.10448	-5.1964	-5.42992	-2.83271	-0.446693	-0.883795	1.48537	1.33397	1.66705
-0.319065	-0.0180168	0.511841	-0.795004	-0.877037	-1.88293	-1.23587	-0.12291	-4.38294	-0.973583	0.359606	-2.9246	-4.53225	0.420977	-4.41444	-2.36815	-3.26921	-0.724798	0.253221	-0.525885	-2.8014	-2.68	-2.87791	-3.50621	-2.26031	-1.84487	-4.63855	-3.56475	-1.9022	-1.7392	-3.47489	-3.84985	-0.0542507	-1.13124	0.724688	0.492863	-1.23942	-0.0911999	-0.871885	-1.33887	-0.944859	-1.12512	0.259783	0.665218	0.585138	0.455322	-0.29739
-1.77962	-0.724852	-1.39444	-0.648003	-3.78813	-3.17548	-2.013	-1.62391	-3.58257	-2.92381	-0.687635	-3.32791	-3.75783	-2.69571	-2.42164	-1.50365	-2.06495	-4.61792	-4.05158	-4.93653	-3.24629	-1.99996	-2.97338	-3.83534	-2.98409	-2.24832	-2.02991	-4.32653	-3.92414	-3.45582	-2.3001	-4.153	-2.3199	-4.03848	-2.9442	-3.42967	-3.15937	-1.80389	-4.37985	-3.47891	-2.21615	-0.598644	-2.11463	-1.485	-1.13166	-4.48635	-0.666998
-0.705298	1.18006	0.971197	-1.16817	-0.771969	-0.598385	-4.26017	-1.1425	-3.8903	-2.59475	0.659885	0.929565	-0.252377	0.46343	0.410614	0.542259	-0.823416	-2.3742	-0.28282	-4.52536	-3.68804	0.685915	-1.57148	-0.00224114	-0.101622	-1.49842	-3.99907	-0.0169697	-0.351334	-0.538095	0.141602	-0.334438	0.421919	-0.998226	0.295187	1.59006	-0.425293	-4.71592	-1.01374	-5.72359	-1.04568	1.51172	0.803495	-0.0386448	0.44039	0.156738	0.604979
5.78709	5.4965	5.87941	4.91345	5.80257	4.64821	4.95758	4.97704	3.73647	4.50973	4.66742	5.40967	3.31821	4.72481	4.84368	4.67842	5.21228	4.3418	4.31608	3.37793	3.43395	4.77229	4.46925	4.58869	4.92319	4.86735	4.32937	5.35948	5.02818	5.38331	5.60202	5.759	5.16054	4.8289	4.45346	3.56176	6.31328	5.41648	5.33049	5.52882	5.1738	5.67144	4.45815	5.05843	5.00186	5.85786	5.06377
-4.94227	-3.48588	-2.76872	-3.38693	-4.04529	-3.80792	-3.64531	-4.59022	-4.67226	-3.29574	-3.53407	-3.1788	-3.91112	-2.75363	-4.28121	-2.93043	-3.42841	-5.99424	-3.88588	-2.6236	-3.16794	-3.93822	-2.48223	-3.29134	-3.21548	-3.6596	-3.77577	-3.00655	-3.84962	-3.55194	-3.77825	-4.97075	-3.95602	-2.39926	-3.55076	-1.81422	-3.23962	-2.26937	-3.20461	-4.58982	-4.51422	-4.30027	-3.60212	-1.61513	-3.83847	-3.78432	-3.46665
-4.5072	-4.95366	-5.21285	3.44578	-3.93928	2.71202	-4.06981	-5.00522	-3.19204	-5.55486	-3.32981	-4.86945	-3.29478	-4.13026	-4.13723	-3.93064	-3.86224	-4.57369	-3.31827	-3.36085	-3.19508	-3.79364	-2.83362	-4.14653	-3.549	-3.64691	-4.51835	-3.5849	-2.54506	-3.11539	-3.40128	-3.47296	-4.5274	-4.55314	-4.32118	-3.52342	-4.57003	-4.88454	-4.37205	-4.92682	-3.64472	-4.25549	-3.89039	-3.93534	-4.0662	-4.41468	-3.20324
-0.825262	-0.367414	-0.271162	-4.30133	-3.56138	-4.62407	-3.927	0.0225906	-2.04539	-2.40052	-0.704371	-2.87138	-4.13078	-4.89388	-3.33902	-1.4336	-4.1711	0.872518	-1.73584	-3.82724	-3.94017	-4.39877	-2.65909	-3.52206	-3.47714	-0.736996	-0.587557	-2.64156	-3.05497	-1.85736	-1.55605	-2.62533	-2.34498	-0.930651	-4.84867	-3.96841	-4.20561	-4.80912	-4.26808	-4.3327	-0.752003	-5.77738	-0.285255	-0.363857	-0.578373	-0.320227	-2.14117
3.02849	4.25379	3.91179	4.711	2.26002	4.38521	3.53134	4.53358	3.5782	3.06809	3.88822	2.766	3.82115	4.433	3.41919	3.64597	2.61717	2.68181	4.28126	3.10567	3.59773	3.54761	3.29592	3.97308	4.77323	4.00137	4.63343	2.58014	3.38508	2.62632	1.60565	1.53305	4.68905	4.07149	3.39005	4.3693	3.39422	2.36339	3.42255	3.76436	4.64581	4.19335	4.31989	4.82252	3.69794	3.52091	4.16698
1.51435	1.21419	1.4894	-1.1225	-2.17958	0.395214	-1.82005	0.597013	-0.480356	1.01914	0.147688	-3.78001	-4.19453	1.71467	-0.412447	0.578297	0.143616	0.579722	0.829901	0.803993	-3.15963	0.862915	-0.794823	-0.0640869	-1.04889	0.234228	-1.68434	-4.07276	-3.97904	-0.127968	-2.66762	-0.653742	1.69444	0.378489	1.59413	0.462753	-2.25564	1.12066	-0.212759	-0.728405	0.501562	-1.54299	1.83745	1.51235	1.43822	1.34103	0.651726
-0.980461	-0.335171	-0.809526	-0.499269	-2.61358	-4.07425	-2.16518	-0.489042	-1.64934	-0.624672	0.083746	-3.76823	-1.98841	0.716576	-0.372942	-1.99676	-2.25537	-2.72365	-2.50172	-2.01157	-2.54289	0.65531	-2.87282	-3.01265	-2.99155	-0.50337	-3.17381	-0.939018	-3.64788	-1.68564	-3.22033	-1.31203	-0.975546	0.733982	-0.347549	-1.58109	-5.4629	-5.18534	-2.03815	-5.33702	-2.46282	-1.76706	-0.105711	-0.842018	-0.144766	-0.909071	-0.392401
-2.08492	-2.96548	-0.302788	-4.59174	-2.36076	-2.72198	-3.55464	-2.9406	-3.57126	-4.22963	-4.3456	-4.00167	-1.02603	-3.2775	-1.60654	-1.15955	-4.11121	-4.1441	-3.28818	-4.07879	-3.89439	-4.21512	-3.63509	-4.0469	-1.1678	-3.53978	-4.39485	-4.13378	-2.82918	-1.34438	-3.34857	-3.292	-1.47747	-3.53708	-5.01441	-3.88829	-2.77701	-3.90072	-4.04822	-2.94919	-3.78503	-0.0823917	-1.35378	-1.36975	-1.24461	-0.393881	-0.737963
4.85286	4.60142	4.56166	3.4244	3.20707	3.83082	3.48243	4.34522	3.60627	4.40298	4.2406	3.35896	1.92453	4.29977	3.30097	3.86037	3.30274	3.50401	4.46098	3.91845	2.63034	4.1712	3.03839	3.14447	3.53434	2.5913	3.87014	3.63154	3.08997	3.24927	3.20664	2.59211	4.59539	4.50168	4.83781	4.22723	5.11719	4.19286	4.23744	4.00269	3.72194	2.70675	4.34551	4.42848	4.91747	4.62306	4.53809
-0.450273	1.12944	0.774139	-0.632641	-1.21233	-0.735493	-0.483759	0.613073	-0.65362	-0.170719	0.732134	0.400206	-0.130663	-0.969702	-0.0672646	0.456388	-1.2342	-0.796873	0.408533	-4.38692	-1.41666	1.34179	-3.21993	0.457155	-0.577898	-2.30214	-0.142431	-4.06096	-1.91768	-2.86363	-1.13196	-0.377218	-0.0672321	-0.155222	1.07601	0.758572	-0.647808	0.515911	1.05407	-0.598043	-2.04485	0.427008	0.618545	-0.224806	1.84723	-0.154909	1.90712
2.6661	2.63149	2.23829	0.289717	0.447321	1.21612	0.974564	1.82636	1.39317	1.72439	2.32623	-1.37667	-0.893846	1.60272	1.03001	1.82931	0.713711	1.74405	1.688	1.73623	-2.34061	2.31761	-0.156694	-3.86325	1.07472	-2.81308	1.44078	1.85664	1.33888	0.490667	0.927708	1.23698	1.56254	2.90376	2.35079	0.583883	2.23712	2.19448	1.58001	2.7341	2.76241	2.44735	2.16303	2.4558	2.23667	2.52762	2.36509
4.22421	4.18332	4.39386	3.06546	3.64274	3.97535	2.03219	2.68658	2.34868	3.3192	3.38992	2.98216	3.76927	3.27079	2.86219	2.90337	3.13999	3.17766	3.45047	1.86685	1.08317	3.3637	1.44378	3.00701	3.5961	2.6786	3.32637	3.49642	3.32662	1.16713	2.89464	2.80292	3.88869	3.53414	2.30031	3.18759	3.46141	4.06232	3.74728	2.4279	2.04468	3.71537	3.53031	3.51866	3.46994	4.51045	4.13701
-0.0870647	0.0657234	0.491018	-2.13483	-0.465271	-1.49992	-1.64451	-0.33503	-4.365	-0.233873	-0.370846	-5.03737	-4.07384	-0.726292	-1.14378	0.910614	-4.11287	-0.181004	-1.22494	-1.84369	-1.22881	0.0393677	0.16898	-2.24128	-3.14851	-1.49616	-3.57571	-3.33625	-1.35953	-1.79771	-0.790529	-2.90754	-0.0984554	0.682364	-0.263325	0.334629	-4.80808	-1.26869	-1.2876	-2.40449	-0.58873	-1.83944	0.26409	-0.247299	0.586531	0.121233	0.572987
-3.75405	-3.2072	-2.12877	-4.34704	-4.16166	-4.223	-1.87638	-4.41808	-3.34334	-4.20213	-4.92703	-2.72911	-3.58124	-1.70887	-4.27881	-3.24789	-3.72648	-2.90611	-1.91481	-5.07799	-4.33618	-5.35498	-3.93936	-3.9992	-1.75223	-4.34869	-4.28041	-4.93668	-3.40485	-4.52309	-3.08877	-2.37184	-5.35174	-3.2512	-3.71321	-1.05848	-4.19826	-3.32534	-4.25909	-2.74526	-4.4138	-0.0791988	-2.57979	-2.30199	-2.63474	-2.53768	-2.66285
3.18305	4.13614	3.5577	3.01448	0.696283	2.66052	1.98646	2.9386	2.08188	3.15062	3.7637	2.91276	2.18191	2.89103	1.71502	3.58148	1.44911	2.94353	3.31108	2.63288	0.0952835	3.1937	1.22211	1.45698	0.651066	2.56366	1.57874	1.90169	2.48045	-0.910864	1.51535	1.02126	3.45071	2.62637	3.72905	2.60414	2.27175	2.84967	2.38047	3.52023	2.93436	3.98856	3.82869	3.44508	3.53897	3.3933	2.91723
3.81001	3.41177	3.75374	1.09793	1.91714	2.70456	2.67302	2.35754	-0.413099	2.72554	2.6828	1.37598	-3.73158	-0.357225	2.28593	0.414311	1.64479	1.12407	0.243063	1.83536	2.34139	1.92837	1.97264	0.196493	-0.907757	-3.56054	0.155121	-1.7033	1.41283	1.24264	2.42141	0.293415	2.80777	2.46685	2.66218	2.08925	2.02534	2.52463	1.05754	2.32175	2.28563	2.47477	2.37248	3.03516	3.27314	3.68747	2.51487
2.28065	2.22669	2.33492	0.988241	-0.551672	0.0588531	0.587025	1.72866	0.600702	0.0716419	1.05338	0.773247	-0.373451	2.18949	1.40135	1.42593	-0.542274	0.185875	0.199183	0.0436173	-1.04902	1.73071	-1.94339	-0.371433	-0.646927	0.493841	0.718611	0.094656	0.784817	-0.685791	-0.77882	-0.424177	1.37603	2.03158	2.15233	1.40089	-0.0658493	1.39186	0.611059	-4.55815	-1.5126	-1.485	2.09664	1.96258	1.11584	1.26768	1.01207
5.076	5.02331	5.14693	3.89593	3.45417	3.10477	1.51903	4.50859	4.20433	4.01156	4.58265	1.98635	4.1893	4.99893	3.42479	3.28353	3.63607	4.72358	4.3597	3.84627	3.22439	4.61545	1.89193	3.2856	2.5611	3.31918	2.66549	3.40669	4.18125	2.66205	2.66037	3.20494	5.08609	2.97154	5.28302	4.24305	4.5185	4.84481	3.74759	3.45642	0.870703	1.52054	4.95252	4.88199	4.63438	4.39656	3.86236
0.651014	0.00364304	-0.0883999	0.824205	-2.85578	0.681257	-0.448841	-0.898603	-3.60962	-1.74443	0.43605	-2.69373	-3.09419	-0.42222	0.365675	0.0329819	-0.857048	-1.42106	0.215898	0.210804	-3.53314	-1.39213	-2.84059	-0.685316	-1.67773	-2.71695	-1.85746	-0.670444	-4.64235	-4.54526	-2.85054	-1.57726	-0.269522	-5.70529	-1.03623	-0.00286293	-4.69699	-3.06161	-0.625807	-5.04558	-4.35642	-4.14992	0.497534	-0.277431	1.07491	-5.39097	0.971291
-0.329308	1.61149	0.378618	0.547146	-2.32071	-0.0625629	-1.45893	0.939097	0.246984	-0.919447	1.25396	0.350426	-3.72122	1.86421	-0.686997	0.287193	-2.00334	0.936195	-0.93922	-1.81926	-3.55027	1.17336	-3.96138	-1.59861	-1.43433	-0.154819	-0.953367	-1.503	-1.4444	-1.7933	-1.62748	-3.63963	1.16024	-0.195402	1.09102	-0.824987	-0.3374	-0.417732	-0.846451	0.0504799	-1.69162	-0.155758	1.26752	0.927734	0.517475	0.459726	1.21071
-1.31126	-0.241201	-0.659296	0.301016	-1.21241	-0.81323	-2.97996	-0.0105438	-2.32663	-1.81413	-1.21147	-2.06075	-0.359659	-0.659252	-2.47315	0.345779	-1.04734	-2.83806	-2.57327	-4.57415	-3.81505	-1.99641	-2.37113	-2.4639	-2.44464	-3.84635	-3.33676	-1.1831	-2.01939	-3.05444	-4.40486	-1.14398	-0.372045	-1.47481	-0.198343	-1.09156	-1.80501	-0.984728	-1.61221	-2.99486	-4.19533	-3.15136	0.0798607	0.0614948	-0.00171661	-3.49834	-0.278879
-2.05905	0.108707	0.141651	-4.79155	-4.46433	-4.03584	-3.81912	0.0303249	-1.22004	-2.65387	-0.851986	-3.53816	-4.00962	-1.12657	-4.54461	-1.24353	-3.51559	-1.61776	-2.39889	-1.71949	-2.67015	-1.54262	-4.25863	-1.98879	-2.93328	-2.51208	-3.86559	-2.55709	-2.5139	-3.19969	-4.05357	-4.2733	-4.19703	-2.65098	-1.32548	-1.35849	-3.25488	-3.27681	-1.79112	-0.256178	-4.23992	-5.72056	-0.0424233	-0.664537	-0.661852	-0.261953	-0.440294
-4.98581	-2.021	-3.75892	-3.9527	-4.3262	-3.92998	-3.32305	-2.83733	-2.84994	-5.32883	-4.65341	-3.70133	-3.70673	-2.46067	-3.02045	-4.24064	-4.44881	-4.48085	-3.55486	-4.24575	-3.58536	-4.42014	-4.15984	-3.98245	-3.90675	-3.92679	-4.28353	-2.02169	-4.83845	-2.97841	-4.39449	-3.6286	-3.53357	-3.66683	-1.88359	-4.582	-2.10084	-3.72997	-3.64502	-1.31733	-4.20874	0.275846	-2.64904	-3.98161	-2.40122	-2.49204	-2.97229
1.21664	2.24897	1.35999	-0.421724	0.33606	0.668137	0.903549	0.643488	0.0431023	-0.599447	1.22653	-1.1261	1.00514	2.25435	-0.406996	-0.865229	-1.15018	1.26532	1.16374	-0.651014	0.948139	1.3978	0.698727	-1.50726	0.2645	0.161682	1.0273	0.362486	-2.85473	-2.17176	-2.5649	-3.39061	0.905783	0.758469	1.02048	-4.69883	0.19758	-0.187319	0.167387	0.477192	1.45303	2.13567	1.57382	1.31815	1.59389	1.73626	1.4724
0.949242	1.95157	1.3504	1.5061	-1.15311	-2.37508	0.346441	1.14899	-4.11756	0.407587	1.32322	-3.19238	-3.72393	0.953005	1.51241	-1.12371	-0.106651	0.187349	0.47448	-0.777121	-2.98437	1.38007	-4.18855	-3.09139	-0.0883293	-0.603817	1.57096	0.0119896	1.14436	-4.19232	-3.71213	-3.61861	1.61194	-2.16128	0.811575	-1.21805	0.771822	0.287312	0.842871	0.235386	0.212137	1.82683	1.12076	1.16371	1.04814	0.476397	1.90896
-4.37812	-3.99348	-5.62812	-1.82403	-3.15932	-3.47495	-3.86558	-4.80546	-3.33274	-2.5531	-1.69152	-3.18852	-3.79092	0.134222	-1.03857	-3.54228	-3.92711	-3.96897	-4.68112	-5.358	-2.79545	-4.12174	-3.79809	-2.51946	-4.1149	-4.71876	-4.37242	-2.75667	-3.83438	-4.78891	-2.92176	-4.50314	-3.62926	-2.10994	-1.82848	-1.79758	-4.38893	-3.60671	-4.09627	-3.82733	-4.23219	-4.31611	-1.95404	-2.95702	-1.63222	-3.0235	-1.66231
2.80311	2.38285	2.69602	2.0616	2.04247	1.80356	0.323454	-0.77413	1.44824	2.0994	1.52923	0.821465	3.04693	2.60021	2.25092	1.53077	1.46323	0.451031	1.56223	1.44675	-0.0281563	1.64366	0.928848	1.66229	1.36273	0.25811	2.03713	2.65924	1.32909	1.7966	0.848757	-0.210936	2.74004	1.56826	1.88155	1.6896	2.6959	3.43585	2.25038	1.70898	0.811121	0.255827	0.404024	2.34022	1.30166	2.71438	2.123
-3.36124	-0.686724	-0.889563	-0.252312	-2.86376	-0.363983	-2.26823	-1.00572	-4.55481	-3.13825	-0.623894	-4.60274	-0.20554	-0.405399	-3.15235	-3.20343	-2.17598	-2.10382	-1.93324	-4.80268	-3.61924	-1.46589	-3.86689	-2.62713	-4.86559	-4.01267	-4.52424	-3.91858	-2.97576	-3.77973	-3.89469	-3.73383	-2.54433	-2.11601	-1.76612	-2.15076	-3.79821	-1.93656	-3.04637	-3.80065	-3.44249	-1.79298	0.255882	-2.2498	-1.14256	-2.11455	-0.723099
2.40418	2.50848	2.61565	0.896788	0.182413	1.0509	1.80142	1.06752	-1.69356	-0.522272	2.38984	2.1436	1.90601	0.610863	2.20584	1.88681	2.38638	1.76373	1.69118	0.499947	0.67997	1.99509	1.25852	1.69625	0.842943	1.81537	2.35104	1.22882	-3.41221	1.53636	0.891834	2.16727	2.8916	1.97632	2.18577	2.40792	0.919544	2.79162	1.25487	1.68825	1.84122	2.35696	2.48853	2.43459	2.59611	1.84425	2.49203
1.63861	1.78084	1.06879	1.21219	-0.297996	0.537064	-2.00015	0.43482	-0.708601	0.652412	1.3316	-0.606344	-0.260954	1.03502	-3.52323	0.346251	-1.87598	0.0193958	-0.949211	-1.10532	-1.92973	1.24848	-3.61577	0.724028	-0.425808	-0.922779	0.0542946	0.276453	-0.102673	-0.805443	0.77972	-0.629816	0.335216	0.0406189	0.978558	-1.16227	1.32765	0.379221	-0.1208	-0.973677	-1.24411	0.336046	1.31358	0.845461	1.04362	1.22581	0.562469
0.553169	-0.085371	0.637842	0.365702	-3.4385	-0.984512	0.0871182	-4.18411	-2.65457	-1.39596	-1.74282	-0.179268	-1.19145	0.585232	0.683741	0.685082	-1.27561	-0.585318	0.565205	-4.67617	-3.86386	0.151909	-1.06814	-0.235428	-3.72012	-3.3346	0.22847	-3.80945	0.113792	-0.1835	-3.12068	-1.91547	0.0562363	-0.545769	-0.525126	-1.53534	0.663872	-1.53958	1.04117	-2.38958	-3.31203	0.256346	-0.18009	0.721626	0.475428	-1.0899	0.498163
-3.45984	-3.67129	-3.03069	-7.2511	-3.35562	-3.96793	-4.48058	-4.63455	-3.07967	-4.01578	-3.15583	-2.84856	-4.76164	-5.40852	-4.09273	-2.83413	-3.62838	-4.98545	-3.58335	-4.2167	-3.13068	-3.86851	-3.07544	-2.82706	-4.35649	-4.24314	-2.50164	-4.17845	-3.2878	-4.53814	-3.032	-3.07929	-3.56551	-2.23782	-3.77755	-3.74844	-2.65414	-3.16782	-3.23645	-4.31843	-5.49093	-5.93138	-3.95146	-3.39574	-3.85393	-3.07542	-3.11983
-0.861746	0.155777	-0.729506	-4.5871	-3.49046	-2.47176	-3.07399	-1.30246	-3.95083	-0.874922	-0.792255	-0.974459	-3.49517	-1.22229	-1.11346	-4.18068	-2.08449	-1.01862	-5.08404	-5.544	-3.66102	-3.61164	-4.02607	-1.48327	-4.06083	-3.71162	-3.65752	-2.25916	-3.82875	-2.31208	-3.02721	-3.51656	-3.13009	-3.63825	0.149162	-3.67689	-3.2183	-4.19637	-4.01388	-3.93771	-0.507948	-0.345141	-0.186993	-2.26773	1.03534	-1.29775	0.269823
-0.0948391	-0.15769	0.378777	-2.03135	-2.12803	-0.877384	-5.39306	-0.865477	-2.10501	-1.05484	-0.721005	-2.09226	-1.31001	-1.26151	-3.34374	-1.39177	-2.75885	-3.70461	-4.66089	-3.65935	-3.94098	-0.355602	-2.97698	-1.55467	-1.69822	-1.16376	-0.0631447	-2.94912	-0.967468	-2.5224	-3.63272	-3.09941	-1.22267	-1.03972	-0.18515	-1.43315	-0.394699	0.105419	-0.987877	-0.594887	-0.0551853	2.03224	0.281666	-0.708538	0.393843	-1.5616	-0.029089
4.27249	4.11926	4.17176	3.2261	2.86095	3.43385	0.203709	3.20057	2.0418	3.74629	3.57387	1.97089	0.0682411	1.94855	-0.25318	2.65569	2.00648	2.36198	-4.52855	2.84056	0.260201	3.71338	1.94803	1.68732	2.34763	1.79004	3.47695	0.981142	2.30248	2.71645	2.41277	2.19804	3.98505	1.17697	3.00189	1.54556	3.14752	3.30654	4.01979	3.4585	2.75359	3.74621	3.81905	3.97275	3.9764	3.80019	3.8649
2.84803	2.91999	3.13888	1.83647	1.69683	1.91244	-3.64752	-0.0305862	2.32838	2.75284	1.00421	2.62066	2.42063	1.67673	1.88486	0.476545	2.17269	1.65613	1.40402	-4.9935	-3.34011	2.57226	-3.63952	1.37217	0.764124	1.26596	0.351147	2.69317	2.29084	0.747232	2.90915	2.43856	2.60385	1.91426	-0.37661	1.98049	3.75395	2.19656	1.82924	0.91856	1.7625	3.48326	1.87963	2.83739	2.82415	3.52162	2.75347
3.37477	3.17384	3.41845	1.99707	2.38747	3.35121	2.52278	2.40033	3.05166	0.905058	2.29339	3.61182	1.49188	2.6768	2.32594	2.38997	1.63193	0.540808	2.04157	2.32238	2.05674	2.35932	1.84594	2.35214	2.48147	2.51027	3.1267	2.35253	2.79445	2.60811	2.94905	1.5032	3.27451	3.54684	1.33573	2.95351	3.50355	2.39585	3.35025	0.378119	1.03348	3.39559	1.7382	2.6789	2.57661	3.43764	3.00975
2.16754	3.26001	2.58737	2.18277	1.78767	1.79996	-0.00677109	2.27781	0.470875	3.47867	2.3283	3.28353	2.22239	2.43378	1.08507	1.24438	1.14292	1.75666	2.26843	0.885479	1.07366	2.83015	-0.931982	-0.670872	1.34117	2.65829	0.554491	2.8927	2.64606	1.20995	2.65557	1.99802	2.33551	1.7422	2.73743	2.21951	3.08774	1.92958	0.902773	1.95839	2.08664	4.49948	2.9263	2.80033	3.15907	2.81004	3.18521
-1.10487	-0.649578	-0.850197	-1.11477	-1.71827	-1.23691	-3.58284	-2.65111	-2.04829	-0.788782	-1.09598	-1.0663	-0.582415	0.836565	-3.5077	-0.758165	-1.85528	-2.64924	-0.760088	-0.240967	-4.43845	-2.20406	-2.01923	-1.70209	-2.71161	-1.19449	-0.261406	-0.944752	-0.636738	-1.2446	-1.77286	-1.32228	-0.556921	0.997686	-1.1024	-0.0791969	0.174315	-0.669573	0.209965	-0.113819	0.378021	-0.51379	-0.514311	-0.547875	-0.603434	-1.22135	-0.977383
-2.99261	-4.64917	-3.87331	-5.11862	-2.86376	-5.09238	-3.86493	-4.40744	-2.98127	-4.81974	-3.23937	-3.8036	-1.39054	-1.17237	-3.78468	-1.19574	-3.21608	-4.93746	-3.67046	-2.60404	-4.02481	-3.0635	-2.39183	-4.04034	-4.30015	-4.33742	-2.97003	-2.3387	-1.77659	-2.03949	-3.29796	-3.62003	-2.22741	-3.37029	-5.0783	-2.60753	-4.11721	-4.62617	-2.02206	-4.93966	-3.54627	0.852421	-2.94266	-3.06481	-1.77571	-4.23304	-3.09052
-4.95728	-4.65986	-4.14462	2.24267	-3.80846	2.07944	-2.56085	-4.43483	-5.16196	-3.47648	-5.39759	-3.31418	-2.22095	-4.73555	-5.30898	-4.51632	-3.52119	-5.14214	-3.14975	-2.97786	-4.19041	-3.31664	-4.77581	-2.66583	-4.15561	-3.28809	-3.63143	-3.49797	-4.18297	-4.19796	-3.98742	-3.95946	-5.3968	-5.5116	-4.29887	-4.05747	-4.85951	-4.19344	-3.91041	-2.939	-4.92631	-4.45663	-3.82676	-5.05157	-3.23117	-4.90834	-4.66562
-3.7557	-2.11518	-2.48369	-0.456886	-4.04326	-1.29119	-4.75172	-4.63772	-4.76281	-2.5802	-0.928392	-1.39385	-3.90973	-5.0377	-3.4424	-1.07389	-3.83712	-3.5107	-3.54665	-4.25402	-4.80178	-5.04241	-3.88402	-1.33888	-2.83339	-2.08964	-4.77601	-3.45902	-4.12831	-3.35176	-2.2352	-3.0741	-2.30536	-4.4065	-1.26473	-3.88387	-1.92616	-4.15869	-4.41589	-2.88048	-2.22068	-4.99851	-4.27501	-2.59591	-1.49525	-5.10509	-2.7155
1.53805	0.308559	0.943087	1.10636	-3.86922	-4.79151	-1.37971	-1.80949	-3.88038	0.443707	0.583586	-1.81996	-4.18278	-2.22741	-3.6465	-3.19394	-1.82791	-1.8254	-3.69776	-0.274912	-1.92669	0.189461	-1.21765	-0.142597	-0.853058	-1.53209	-0.758389	-0.534626	-0.274925	-1.95354	-2.35832	-0.899664	-1.80965	0.227379	0	1.74134	-1.04359	-2.32775	-0.232328	0.252953	0.050436	2.65045	0.641844	0.22485	0.942537	0.0416756	0.383486
-3.80667	-1.20265	-0.941864	-2.24751	-2.24585	-5.6546	-2.84494	-2.42685	-4.76894	-2.76841	-2.47077	-3.60641	-3.16807	-3.60693	-4.09039	-5.27957	-2.82376	-3.41214	-2.463	-3.72035	-3.68085	-4.06315	-2.98633	-2.13518	-2.57896	-3.99159	-1.46048	-1.46831	-1.80838	-2.4906	-3.29619	-2.74415	-3.02106	-3.57584	-3.33391	-1.7472	-1.9414	-3.29765	-2.12169	-3.19323	-1.86275	0.47694	-3.85588	-1.72606	-0.359533	-2.35039	-0.67959
1.53137	1.25784	1.22838	1.18526	0.903004	0.925005	1.42981	-0.387327	1.72072	1.11306	-0.100182	-3.28638	2.34033	0.129652	1.65908	0.41444	-0.326103	0.0210495	-0.052681	2.22869	-1.91663	0.0476131	1.24834	0.713936	1.60204	0.255911	2.31212	2.76453	0.86063	2.25279	1.85243	2.06657	1.01862	1.77163	0.132322	-3.48411	2.02183	1.26267	1.73525	2.4694	1.89709	0.121532	-0.0348091	0.189323	0.00171661	1.33797	0.489742
-2.84423	-2.7167	-3.57214	4.86861	-0.143934	3.72666	-3.31806	-5.08259	-2.80917	-5.47394	-5.47211	-3.62865	-3.0845	-4.85673	-4.59782	-3.58703	-4.64905	-4.91714	-4.70727	-3.37799	-3.17814	-5.75918	-3.77756	-4.589	-3.63955	-2.64875	-3.57696	-5.25059	-3.08918	-4.30348	-4.44821	-2.58813	-5.60191	-3.32069	-4.37045	-4.39698	-5.309	-4.73989	-3.21928	-4.16244	-4.37142	-4.35517	-6.36535	-5.69252	-5.47275	-4.3315	-3.37072
-1.35058	-3.00046	0.206594	-0.608442	-0.748377	-3.29366	-3.12169	-3.88837	-2.88074	-3.63622	0.307596	-4.1904	-5.91234	-2.85005	-3.44942	-4.27409	-1.72908	-1.07151	-4.02285	-4.06686	-3.99209	0.0232181	-3.76141	-3.32648	-4.28149	-2.22556	-0.651543	-0.676584	-2.2841	-4.30702	-4.05544	-3.52518	-1.73042	-2.49528	-4.05393	-4.1582	-5.74644	-0.360985	-1.47846	-5.24351	-4.40488	-4.53773	-0.466349	0.196476	0.036253	0.0426197	0.227533
0.735157	1.41948	1.80833	0.0391865	0.263077	-1.28078	-0.768297	-1.81962	-0.756256	1.6537	1.64155	-0.525274	-0.741878	0.876675	-1.67593	0.211151	0.425482	0.910296	1.80161	-1.64786	-1.1182	0.896215	-1.13137	0.0237369	-1.42825	0.219463	-0.796578	2.2007	-0.404621	0.687878	-0.87027	-0.436014	0.451935	2.51711	-0.649744	2.10727	0.516403	-0.658133	0.0231228	-5.59808	1.27856	0.277691	1.76623	1.26983	1.2108	1.56183	1.32503
-4.85975	-4.36317	-3.59579	2.73024	-5.1965	0.957233	-3.35272	-6.67834	-2.82959	-5.49375	-4.07015	-3.62611	-2.82186	-4.65038	-2.61055	-3.71701	-4.8785	-4.27929	-3.37189	-3.53359	-3.97868	-4.73826	-3.73481	-4.36254	-3.77076	-3.70008	-3.46783	-4.48151	-4.68623	-3.6943	-3.42607	-3.52556	-3.28099	-4.62989	-4.61616	-5.38396	-3.47806	-4.34746	-3.08675	-3.83341	-5.51997	-2.31099	-3.18438	-4.64966	-4.08177	-4.05714	-4.75676
0.0813675	-0.375376	0.102011	-0.0906277	-0.9778	0.156176	-3.51382	-1.79845	-3.81736	-4.54254	-1.15342	-2.75854	-1.08367	-0.225943	-1.38734	-1.62768	-3.11076	-2.03485	-2.48515	-3.67096	-3.12745	-0.700623	-4.46357	-1.50842	-2.92998	-1.38747	-0.515268	-2.30605	-2.55628	-1.47239	-3.98134	-4.485	-0.89653	-0.489338	-0.759754	0.00543976	-0.910067	-0.686796	-1.61131	-3.89364	-4.3711	-3.26427	-0.302921	-0.626226	0.22798	-1.61367	0.249195
-3.5302	-4.19736	-1.72555	-4.77124	-3.61791	-5.62805	-5.06359	-4.69514	-3.28387	-5.84534	-4.07671	-3.371	-4.18355	-3.86353	-4.00847	-3.51665	-4.83052	-4.77801	-3.57301	-4.35881	-3.62663	-3.70278	-3.97165	-2.45502	-4.57458	-2.69542	-3.35142	-2.66917	-4.28839	-3.44157	-4.49836	-3.25329	-4.76804	-1.82914	-4.4599	-4.31748	-3.82017	-4.35415	-3.85197	-4.80397	-4.17535	-5.01383	-3.4556	-0.638386	-4.75457	-5.39102	-1.84963
-1.99184	1.50995	0.492228	-1.60291	-4.31822	-1.58695	-1.71161	-0.282265	-0.649416	-0.634497	0.459925	-0.824757	-4.19399	0.805828	-3.04486	-0.0867538	-1.65621	-1.84747	-0.636023	-1.14049	-1.84973	0.368288	-2.13435	-0.296997	-1.72536	-1.54813	-0.907639	-0.602484	-1.22545	-2.05483	-1.30729	-1.18521	0.536459	-0.582756	1.1485	-0.253504	0.612013	-5.24051	-0.916079	-0.856918	-4.45301	-4.6468	0.551317	-0.552868	0.604113	-0.158522	0.707102
1.59662	1.72072	1.4218	-0.798975	-0.207331	0.794846	-0.284901	-2.18066	0.422987	0.713524	-2.41851	0.791956	-3.6808	1.22549	-0.56069	-1.49305	0.434906	0.465593	-0.0805779	0.783588	-3.2432	0.504795	-2.82211	0.231354	1.95858	0.0306435	1.89038	1.48038	0.799856	-3.20066	-2.89639	-1.43002	1.91363	0.822145	0.553368	-5.20326	1.69402	2.60603	-4.96624	2.13749	1.2482	2.23007	1.44516	0.104216	1.9149	1.56157	1.34166
-5.05463	-2.52205	-2.22037	-5.07681	-3.64981	0.0670757	-2.99452	-4.23053	0.524036	-4.10617	-3.46495	-3.62678	-3.07178	-3.60788	-4.52435	-4.2588	-3.8811	-3.88858	-5.22785	-3.97978	-3.62455	-4.21677	-2.18789	-3.17392	-3.82183	-4.16664	-3.09744	-4.95349	-4.33139	-4.84024	-2.20522	-3.71017	-4.46617	-3.35969	-3.62501	-3.02027	-3.99246	-4.60272	-3.87349	-4.66065	-3.82146	-5.25587	-0.87521	-2.86461	-2.34688	-3.04814	-3.6717
1.81151	2.25588	1.95087	1.05041	0.750782	1.95036	1.05049	0.64605	0.410345	0.489615	2.13645	-1.01745	1.73898	2.67396	1.41333	0.779186	1.34009	0.864513	1.90274	1.84939	-1.09168	1.76869	0.536989	1.78905	-0.535122	0.769974	1.93049	1.75157	1.35076	0.400248	-0.43664	-0.53396	1.67494	2.42426	1.12078	2.0783	1.5333	1.32831	0.722273	0.47195	0.930597	1.96025	1.88139	2.13111	2.1898	1.0386	2.25011
-0.112951	2.48668	1.98875	1.44451	1.00408	1.36652	-0.631323	2.88359	0.641405	1.55258	2.05672	1.88625	1.01648	2.7371	1.86885	1.12974	0.212294	0.940071	0.527535	-3.95425	-0.382036	1.03156	-4.06208	-1.14655	1.49814	-0.375931	-1.01589	0.81806	0.35825	-1.93145	0.410606	-4.18266	0.959753	1.89352	2.04118	1.80382	1.54704	-0.488543	1.01294	1.39976	2.04451	4.02763	1.64075	1.37068	2.66244	1.50465	2.35749
3.0343	3.33877	3.33609	2.09277	0.892038	2.05487	1.85202	2.53725	2.13092	2.16964	3.32686	2.08202	1.95768	3.18756	2.85842	1.12474	2.01275	2.26205	2.39384	1.46514	0.555155	3.38383	0.731865	1.84822	1.44011	1.78686	2.25724	2.17311	1.98081	1.25969	0.630964	0.769058	3.47868	2.5346	3.43439	2.72325	1.08709	1.7964	2.52874	2.98927	0.832741	2.90102	3.60783	3.57655	3.57091	3.01359	3.58717
2.94398	3.18833	3.07598	2.33342	2.06925	2.01628	1.7282	2.26201	1.59366	3.06008	2.68764	2.21871	2.04972	2.89617	2.27998	1.91184	2.12407	1.88674	2.67484	1.89657	0.616049	2.6956	-1.51412	3.32406	2.00262	1.97175	2.80468	2.79343	1.88535	1.98851	1.92969	1.75027	2.93992	3.26548	2.57414	3.1745	2.97608	1.87997	2.5075	1.70402	1.28196	2.85451	2.9827	2.9803	3.02817	2.53052	3.16474
-2.2367	-1.29982	-5.07218	-3.4202	-2.64625	-3.39212	-3.38655	-5.92339	-2.98155	-5.19775	-3.96338	-2.10225	-3.17403	-0.659992	-3.03616	-2.86542	-0.966101	-2.07572	-1.23526	-5.16782	-3.71378	-1.46269	-4.20361	-1.42762	-1.65058	-3.71581	-1.64073	-3.45353	-3.99902	-3.13731	-2.32719	-3.20023	-1.82541	-1.21023	-0.066349	-2.63929	-1.12825	-4.15499	-2.18939	-4.94488	-3.79337	-3.85327	-0.885942	-1.13909	-0.759525	-5.17412	-1.22513
-0.0536785	0.308989	-3.93873	-4.24543	-4.46199	-4.83483	-3.21787	-0.469706	-4.80094	-4.91477	-1.92467	-2.91599	-3.88466	-2.86887	-5.02766	-4.51659	-3.44006	-4.81995	-3.57325	1.10303	0.470947	-2.23327	-0.0266781	-3.39915	-3.06699	-1.25338	-3.95975	0.671864	-0.166166	1.51917	0.313213	-3.48135	-0.742748	-3.65282	-5.14726	-1.86906	-4.64405	-4.70118	-4.46337	-3.82499	-3.31417	-5.53878	-0.118855	-0.579577	-0.365578	-0.218958	-0.205963
1.04797	-0.772469	-1.31883	0.356832	-3.55955	-5.02821	-4.64237	-0.350452	-0.672544	0.72242	0.230915	-3.56501	-2.90067	-5.12539	-4.24191	0.238058	-1.56432	-0.171663	0.518131	-0.0439816	-4.4291	1.44066	-2.51421	-1.8207	-2.92193	-1.11418	-1.03842	-0.773659	-3.23019	-0.157543	-2.82687	-1.416	-0.473682	0.559517	0.569811	1.01583	0.970928	1.02762	-4.32367	-3.46779	-3.80769	-1.37825	0.724453	-1.51875	0.862476	-1.38603	1.00149
0.00144577	0.609182	-0.361563	-4.39741	-0.734106	-0.534935	-0.662781	-1.6773	-2.66627	-2.9066	-0.220688	-2.2162	-1.52134	1.71051	-2.58679	0.300713	-2.89318	-3.44217	0.354225	-2.52995	-2.51125	0.712271	-1.22864	0.437849	1.55618	1.25368	1.09121	0.963625	0.252905	-2.87878	-1.3759	-3.58676	-0.531912	0.450522	1.21514	0.871807	-0.602779	-0.677397	1.00385	0.328445	-4.72262	-2.65556	0.87612	1.06308	1.83712	0.0344181	1.49936
-1.72779	0.115971	0.0986938	-1.40555	-4.58814	-0.813496	-3.39286	-0.480017	-2.34871	-4.29924	-1.37593	-3.24212	-4.0897	-0.973251	-4.45579	-3.57808	-2.59321	-3.83332	-3.57696	-3.46605	-3.39459	-0.556612	-3.0496	-3.74692	-2.12227	-2.31897	0.808397	-2.10521	-3.66737	-3.48488	-3.47584	-4.40837	-0.0958404	-0.58325	-0.126516	-3.81434	-4.45465	-2.24275	-1.84573	-5.73508	-3.39457	-3.88841	0.735399	-2.14672	0.648962	-1.90324	0.327818
-1.46873	-0.891787	-3.79997	-0.00266266	-4.20171	-4.27769	-3.84198	-0.991407	-0.930353	-5.74256	-1.52491	-1.86077	-4.07286	-0.442669	-4.45204	-4.39602	-1.72037	-1.74097	-3.48224	-2.11909	-3.2999	-1.22579	-3.63889	-4.4156	-3.27646	-3.55315	-3.71686	-1.35561	-3.64465	-3.66867	-2.5115	-3.88763	-1.39696	-3.08547	-0.270203	-3.38821	-0.635897	-4.06399	-3.6951	-2.06803	-3.93337	-1.73236	-1.92361	-2.22881	-1.35344	-2.57668	-1.4637
0.293984	0.959341	1.3507	-0.0955448	1.11307	0.455793	-0.0856075	0.353481	-4.04816	-0.10482	0.945997	-0.342359	0.338087	0.717255	0.122333	0.380518	-1.3603	-0.0604286	0.138926	-0.157545	-3.037	1.28402	-0.553104	-1.64707	-3.72404	-2.08491	-0.671152	-0.954683	-0.652201	-0.888399	-0.274782	-0.198149	1.30272	1.45417	1.32317	0.22065	0.85297	2.25605	1.19902	0.453236	-0.46377	-1.12711	1.43062	0.643959	0.591837	1.63146	0.847256
3.08258	3.32431	2.84668	2.74317	1.76705	1.875	1.14706	3.22815	1.51787	2.02622	1.91989	-3.27674	1.10775	2.30927	2.03701	0.179363	-1.78403	-0.871225	1.09613	-3.88437	-2.40589	1.84879	-0.416344	-3.95189	-3.73977	-2.90398	-0.994909	-2.51765	1.30121	0.333763	1.25414	0.266703	2.79471	2.94899	3.89878	2.32807	2.54107	0.94631	2.1474	3.15925	3.36095	2.18708	2.60229	3.23531	2.25133	3.02868	2.30901
-3.93436	0.264055	-1.3823	-3.15323	-4.1577	-4.29229	-4.18434	-5.19328	-4.3565	-5.08326	-3.86206	-5.3627	-3.69223	0.866905	-2.5422	0.354292	-3.02209	0.0188045	-3.96559	-4.7637	-4.63943	-4.95352	-3.65231	-4.59553	-3.86101	-3.82918	-4.45199	-3.81285	-4.08542	-4.64341	-4.98714	4.24724	-0.254705	-3.85081	-4.54943	-3.28869	-3.22663	-4.80722	-4.68291	-5.21929	-4.76187	-0.909227	-0.783855	-1.9044	-1.5368	-0.423702	-4.40641
-0.633387	-0.424805	-0.0372124	-1.42193	-4.47238	-0.603108	-3.38219	-4.42167	-3.7503	-5.83479	-0.0206509	-4.85404	-0.190031	-0.455238	-5.04791	-3.38792	-5.26243	-0.325722	-2.68374	-5.4228	-3.94006	-0.202696	-3.27525	-4.26143	-1.95745	-3.45425	-4.35659	-3.5402	-3.08049	-2.32634	-2.98425	-3.90208	0.0133972	-1.71765	-0.431925	-4.78713	0.063364	-4.19409	0.102926	-1.26967	-1.5286	1.82297	-1.46967	-0.830788	-0.766361	-0.00448799	-0.423023
-4.25506	-4.60286	-4.26702	-3.84461	-5.22399	-5.26582	-3.0962	-5.05855	-3.50595	-4.03098	-3.83997	-4.29598	-4.60248	-5.34249	-4.64279	-2.89666	-3.56413	-4.69764	-3.93182	-3.68686	-3.7623	-4.76291	-3.07704	-4.26712	-4.17252	-4.02997	-4.67702	-3.86663	-4.13785	-4.00655	-2.58563	-3.16972	-4.33544	-5.47032	-4.92995	-4.76424	-3.51023	-5.02864	-5.20789	-4.70593	-5.40152	-5.75855	-3.96779	-3.56927	-3.59706	-4.47834	-3.41564
-4.37912	-2.57979	-3.38071	-2.93851	-4.09054	-2.50707	-2.7537	-3.02957	-3.00985	-5.08178	-4.79994	-4.24976	-3.65434	-6.06833	-3.69665	-5.38088	-2.36153	-4.95298	-2.20155	-4.79888	-3.91373	-4.15707	-3.34473	-3.63252	-4.20819	-2.19005	-1.51163	-2.99712	-4.89588	-4.2402	-3.30261	-2.87352	-3.7861	-4.37812	-4.48105	-3.51011	-4.72914	-2.8971	-4.40093	-4.69183	-4.07195	-4.58788	-0.673216	-2.69787	0.0756569	-4.93412	-2.44584
-0.462374	0.521141	-2.58154	-0.779226	-2.1398	-0.133406	-4.47232	-2.83559	-1.84268	-1.61321	-2.21745	-1.70482	-0.327637	-4.56717	-1.67154	-4.068	-3.88222	-4.21305	-0.741121	-4.20378	-2.44858	-1.16781	-3.14869	-3.41838	-4.31239	-4.01345	-3.97675	-3.72931	-4.21852	-2.27173	-2.92497	-2.58208	-4.55297	-1.41899	-1.06591	-1.95776	-1.83517	-1.72616	-3.68591	-4.22361	-4.10057	-2.40829	-0.510509	-1.67528	0.546017	-4.32576	0.0910645
-2.53963	-2.95027	-1.87855	-1.75664	-3.27686	-4.41672	-2.11929	-2.65168	-4.76252	-3.92537	-3.9791	-3.41457	-0.458038	-4.07294	-5.14865	-1.96004	-3.27228	-2.72223	-2.433	-3.65738	-3.07456	-4.7314	-3.45223	-1.86975	-3.95063	-3.78163	-4.2662	-1.77548	-3.94336	-3.38708	-4.01657	-3.62637	-1.95811	-1.03252	-4.13883	-4.01622	-5.80454	-3.7658	-2.6944	-4.04326	-4.90106	-1.27996	-3.05749	-2.31941	-2.13302	-4.28291	-2.44238
2.28237	3.01169	2.87527	2.60384	0.932898	2.4978	-0.070179	2.9156	2.05026	2.14689	3.12992	0.25576	0.46773	2.66652	2.20332	1.84187	0.655268	3.09512	1.90918	2.28039	-3.02957	2.7871	0.705618	1.47745	1.03225	1.76706	-0.450241	0.587673	1.57498	0.23465	-1.83284	-0.132179	2.73316	1.61617	2.6346	2.63331	3.05965	2.6845	2.04546	0.548798	-0.109266	2.11529	3.37707	3.27233	3.17683	2.04238	2.59189
2.33089	2.90418	2.51096	2.1619	0.94861	1.38169	1.04717	2.72052	1.17073	1.06743	2.40874	0.846109	0.470064	2.10837	1.3013	0.753521	1.06842	2.52293	0.459608	0.584728	-1.51313	2.03668	-2.4054	1.7751	1.0857	1.28643	1.10819	1.57909	1.46362	0.36833	1.29843	1.4726	2.67609	2.01319	1.79022	2.75173	1.76436	1.76855	2.2906	0.0875072	-0.243202	-0.210339	2.3816	2.22656	2.02865	2.36418	2.48799
1.66449	2.05649	2.01258	1.6163	-0.965471	0.622639	-0.109259	1.64878	-4.66683	0.678263	1.77939	-1.56968	0.0128651	1.35494	-0.266556	1.48108	-0.401165	2.12189	-0.0679779	1.42195	-2.64565	1.67649	-0.079052	1.212	-0.12748	0.431473	0.141277	-0.31065	1.03459	-0.18992	0.0864601	0.210671	2.57129	2.31833	2.61324	2.86265	1.36032	1.33849	1.01263	-1.60794	0.726099	-0.0176754	2.08676	1.99292	1.29632	1.66106	1.67057
-1.3075	0.144617	-0.443008	-1.96613	-2.03263	-4.72174	-2.61512	-2.67181	-4.11889	-2.9329	-0.898739	-0.343952	-4.31815	-1.8029	-1.0336	-1.19377	-2.19494	-4.97612	-0.0921574	-4.77005	-1.40764	-1.51129	-1.62587	-4.48832	-0.798796	-3.27381	-0.886831	-1.55717	-2.2488	-0.818951	-0.804115	-1.22569	-1.97134	-0.603869	-1.0207	-0.889105	-2.47303	-4.77086	-1.3105	-3.96638	-5.08516	-1.69733	-0.967606	0.0129833	-0.0423241	-0.826885	0.19319
3.3285	4.08189	3.79424	2.98416	0.205015	3.22996	2.24194	3.63912	0.193852	3.64022	4.28441	2.39854	3.07297	3.82461	3.45726	3.85648	2.91743	3.37728	3.75662	3.40134	2.55424	4.08422	2.79252	3.74583	4.12513	3.72671	2.36242	3.15333	3.4033	1.26552	2.31614	2.06026	4.86964	2.63311	4.14044	3.04736	3.02162	2.78887	2.4322	4.95886	4.73965	6.05908	4.55773	4.47749	4.38403	4.0052	4.19369
2.37934	2.38198	1.94566	0.922066	2.36596	2.59253	-0.3557	2.01505	1.76035	2.14013	2.30721	2.50536	1.59141	2.71749	-2.3721	1.60466	0.937775	1.56554	2.41562	1.59208	-0.115667	2.82994	1.67825	1.88042	1.17357	2.55614	2.16289	1.55255	1.17812	1.56952	0.459169	-0.523481	3.18281	1.64708	3.04493	0.372055	2.80033	2.32656	1.54022	2.86532	2.02891	2.44735	3.04729	2.88095	3.08239	1.93393	2.66746
-1.41994	0.379623	-1.68462	-1.71446	-4.83079	-4.81403	-2.20398	0	-3.32253	-4.22277	-2.38717	-3.72207	-3.2803	-0.507908	-5.18262	-5.05145	-4.87509	-0.562828	-2.40662	-1.09174	-4.54532	-2.14912	-2.81335	-2.83452	-2.36096	-4.05696	-0.927784	-1.89401	-4.69195	-3.72075	-3.81807	-3.68089	-2.32166	-0.726915	-0.778832	-4.68209	-5.2576	-0.80616	-4.16174	-4.43976	-3.44219	-4.74814	-1.22542	-1.56716	-4.0187	-0.466042	-0.822769
-5.19723	-1.75113	-2.22777	-5.23122	-4.41754	-3.16191	-3.53239	-2.10841	-2.40528	-5.01873	-1.85007	-4.81686	-1.18263	-0.704569	-3.86171	-1.17607	-2.69991	-3.7248	-2.89396	-5.41176	-3.25885	-1.94566	-3.66905	-2.42474	-3.59093	-4.3154	-2.86394	-2.98106	-3.7	-5.23764	-3.79577	-3.43182	-4.34021	-4.10782	-1.53397	-0.997843	-1.80311	-3.3383	-3.80328	-4.89764	-3.82051	-4.85314	-1.40713	-2.02181	-1.17223	-3.50699	-1.7622
-0.988701	-1.55456	-1.31331	-0.826624	-3.34804	-4.57419	-4.01547	-4.5529	-3.88949	-5.63792	-2.55786	-1.91822	-3.28322	-3.51008	-0.803911	-3.77119	-2.73536	-4.96652	-2.06547	-5.06484	-4.81135	-2.56889	-3.91884	-3.83769	-3.88196	-1.55994	-2.63725	-3.68888	-3.21472	-2.20684	-4.46077	-2.32084	-0.900354	-4.94321	-3.88053	-0.432375	-1.87669	-4.88206	-3.57456	-4.35012	-4.60454	-4.09721	-4.35517	-0.978514	-1.78658	-4.42349	-0.386946
-2.27866	-0.681759	-0.699905	-5.04354	-1.1242	-4.91749	-3.88916	-0.278919	-5.43295	-4.22718	-0.661928	-3.53252	-1.37655	-0.108793	-4.53757	-4.20351	-1.56293	-0.984037	-0.900257	-4.13905	-2.12223	-2.59782	-4.15534	-4.07533	-4.18065	-1.30476	-3.69818	-0.998859	-0.892563	-3.24286	-3.44005	-2.68187	-1.30718	-3.23736	-0.482962	-3.20246	-3.71339	-2.53058	-3.6023	-5.99679	-2.49479	-2.41423	-0.931198	-1.26517	-4.06253	-1.69713	-1.25148
-3.19211	-0.542856	-2.70292	-5.64346	-3.84589	-5.56894	-3.19225	-3.98061	-3.40407	-4.33791	-4.05054	-2.53835	-4.52218	-3.63957	-3.66253	-3.81936	-3.4271	-5.07876	-3.3818	-4.0788	-4.06942	-1.9531	-2.4521	-3.94926	-2.44892	-3.4988	-3.76039	-3.69138	-4.39047	-4.45243	-4.20228	-3.25746	-2.27403	-2.21977	-4.06841	-2.6988	-4.54732	-5.32866	-3.17867	-4.0544	-3.86026	-5.61192	-1.55465	-3.94244	-0.585074	-3.05145	-1.68143
1.50046	1.51252	1.73617	-4.91904	-0.0506954	0.941471	-2.97935	1.07782	-0.250753	-0.146256	1.70192	-5.2101	-2.95768	-0.425699	-3.67509	-0.0323563	0.082262	0.345713	-1.9674	-0.767925	0.180811	1.47537	-1.17444	0.635403	0.605438	-3.80745	-1.19388	0.592806	-0.872755	-0.848787	-0.887859	-0.356941	1.42175	1.36672	1.2437	-2.05068	-0.155367	-2.64691	-0.208782	-5.63254	-2.75126	0.977732	1.70938	1.74344	1.32992	1.02635	1.20537
1.98243	1.78959	1.36227	1.48	-0.654717	-3.52226	-3.31977	-3.50883	-2.19231	-1.33703	1.00423	-0.289249	-3.38297	0.164667	-2.97334	-3.99341	-0.751326	0.464726	-0.204662	1.36535	-3.31694	1.1821	-0.916981	-3.3397	-4.34839	-1.16349	-0.16325	-0.524492	0.0157604	-3.04277	-0.34074	0.0669002	0.616514	-2.03804	0.0329075	0.252211	-1.73051	0.821831	1.44007	1.51884	0.99863	1.97416	1.40701	0.848423	3.03055	1.31013	2.29474
4.97396	4.87765	5.00981	4.28038	5.80051	4.33483	3.20397	5.31146	3.88429	5.16859	4.53768	5.09949	4.0662	4.26497	4.27537	4.09162	4.11782	4.01135	3.70656	3.71467	2.30873	4.44468	3.54465	4.56074	4.01473	3.86556	4.08498	4.08924	4.02964	3.0037	4.0827	5.04913	4.96327	3.94415	4.57127	3.53356	4.11734	5.14733	3.75738	5.41823	4.90107	4.8566	5.03627	4.30037	4.88016	5.42854	4.76591
0.10297	1.5632	0.731821	0.408257	0.280129	-0.653254	-0.297943	1.3205	1.51381	0.577913	0.318634	-0.39069	1.28192	-0.0577488	-4.56068	-1.29617	-0.572578	0.152744	-3.28672	-3.94056	-3.16471	0.48756	-3.6462	0.0683022	0.393789	-0.582998	-4.877	0.811699	-5.19299	-0.413878	-3.32169	-0.70709	2.12986	1.67605	0.972218	-1.61063	-2.04497	-4.39713	0.287758	-4.27258	-1.04587	0.798868	1.3876	1.37745	1.56013	1.20948	2.13893
1.763	1.48274	1.1912	1.40741	-4.22547	0.214262	0.019125	1.52596	2.30465	0.316387	-0.396744	1.1012	1.01334	0.277697	1.28624	-0.0258179	-1.35746	0.289484	1.70631	-0.102362	-4.56274	1.17577	-3.5153	-1.88999	0.748926	0.0180168	1.36394	-2.32822	-0.133383	-4.28963	-1.45267	-0.361441	1.56574	1.42577	1.31531	-0.279665	-2.94059	0.0656147	-0.220747	-4.17411	0.635651	2.65712	2.07769	1.99856	2.52931	0.748467	2.16208
-3.90136	-4.96572	-2.80475	-4.45237	-4.2595	-4.2991	-3.7967	-5.10133	-2.68431	-5.47084	-5.14066	-2.37723	-3.76621	-5.6672	-3.71331	-2.95792	-4.02119	-4.95986	-3.27073	-5.5541	-3.31828	-5.40468	-2.63559	-3.33944	-4.07841	-4.75024	-3.99009	-4.17619	-3.66243	-4.32261	-3.98488	-3.45611	-5.58857	-4.50079	-2.57558	-3.66739	-4.62058	-3.74012	-3.24088	-3.87703	-5.24522	-0.126905	-5.53448	-5.57112	-5.31911	-4.96233	-3.20342
1.98466	1.36369	1.38068	0.635506	1.03033	0.0614071	-3.9011	1.25844	2.00119	-4.19003	0.966457	-1.12513	-3.38149	0.810425	-4.76342	0.764578	0.389275	1.15129	-5.43103	1.67668	-0.0172996	1.91206	-1.07793	-0.155125	0.0980587	-0.0238953	0.137341	-2.33984	1.23482	1.35603	0.088789	0.67712	-0.616915	1.9957	1.35432	-3.16209	-3.86042	1.00976	1.39112	0.130199	-4.39168	0.33086	1.15811	1.62856	1.8076	1.81787	1.45941
-0.937697	-0.946182	-0.360106	-1.68091	-4.86925	-0.588079	-2.85764	-2.29463	-3.75222	-5.02703	-1.47152	-3.65009	-3.27645	-2.30734	-0.952528	-1.73147	-4.99173	-3.61239	-3.97098	-3.27263	-3.83652	-2.02006	-4.21014	-0.388441	-0.706923	-2.7996	-0.405863	-0.882372	-0.00432015	-2.59146	-3.05733	-1.40014	-0.811268	-1.85287	-4.95707	-3.5593	-4.7638	-2.77659	-1.00337	-4.60853	-1.61808	-3.93343	-0.724445	-0.787411	-0.327908	-4.1683	-0.885885
0.246618	1.18619	0.778803	0.669313	-3.32232	0.0575504	0.310373	1.268	0.872585	0.484814	1.33887	-0.903902	0.695305	0.0761528	0.208111	0.779238	-1.64222	-0.579397	-0.588083	-1.86533	-3.66606	1.16908	-2.01809	0.274877	-0.610809	-1.79904	0.234957	0.0970249	0.545084	-1.53305	-4.26054	-2.18161	1.08281	1.31992	0.841337	1.62671	-4.04683	-0.0812683	1.28686	-2.55943	-1.30529	1.80231	1.04368	1.2794	1.20993	0.627146	1.40092
-2.54671	-2.63809	-3.08152	-5.34738	-3.66779	-4.05953	-3.38488	-4.49111	-3.72787	-4.09973	-4.12383	-2.92657	-2.84643	-2.56089	-3.60115	-3.91611	-2.7553	-3.14156	-4.86582	-5.5602	-3.46229	-3.19067	-3.21354	-2.89302	-4.07628	-3.92985	-4.12091	-2.4464	-4.19317	-3.16387	-3.39949	-2.74391	-2.05813	-3.01882	-3.1534	-3.22091	-5.38992	-3.23983	-4.04635	-4.43766	-3.16256	-4.16102	-2.56193	-2.55642	-2.83485	-2.91206	-2.9151
-3.40473	0.556513	-3.10332	-0.557035	-3.87794	-5.28228	-2.70206	-4.66604	-4.55677	-4.60942	-2.28719	-0.900459	-2.44836	-4.12223	-2.73458	-5.14392	-2.65309	-4.32559	-1.88538	-2.13246	-3.99586	-5.28395	-3.90567	-2.75927	-1.79919	-4.98763	0.0103302	-3.76292	-3.24359	-3.51375	1.61751	0.518663	-4.94214	-0.551203	-1.83575	-4.13489	-4.34936	-4.61457	-3.80136	-3.42008	-3.91547	-1.18278	-3.78636	-2.76734	-0.65361	-6.42956	-0.3125
-3.76575	-4.60494	-3.14822	-3.96305	-4.57011	-4.48535	-4.18814	-3.42096	-5.26323	-4.66481	-2.44283	-2.96755	-1.77205	-2.89061	-3.24332	-3.17407	-2.76054	-4.34923	-3.5306	-4.40531	-2.65256	-3.36553	-3.32226	-2.64489	-4.20728	-4.25338	-2.45273	-2.69317	-5.01974	-3.72126	-3.73596	-3.95897	-4.39231	-2.06784	-4.13289	-4.22269	-2.97936	-3.34988	-3.31575	-6.15983	-4.00091	-5.90184	-3.38705	-4.51646	-2.06057	-0.916596	-2.42762
-2.74544	-3.99561	-5.1458	-3.7133	-3.61201	-4.32604	-3.5916	-5.57247	-4.27873	-5.28248	-2.87152	-3.6032	-0.602369	0	-2.16054	-2.95484	-4.53683	-3.35476	-3.29804	-4.2447	-3.44967	-1.41421	-3.48905	-2.77432	-1.06513	-3.05237	-3.18666	-4.68621	-3.76044	-3.90334	-3.54978	-4.3247	-2.44422	-1.50882	-1.16415	-2.2828	-4.91169	-3.6543	-3.57038	-2.03388	-3.58284	-1.36445	-2.36319	-4.44155	-2.87863	-2.00836	-3.63993
2.57801	1.99332	2.78357	1.29399	1.16338	0.716928	2.15866	2.25663	-4.70156	0.848082	2.35446	-3.96891	1.73815	1.85984	-4.15958	2.08197	1.78422	1.5549	2.07609	1.71811	1.14246	1.80464	1.73264	2.17549	-0.352652	2.20866	2.09997	-1.17316	1.61829	2.31136	1.39292	1.21201	3.34393	5.00596	1.92763	2.35985	1.07494	3.64953	2.60019	2.05349	2.65499	2.89277	2.81094	2.77318	2.13671	2.99393	1.95018
0.50565	0.6318	0.182184	1.13703	-1.03449	-2.40068	-2.17406	0.920088	-2.45259	0.601538	-0.0393028	1.50718	-0.557987	-0.790789	0.821688	-0.893709	1.24817	-1.19426	-0.53899	-2.26565	-0.0113468	0.449589	-0.831642	0.395943	-0.903576	0.15188	0.300934	0.739651	-1.02552	0.0158558	-2.05315	-0.716063	0.796566	0.631069	-0.191664	-2.01303	0.720257	2.43954	-1.68284	0.379805	0.634235	1.21474	0.498478	0.747604	1.09199	0.767687	0.930853
1.94028	2.61992	2.13308	0.693661	1.1144	1.56177	-4.0652	1.38703	-2.76374	1.30423	1.91846	-0.0150166	-2.7062	1.44363	1.22	0.723515	1.43557	1.38661	0.988665	0.754482	-0.366478	1.08039	0.0984516	1.12916	0.0116043	0.378786	2.40201	-0.870926	2.1124	-2.54813	-1.25424	0.843082	1.56184	2.57278	0.932539	2.70018	0.691404	1.07683	1.63374	0.949102	0.543034	0.602295	2.79771	2.67998	2.99524	2.22454	2.04347
-0.93779	-0.914425	-0.557114	-1.83589	-4.09737	-2.30448	-3.22315	-2.82838	-3.35182	-2.88277	-1.02184	-1.52013	-0.850332	-1.54418	-4.92303	-4.18106	-3.80105	-3.77291	-2.65359	-3.82286	-2.09207	-4.4894	-3.79232	-0.727482	-3.31031	-4.34961	-4.05803	-1.64518	-2.60603	-3.69315	-3.45989	-2.55746	-0.207632	-5.30136	-1.77658	-1.97219	-3.93996	-0.022377	-2.10187	-5.16056	-1.41794	-3.91037	-1.34527	-0.621687	-2.95868	-2.07051	-1.83675
0.963057	1.90911	0.817801	-0.717535	1.9275	-1.66565	-0.862389	0.0654945	-3.55177	-2.12071	1.54953	2.07439	-4.78238	-0.346643	-2.17112	-0.291307	1.9108	-0.818302	2.0969	-1.05227	2.93879	1.20714	1.84297	-0.724787	-1.15276	1.86456	0.476193	0.991363	1.24199	1.98977	1.00909	-0.203661	1.58507	-0.344614	0.683746	1.95845	-1.78613	-0.753221	-2.94445	-0.289026	0.156473	1.76738	0.715708	1.15929	1.97205	1.55061	1.84518
-4.08933	-1.97666	-6.46092	-0.173447	-4.11326	-4.75551	-3.40205	-3.68226	-1.97806	-2.79935	-6.13152	-2.09649	-3.47681	-1.02748	-1.72646	-0.650728	-3.51732	-3.58124	-1.1608	-4.28621	-3.90802	-3.35622	-4.22048	-3.50133	-1.80764	-3.30986	-4.81641	-4.21054	-3.59016	-4.22493	-4.39454	-2.64247	-1.22525	-6.10286	-1.87987	-4.48114	-4.38347	-4.14459	-1.66876	-5.39978	-2.88319	-0.381128	-1.86911	-6.01415	-2.15521	-4.83581	-2.6604
-4.55199	-0.907616	-4.7822	-1.95038	-4.56665	-2.73928	-3.25143	-0.736771	-3.26402	-1.80766	-2.88715	-4.04214	-2.73479	2.0455	-1.63689	-4.06004	-3.90837	-3.11469	-1.0159	-3.53331	-3.36753	3.33399	-3.59294	-3.38255	-3.96965	-2.86117	-1.1147	-3.21459	-2.67291	-3.37205	-3.6942	-1.83542	-2.26636	-0.37904	-2.6137	-0.0253696	-0.420626	-3.48551	-0.899315	-4.60584	-3.06425	-1.80053	-2.10288	3.40742	5.89603	-0.845202	-0.883022
3.30852	3.28421	3.5673	3.45103	2.06716	3.36761	1.19903	3.09833	1.56677	2.20357	3.15317	1.43227	0.202618	3.5885	3.20592	3.15237	1.7888	2.68212	2.43722	1.11222	-1.24683	2.9505	2.21698	1.26949	2.00715	1.96062	-2.23958	1.63674	2.32059	2.19745	0.542484	1.6037	3.27924	1.5019	3.61873	2.62274	3.19537	4.0698	1.82729	2.24687	1.15647	3.08603	3.45933	3.59043	3.18449	2.69057	2.72504
-2.74584	-0.978407	-3.1233	-2.23926	-3.94436	-1.40882	-2.75503	-4.28485	-4.2655	-2.92684	-1.50954	-3.93884	-3.02839	-4.87682	-1.13209	-3.56501	-3.02584	-2.13311	-2.28054	-5.35127	-2.71382	-2.40071	-4.17629	-1.68723	-4.37399	-4.15081	-0.919235	-3.82255	-2.45085	-2.57104	-4.3258	-4.10664	-2.38042	-4.03601	-2.89454	-1.07715	-0.658825	-1.91165	-3.01332	-5.28355	-3.92047	-3.37444	-2.85371	-1.73034	-2.35441	-3.20719	-1.2252
-1.6521	-0.182337	-2.04827	-3.7727	-2.78918	-1.81685	-4.7635	-0.519346	-1.34892	-4.64081	-1.48585	-4.05292	-2.23856	-0.999954	-1.43017	-2.94891	-3.77888	-4.44912	-3.1655	-3.91309	-3.09533	-4.99532	-4.31058	-3.84054	-2.61318	-2.62263	-2.12648	-2.52028	-1.52589	-4.43457	-3.4072	-4.02664	-2.84181	-2.38869	-5.3258	-2.76171	-3.55795	-4.27151	-3.86031	-3.5575	-3.90301	-1.52985	-2.57686	-4.08125	-1.12466	-1.24458	0.0960426
-0.982008	-0.687824	-1.58794	-1.91678	-3.24152	-3.57599	-1.59834	-1.60075	-3.25196	-4.59215	-0.71492	-2.92814	-3.04605	-1.74917	-2.8843	-4.38553	-1.70272	-2.49352	-1.74086	-3.90551	-4.09058	-4.71485	-4.53223	-1.78495	-3.92866	-2.02349	-3.94427	-3.43436	-3.30749	-3.82121	-3.76716	-2.40243	-2.7599	-1.18636	-1.69746	-0.984221	-0.983803	-4.57041	-2.20315	-2.14308	-3.29633	-0.927439	-1.22033	-1.14757	-1.35062	-2.26397	-0.99107
4.31867	3.97908	3.90086	4.2238	-0.89381	3.68208	4.00657	4.80995	-1.18229	0.428827	4.25023	-1.24691	0.127604	0.989256	0.53314	-0.81678	-1.93489	-1.41084	-0.426275	-2.82525	2.84428	3.63043	2.86761	-0.695938	-2.80478	-2.22138	-1.34078	0.287739	3.71902	-1.92168	3.14101	3.55746	4.70558	-0.844889	0.504286	0.0626755	-0.374275	4.56884	-0.637201	3.75466	3.95373	2.15623	4.48726	4.4281	3.79155	4.11474	3.82883
-1.47744	-1.36709	-4.60278	-3.43114	-1.75493	-4.62304	-2.93567	-5.2848	-3.58013	-1.83048	-1.01298	-1.56914	-2.44014	-5.89379	-4.36166	-4.89522	-2.04903	-1.83712	-3.73296	-4.27953	-1.30464	-1.12343	-1.59239	-2.94553	-3.39994	-4.60909	-0.82336	-4.13962	-3.69955	-2.4169	-2.21694	-3.44577	-1.56826	0.406259	-1.34031	-1.53184	-1.17275	-5.60838	-3.33199	-0.452993	-4.34298	-3.40946	-1.10295	-0.881903	-1.59343	-1.05616	-1.30858
-4.9962	-3.17379	-4.02223	-4.71983	-3.67298	-5.09207	-3.95535	-4.68072	-3.23528	-6.59082	-4.26524	-3.2467	-3.90544	-4.58024	-3.68513	-3.15557	-3.56703	-5.01135	-3.41908	-3.3708	-3.31674	-5.45765	-2.94681	-3.61969	-3.88479	-3.72672	-3.04034	-3.87225	-3.71601	-3.43692	-2.96232	-2.98855	-2.91361	-3.60573	-4.17207	-4.1415	-4.02599	-4.66877	-2.71535	-3.64633	-4.06792	-4.04593	-2.28181	-4.44554	-1.79161	-4.37486	-3.01645
-3.00012	-1.72201	-0.972076	-4.59452	-3.3495	-5.66571	-2.28864	-4.05256	-3.46754	-4.53086	-2.64403	-3.10848	-3.78568	-4.73395	-4.40372	-3.7042	-3.25778	-4.41267	-2.23213	-3.48111	-3.28443	-6.0978	-1.6688	-3.66031	-4.55011	-4.11954	-3.01005	-3.5603	-3.72317	-4.3017	-3.13117	-4.74089	-4.19362	-4.5018	-3.56048	-4.03901	-5.00352	-4.42135	-0.574032	-5.445	-4.62104	-4.06245	-1.45001	-1.26167	-3.49847	-0.615799	-1.32144
-0.0535774	1.01291	-0.97329	-0.953466	-0.140394	-3.77796	-4.08015	-0.0569477	-1.40374	-3.98974	-0.198519	-2.16882	-1.30841	0.746189	-4.69836	-3.50925	-4.20425	-3.62579	0.107557	-5.08393	-3.21967	-0.475819	-4.4558	-2.79066	-4.56113	-1.3457	-3.81297	-1.85735	-0.56999	-1.54338	-3.26408	-3.09277	-1.66091	-5.4276	0.760197	-2.79136	-0.887545	-1.49346	-1.72396	-5.83063	-4.30309	-2.797	1.13311	0.469824	-0.85833	-0.896151	-0.958401
-4.30257	-3.59072	-5.75963	3.0714	-2.87158	3.00906	-3.37601	-3.58726	-3.18834	-4.99667	-4.89944	-3.76696	-3.01901	-4.36938	-3.19668	-4.64104	-3.40771	-4.7404	-3.6602	-3.13845	-3.86607	-3.40917	-2.99153	-2.89884	-3.49643	-2.90598	-4.70021	-3.83916	-3.43289	-3.67075	-3.00471	-3.14253	-4.3678	-4.37141	-3.58902	-6.41833	-1.66307	-4.17997	-2.18232	-4.3291	-5.40673	-4.31838	-4.43673	-4.03471	-3.32243	-4.18677	-2.46403
5.2499	5.01103	5.36883	4.88709	3.52708	3.31448	3.64359	4.91965	4.86178	3.49765	4.64985	1.72189	2.85953	3.48532	2.51815	3.47418	4.09209	5.69883	3.01782	4.03205	3.25083	4.96353	3.44528	3.99103	2.97827	3.10004	4.87502	3.62205	4.07648	3.51967	2.99849	3.31664	5.10181	5.95257	4.45594	4.55597	5.00202	4.83117	3.28306	4.08881	3.11885	3.46787	4.93166	5.1583	4.55159	4.97967	4.64672
-2.23096	-1.14226	-1.67576	-3.77481	-2.08583	-4.75363	-4.75334	-4.23323	-3.78986	-5.01548	-1.72561	-2.51346	-4.52743	-6.50943	-4.65614	-1.99963	-3.53858	-5.31526	-2.97955	-0.25474	-2.69577	-2.51934	-2.09236	-2.11182	-1.62345	-4.21928	-3.60373	-4.95892	-3.6504	-2.98733	-2.44857	-3.81182	-5.27995	-1.98805	-5.8316	-1.67648	-3.67977	-1.22653	-3.27992	-2.28179	-2.03	-3.38087	-0.91396	-4.2481	-0.743696	-1.06562	-1.32518
6.57124	6.71848	6.3412	7.89997	5.01219	7.28242	5.60882	6.26944	5.862	5.50638	6.52381	6.0045	6.16427	7.05273	6.97322	6.26894	5.7458	5.90839	6.23831	5.61649	4.70373	6.36498	5.19471	5.66171	5.81452	6.21948	6.69642	5.56894	6.62146	5.34997	5.54233	5.33721	7.01339	6.75263	6.19184	6.47517	6.68705	6.45556	6.41476	6.11113	6.20072	5.34341	6.7446	6.43525	6.69977	6.6385	6.74692
2.78282	4.06654	3.75645	3.86538	2.7385	3.90008	2.78865	4.09551	3.71793	4.28687	4.39212	3.50634	2.19548	4.25903	3.91871	3.90497	3.16605	3.08569	3.30406	0.0163765	1.70363	4.50674	3.63751	2.67021	3.42782	3.05071	4.2836	3.66333	3.16877	3.29009	2.48942	2.87146	3.95735	3.76476	3.93608	3.64599	4.32979	4.0711	4.11913	4.36248	3.76524	4.78099	4.40902	4.18034	4.9281	3.98423	4.66902
2.22053	3.40064	2.25047	3.28634	0.989929	3.71962	0.393513	2.71155	1.35141	1.59436	1.75914	0.909662	2.74999	2.52097	0.662823	1.39784	0.816195	1.01205	1.33254	1.22381	-0.627211	2.09359	0.684843	-0.751659	1.1965	-1.25271	2.28172	1.0359	0.845865	0.666771	1.01154	-2.91214	2.82254	2.604	1.86508	2.04965	-0.331951	2.65769	2.63048	2.31277	3.20119	4.18485	3.51699	2.42433	3.32238	2.51804	2.19393
0.809387	1.71903	1.50143	1.11533	-0.0617619	1.05151	1.56588	0.995428	-4.48009	-0.541992	0.857151	-3.20903	-3.46432	0.742588	0.880119	-2.21307	0.107593	0.542206	0.359726	-5.47916	-0.996777	1.32965	-1.22253	0.138592	-3.40192	-2.26462	-0.957573	0.109057	0.179285	-3.91135	-2.38244	0.103287	1.00651	-2.38384	1.21788	1.07248	1.15632	1.86932	0.510954	0.136955	-1.03855	-0.737694	2.03663	1.41492	1.80021	0.0325718	1.83709
-4.24729	-4.01098	-2.29762	1.54771	-4.94251	0.809362	-2.02031	-4.68667	-4.26408	-5.05346	-1.31664	-3.30588	-3.5975	-2.91324	-3.92988	-4.56095	-2.84829	-3.63176	-4.32781	-4.14449	-3.3261	-4.36188	-4.34126	-3.09781	-3.61146	-2.6294	-2.03545	-3.1001	-2.15677	-3.55233	-4.0495	-2.65928	-4.47493	-1.73047	-1.57973	-3.87683	-4.17985	-5.05027	-1.285	-3.96779	-3.50379	-5.13057	-5.60214	-3.92924	-1.39453	-5.14134	-2.38392
-1.93271	-0.090971	-0.287108	-0.642319	-2.87488	-4.82695	-3.10491	-5.96246	-1.81736	-1.77936	0.168909	-2.35706	-3.32744	0.424677	-3.65929	-3.55695	-3.54335	-4.59235	-3.56983	-3.68231	-4.13348	-0.581867	-3.99326	-3.1391	-3.18534	-2.42964	-0.469433	-1.18223	-3.17129	-3.62514	-1.33897	-4.40944	-0.614019	0.590004	-0.250963	-2.64249	-3.19573	-2.55573	-3.0857	-1.21402	-4.69431	-3.32552	-0.834427	-2.50602	-0.740076	-0.787577	-0.0328445
-4.77837	-4.28154	-5.23338	-5.33452	-3.79212	-5.20768	-3.97428	-5.77367	-3.52899	-4.13441	-5.04133	-3.52093	-3.66335	-3.29935	-4.25977	-3.97711	-3.53798	-4.82577	-4.33341	-3.38038	-3.59806	-5.02943	-3.13316	-3.93016	-3.91286	-3.46437	-4.16681	-2.36064	-4.06362	-4.27236	-4.93287	-3.848	-4.50916	-3.51214	-2.4215	-4.21396	-3.80602	-2.47625	-3.27767	-2.47142	-3.50161	-5.64155	-5.52367	-4.61732	-5.76084	-3.60501	-4.01991
1.52394	1.55348	0.691607	0.410458	-2.9775	-0.851597	-0.269937	1.03678	-0.521221	1.20808	1.23168	-3.62973	0.972214	-1.88653	-4.4457	-0.0619259	-2.60844	-4.16619	-4.73177	-4.74195	-2.53529	0.99037	-1.43267	-0.106802	-3.2626	1.24269	-2.19438	0.0517311	0.540527	-0.903053	-0.923695	-4.24454	0.599274	0.677364	1.08841	-1.06682	-0.619501	-4.32244	-2.63992	-0.562952	-4.04286	-0.56341	1.49047	0.81233	1.09052	1.20349	1.09599
-0.00144577	0.451265	1.31571	0.870115	0.249853	0.549986	0.224327	1.49038	-4.81289	-1.81722	0.750885	-1.94299	-3.70382	1.78821	-0.434151	0.260912	-0.165615	0.60412	1.63137	-1.58703	3.32612	1.09121	-2.01803	-0.419106	-4.67924	0.249033	-4.65051	0.353756	0.29352	-1.07865	-0.801296	-1.91594	1.05157	0.929165	1.17911	0.413242	-0.504955	0.671715	-0.301462	-1.25694	-3.80464	-1.58692	1.61499	1.06042	1.15457	-0.00178146	1.00135
-2.80034	-4.11887	-2.48953	-4.46963	-3.49375	-5.0345	-2.97274	-4.57472	-3.33263	-4.88335	-2.85919	-3.07591	-3.63011	-4.80716	-3.99405	-3.91289	-3.97945	-1.85136	-2.55567	-5.86839	-3.22816	-4.61425	-3.61848	-2.74498	-3.04773	-3.17128	-5.12376	-2.65492	-3.95804	-3.39194	-2.9903	-2.77425	-3.80001	-4.10377	-4.68769	-2.11587	-4.36812	-5.90517	-2.55666	-2.87502	-3.21593	-2.10568	-2.26082	-4.10968	-2.63446	-2.48725	-2.24691
-5.50909	-3.90808	-3.66559	-3.35345	-3.68659	-1.33398	-4.0513	-6.1449	-3.63341	-2.42884	-4.7797	-2.37179	-2.80992	-4.8626	-2.71882	-5.49811	-3.16765	-4.93795	-4.12242	-4.80821	-2.61365	-3.20094	-3.9227	-3.73393	-4.36259	-3.39549	-4.32293	-3.35289	-2.36372	-4.13255	-3.57857	-3.97858	-4.14662	-1.92749	-1.58406	-1.50408	-4.17417	-1.51575	-3.10493	-3.77768	-2.79954	-0.748388	-4.17426	-5.22182	-2.97103	-4.97029	-2.98188
-1.36061	0.51766	-0.476101	-3.03836	-2.86026	-1.05445	-2.55758	-2.28205	-3.94931	-4.03894	0.0356636	-2.4933	-4.74886	-0.775368	-4.14104	-3.03431	-4.71708	-2.53375	-2.02245	-2.18791	-3.1859	-1.05824	-4.03111	-1.7229	-1.95915	-2.74316	-0.43103	-1.56314	-0.284075	-2.12445	-3.75639	-2.37528	-1.01492	-0.725685	0.545938	-1.03684	-1.09132	-1.47554	-3.77838	-1.05806	-1.60676	0.000238419	-0.280697	-0.356592	0.0565567	-0.514202	-0.624903
-1.84236	0.174278	0.207399	-1.14238	-2.91597	-1.73701	-1.99561	-1.69601	-0.397274	-0.634359	0.0102692	-4.3675	-0.0367184	-1.05638	-1.28662	0.0649414	-4.06808	-4.53184	1.28968	-2.66434	-1.94324	-0.762686	-3.50002	-3.07801	-4.13795	-1.83819	0.139454	-4.91981	-2.41308	-3.65783	-1.2139	-2.71478	-0.669579	-5.01685	-0.834356	1.04649	-0.715826	-1.70558	-0.905354	-3.58223	-4.52489	-5.23778	-0.24898	-0.444262	-0.277657	-1.52034	-0.0835705
3.54355	3.51328	3.79111	3.96148	2.65371	3.23274	1.10516	2.68063	0.332178	2.27406	2.83627	3.29813	3.46305	2.44285	2.83572	3.04249	2.43858	2.03661	3.40582	2.55673	1.74137	2.35744	2.62424	2.28594	2.49993	0.463373	1.09795	0.795595	1.86208	1.36939	2.63821	0.141583	3.57026	2.4711	1.92435	-0.0790825	2.60803	2.33963	3.305	2.97192	2.72989	2.92741	3.33362	2.90528	3.56038	3.49643	3.20025
2.71535	2.9497	2.28883	1.15246	0.986229	1.70841	0.454557	2.05751	2.30853	2.57789	1.96368	1.66774	2.96748	0.694788	2.12791	1.47707	2.25227	0.907681	0.761009	1.43848	0.362751	1.5537	1.76545	0.738848	2.06842	1.30204	1.51561	1.9908	2.33096	1.83452	2.49191	1.86515	1.58207	2.73024	1.7364	1.66997	3.24276	3.002	2.30026	2.98049	2.17532	3.65665	1.74983	2.39032	2.81443	3.23868	2.70228
-2.92315	-4.50398	-3.78561	-4.28298	-3.39399	-2.57414	-2.87783	-4.36043	-3.59579	-6.34417	-5.17954	-4.03987	-3.90455	-5.32022	-3.25931	-2.52168	-3.52754	-3.48383	-4.71884	-5.0827	-3.81317	-5.59567	-4.7642	-3.30924	-3.50301	-3.00305	-4.02429	-3.60515	-5.16494	-3.9347	-4.56378	-2.94638	-4.97489	-6.07151	-3.96348	-2.9941	-4.6561	-3.89122	-2.5168	-3.42535	-2.36368	-2.75201	-5.23938	-4.66174	-5.3377	-3.89736	-3.92622
2.56168	3.2409	1.97702	1.6919	-3.81629	-0.43005	-0.0322228	1.79555	-4.2892	2.34386	1.033	0.390356	-3.29594	0.805061	1.7492	0.682848	-0.952869	1.80655	0.917379	1.00802	-2.29465	2.18807	2.1632	-2.91697	-0.0116062	0.904516	1.58341	0.360621	1.72494	-3.85004	-0.648018	-1.37267	2.80041	2.16044	1.89227	2.44764	2.32755	-2.94073	-0.98774	3.07972	1.38957	3.20521	1.26645	1.89859	2.7937	1.60926	2.70911
-2.43488	-3.48974	-2.53878	-3.78056	-2.42654	-3.71802	-3.65585	-5.13664	-3.26052	-6.27162	-2.90302	-4.75441	-2.75455	-3.50137	-5.08048	-4.19846	-4.05524	-1.82845	-3.85905	-4.8363	-2.63617	-2.94559	-3.20868	-2.83705	-3.99508	-4.10251	-4.21537	-3.03733	-3.25517	-3.42876	-4.52426	-3.69363	-4.04578	-4.21475	-3.90984	-4.13713	-5.59394	-3.7514	-4.07456	-5.31105	-4.55273	-2.83544	-2.88431	-3.19138	-2.52507	-3.34506	-2.54793
1.296	0.930397	2.04977	1.7677	-0.758032	2.1121	-2.48811	0.807806	-4.42766	0.141619	1.02347	-1.47757	-3.36268	0.39218	0.547977	1.31266	-0.588427	0.780739	2.08125	-0.0595913	-3.39859	0.187552	0	1.09075	0.550608	-1.67251	-3.73266	0.996983	-0.242744	1.10551	-1.49968	-0.641609	0.86928	1.41853	0.635818	0.375843	-3.44228	1.2603	-3.48109	-0.533249	-1.02594	0.930555	1.4038	1.78735	1.55242	1.21426	1.09128
3.75602	4.03431	3.32466	3.59475	1.94824	2.29199	1.57493	4.36552	0.91905	2.12129	3.67706	-2.09666	0.418533	4.34237	1.98479	2.65325	2.70567	3.55055	2.53516	2.08621	1.36295	3.27373	2.367	-0.188097	1.11457	1.56449	3.40986	1.75422	2.68074	0.403009	0.657785	1.2276	4.01936	3.89158	4.18479	4.0578	4.14228	2.80754	2.76164	2.23634	3.1441	2.42219	4.07032	4.02214	3.141	3.74769	3.28614
-3.28512	-1.46277	-4.38038	-0.25835	-4.05306	-3.25809	-3.30308	-5.19686	-3.94096	-5.6589	-3.44493	-3.39659	-4.09048	-4.88389	-4.78876	-3.92508	-1.92249	-4.34968	6.60383	0.403587	-2.64694	-5.97784	-3.86008	-3.82244	0.886356	-4.16631	-3.69461	-4.5752	-0.272156	-4.43952	-4.12129	-3.55754	-4.6665	-4.67117	-4.5812	-3.73355	1.4986	-4.59021	-3.49508	1.37863	-5.26406	-3.70946	-5.17684	-3.94068	7.30249	7.28218	-4.15754
0.220827	1.30913	0.859156	-4.11683	-4.77651	-4.16548	-4.08877	0.978449	1.14022	-4.63511	0.996069	-3.85191	1.59526	-4.65201	-4.54338	-2.69227	-3.45603	-4.6077	-3.78076	-5.1113	-4.41068	1.13011	-3.1393	-4.44812	-3.60638	-3.56046	-4.70025	-2.34533	-3.52784	-3.91365	-2.94197	-3.71598	0.48834	-1.36888	1.91433	-4.51626	-4.243	-6.30713	-3.73813	1.25987	-2.379	-5.19242	0.876028	0.989353	0.993832	1.36607	1.6557
0.862251	1.15798	1.34511	0.509365	0.369175	0.38694	-1.87538	0.690126	0.837265	0.97436	0.871399	-0.881988	-2.71414	0.569534	-0.807764	0.647398	0.227669	0.958683	1.7997	-0.325729	-4.44377	0.796907	-0.0281391	0.94558	0.45454	0.261438	0.3214	0.152132	0.582107	-0.182604	-3.96643	-0.173014	1.2235	2.1235	1.47515	0.95422	0.785709	0.601673	0.837381	-4.3033	-4.43711	-1.95343	1.01915	1.29311	0.865387	0.863016	1.32651
3.81454	3.81012	3.64766	3.54886	3.25548	1.85736	2.86332	3.23872	2.99269	2.80201	3.71039	2.51478	2.03128	4.22166	3.0095	3.49418	3.31859	3.12714	3.83202	1.8753	2.82293	3.80856	2.77009	3.33274	3.62111	2.7585	4.00138	2.87983	2.80241	2.51223	1.60431	0.23131	3.67921	3.87482	3.24764	3.53533	2.46608	3.77453	3.48232	3.547	3.54728	3.50093	3.70739	3.71924	4.26555	3.43884	4.14329
1.03169	1.65966	1.21503	1.77243	-0.885561	0.00926208	-0.885012	1.57685	0.984381	0.837444	1.39919	-2.46602	-0.528261	1.37842	0.211855	0.614239	-4.81731	0.00263214	-0.181164	0.923141	-4.24023	0.379705	-4.18489	-0.113941	-3.14764	-3.30664	-3.26814	-2.96974	-0.654821	-1.41657	-0.618464	-0.574341	1.20911	0.614719	0.586067	0.665287	-0.575333	1.59462	0.907362	-1.2985	-1.23044	-1.52057	1.20874	1.78428	1.09727	0.312828	2.25614
-3.41064	-4.52616	-3.51845	-5.25237	-4.76811	-4.11245	-2.45394	-4.45007	-2.96356	-3.24842	-4.34001	-2.41501	-3.52379	-4.49139	-3.0896	-3.72125	-2.59752	-2.78801	-2.15802	-1.60202	-2.43114	-3.51614	-4.41837	-2.85588	-3.05215	-2.62261	-3.80194	-3.53389	-3.56567	-3.78351	-2.47576	-3.3597	-4.55275	-1.30109	-1.32462	-2.20968	-1.42394	-4.07522	-5.18655	-5.12261	-3.59983	-3.23711	-4.85166	-4.14473	-4.22649	-5.26831	-4.11495
3.31999	3.21643	3.11766	3.19542	0.876305	1.7914	-0.135962	2.93993	1.50498	2.66149	3.03405	-0.445869	2.75061	2.66768	1.58755	1.67778	-3.77774	2.57942	-2.71044	3.27616	-0.0317917	2.6825	-0.353252	1.74161	0.288935	1.1642	2.21158	1.96905	2.09207	1.22792	-4.54147	-0.104818	3.00763	2.61772	3.29273	2.44169	2.45687	3.68351	2.37053	3.21503	2.44924	2.84461	2.85039	3.07432	3.49643	2.84179	3.30892
-3.3645	-2.60227	-3.57277	-3.72515	-4.31546	-5.18686	-3.31161	-4.34325	-4.80846	-4.94214	-3.52494	-4.13426	-3.45644	-4.07628	-4.76731	-3.31807	-2.71958	-3.84067	-3.12233	-3.04348	-3.48966	-3.94863	-3.41276	-2.73362	-4.93153	-2.63762	-3.41005	-2.29041	-3.13845	-3.04824	-3.42648	-3.27685	-4.49571	-4.01201	-4.06356	-3.62595	-4.66954	-4.85165	-3.89238	-5.16505	-4.64679	-3.08596	-2.79035	-4.60073	-3.09306	-3.87098	-3.62834
-3.43562	-3.91678	-4.08052	-2.20533	-2.55082	-4.115	-3.23356	-4.40354	-3.59666	-3.27902	-4.08717	-3.61048	-4.14377	-3.34966	-3.19585	-3.83907	-3.55788	-4.67522	-3.391	-4.37888	-2.95504	-4.3336	-3.7377	-2.97764	-2.98401	-4.17227	-4.0621	-3.80612	-4.26262	-2.24404	-2.74763	-3.59789	-2.10754	-4.37338	-4.27542	-2.84821	-4.63683	-4.17546	-3.50944	-5.40107	-2.52199	-2.05934	-2.05912	-3.97695	-1.06241	-6.2622	-2.61416
-1.61274	-1.40885	-1.2443	-2.85352	-1.0548	-0.834122	-0.939552	-2.16823	-4.28919	-1.49402	-1.01891	-2.04555	-0.0411434	-4.4134	-4.11948	-3.71042	-4.36039	-3.68839	-1.08784	-3.74296	-1.61472	-4.47703	-1.92673	-2.3098	-0.50173	-4.81244	-2.61278	-2.67053	-3.52074	-4.36383	-2.62073	-2.8305	-1.27956	0.0184154	-2.33873	-2.63979	-0.205366	-0.282711	-1.90219	-1.33876	-3.55363	-2.32728	-0.923643	-1.41299	0.113462	-1.72287	0.16276
-1.57822	-2.30301	-2.22499	-2.04306	-3.58559	-3.85971	-1.68085	-4.11794	-4.21586	-3.3195	-3.0981	-2.90062	-1.88268	-3.04363	-2.55215	-3.10224	-3.09719	-2.34092	-4.28917	-3.08495	-3.34814	-2.78971	-4.87391	-3.75701	-3.99838	-4.06885	-1.47588	-2.62093	-3.06164	-2.81705	-3.2764	-3.44013	-0.267134	-2.91478	-5.15387	-1.7836	-3.55694	-5.51755	-2.67751	-2.91318	-4.45519	-1.54818	-2.16539	-1.95291	-2.23488	-4.40951	-1.94911
4.59636	4.19954	4.35149	4.44318	3.09101	3.26026	0.079216	2.44718	0	4.41263	3.8138	2.93566	3.39814	3.8788	2.01545	4.2485	2.76907	2.37006	3.25839	1.13367	2.57385	3.84731	2.73978	1.61211	2.8324	3.14036	4.1588	3.63669	3.45309	2.60114	3.35803	0.521479	4.50519	3.48337	3.67609	2.68348	4.34547	3.53078	3.73319	4.05115	3.06501	4.99545	3.84519	4.40327	4.37568	4.45439	4.03768
2.62468	2.42746	2.55879	2.99722	0.417524	2.74408	0.625318	2.76358	1.07676	1.95555	2.37539	-0.283571	1.2799	3.03425	2.58299	2.47904	0.491236	1.63827	2.83635	3.03979	-0.995915	2.61418	0.820713	0.46376	1.99474	-0.560448	0.432884	0.0921593	1.85271	0.174086	1.05268	-0.334105	2.78952	2.55202	2.33284	2.13026	1.09674	3.14384	1.71649	2.75809	2.74003	3.02112	2.83985	2.90735	2.95192	2.25969	2.89601
5.39587	5.76316	5.77937	5.5121	3.96014	5.48953	4.2952	5.58898	4.30053	3.33141	5.65354	3.29811	3.89989	5.09668	4.65008	5.09543	4.14807	5.66259	5.22882	4.84257	1.85328	5.49447	4.11861	4.37406	3.81817	4.16035	4.62514	4.59866	4.76368	4.4773	3.5569	2.76283	5.82224	5.35734	5.29232	5.28592	5.46693	4.83469	4.54635	4.91999	3.9453	3.86953	5.92271	5.47998	5.35578	4.92281	5.3418
2.82277	2.66034	3.0129	2.28719	2.12061	2.56138	-1.22154	2.35933	-4.64819	1.8875	2.18725	2.07708	-3.674	2.94179	3.16804	2.19559	1.60868	1.26417	3.14448	2.54689	-0.172808	2.50178	1.31273	2.39234	1.54681	0.495323	3.21753	2.43274	2.92582	2.59289	1.58177	1.22621	3.43248	-4.86697	1.9393	2.82141	-1.02162	1.63528	2.88996	2.37165	0.516453	2.0228	2.69972	2.90196	2.84372	3.29473	2.8354
2.53901	2.15542	2.47052	2.67633	2.80037	0.73391	2.6369	1.58936	0.854807	3.0706	1.35337	2.99407	1.75122	1.99952	2.51177	2.37743	2.11572	1.93447	2.54138	0.352001	2.18667	1.68573	2.14487	2.15198	3.11695	0.929215	2.45792	2.78047	1.29178	2.47205	2.27838	2.6524	2.34284	4.40268	2.58964	2.84916	3.35401	2.62699	2.93497	1.28464	0.55275	2.99812	2.30705	2.19669	2.36553	2.60724	2.65146
1.76815	1.6075	2.03136	1.86216	1.28348	-0.0593662	0.0505085	1.53444	0.945211	2.12539	1.6828	-0.792667	1.86724	2.81427	1.40167	1.21314	1.20037	0.925766	2.03981	1.51554	-0.302351	1.88248	-0.477936	-1.04741	0.61879	1.43373	-3.94367	0.931717	1.27744	-0.938366	-2.11116	0.675371	2.13375	1.58225	1.76305	1.43248	2.02131	2.81369	1.44237	2.37793	0.951038	1.56651	2.35647	1.9756	2.59981	1.517	1.76525
-2.28892	-0.660666	-3.55815	-4.88111	-3.78266	-4.05416	-3.30671	-4.31359	-4.27752	-1.56982	-4.03507	-2.25262	-1.89977	-2.22647	-4.47186	-2.28532	-3.34503	-5.23954	-3.34984	-3.79461	-2.81166	-4.85508	-3.8618	-3.83711	-4.57823	-4.36797	-1.51417	-2.70608	-3.18097	-4.15656	-3.68553	-3.36489	-2.21966	-1.75033	-0.635975	-1.09825	-0.917099	-1.34463	-3.76366	-1.21462	-4.19834	-2.393	0	-1.52436	-0.973517	-1.98383	-1.67601
2.31257	2.27411	2.16307	1.47246	-3.64226	1.41562	1.24818	1.59528	-1.39343	1.33518	1.88282	-3.31554	1.40332	1.97744	0.0932808	1.14416	-1.29649	1.93262	1.13971	0.997885	0.0233955	0.0393429	-0.0992317	-1.09345	-2.49003	0.0808449	1.11192	-3.50789	0.876745	-1.34207	-0.0179863	-1.27452	0.667078	1.37908	2.02934	1.90171	0.989744	2.75179	1.6366	1.01412	-1.1865	1.31223	1.24204	2.08278	1.48022	1.8854	2.07113
3.27439	2.96237	1.89501	1.97599	-0.256691	1.89984	0.680172	0.712626	-0.102341	0.0745621	0.994688	1.59965	0.788654	0.787819	-3.99492	0.144079	-0.110197	0.749157	0.248192	-0.667103	-0.933145	1.56785	-1.03146	0.314356	-0.230274	0.558948	1.49328	0.533482	1.13772	-1.8732	-0.131145	0.715717	1.96354	0.982683	-0.808485	-0.0849094	1.4976	2.68937	1.57838	2.43976	-0.0119724	3.136	2.30035	2.59532	1.53411	2.10548	1.80655
-4.49804	-0.768751	-1.66535	-4.62204	-3.62217	-4.11091	-3.90752	-4.76367	-1.10642	-4.65307	-2.49165	-2.59192	-0.934708	-1.36213	-3.58859	-3.8688	-4.21711	-4.68407	-2.62605	-3.41862	-2.35014	-1.96888	-3.6369	-4.70342	-5.44619	-5.26585	-2.92637	-3.17987	-3.78779	-4.2069	-3.02211	-3.08162	-4.49381	-1.63174	-2.93992	-3.5836	-3.58205	-1.11147	-1.66769	-4.84136	-4.37142	-3.59836	-4.41071	-2.40752	-1.31562	-4.30845	-1.63067
-2.59196	-4.71643	-1.99205	-2.97337	-3.50178	-4.77498	-4.57504	-2.60658	-4.17652	-4.07488	-1.40574	-4.35494	-4.06075	-2.70397	-5.03644	-2.00466	-5.01326	-4.57032	-1.95927	-4.51954	-2.75046	-2.27284	-2.83207	-3.47194	-3.96499	-2.45332	-4.68479	-3.56376	-3.44718	-3.41883	-3.70616	-3.3496	-6.38849	-3.77298	-4.547	-1.4366	-4.36342	-4.76539	-4.17611	-5.20987	-2.61455	-4.16927	-2.45213	-2.37698	-2.30789	-2.15667	-2.34656
-1.39035	0.706213	1.35066	0.414654	-4.179	-1.70406	1.65581	0.815882	-1.45071	-0.959402	1.29355	-2.37731	0.838018	0.477943	1.00486	0.300575	0.0555668	0	0.342245	-3.92493	-4.03133	0.0572605	-3.07082	-3.25819	-4.31107	-0.387402	0.293703	1.61906	-1.1707	1.55567	-3.9848	-4.04256	0.633078	1.03632	-0.148192	0.233513	1.1243	-1.66014	0.654282	-3.67495	-4.18771	0.241118	1.41543	0.0941715	0.653475	-0.129404	0.672285
1.42151	0.367268	-0.0412903	-0.477087	-3.33117	-5.04599	-1.63288	-2.68228	-2.06143	-1.21538	0.812233	-4.10245	-1.85394	0.0332718	-2.64425	-0.499222	-4.03385	-0.652554	-0.886187	-3.95539	-1.23998	0.293322	0.341402	-0.207472	-2.62359	-3.66011	-1.14474	-1.22276	-0.23683	-0.697998	-3.32272	-2.38101	-0.450693	1.36138	2.30098	-0.114224	-4.12391	-0.135214	0.00501633	-0.000415802	-2.73454	1.65886	0.483784	1.47283	1.21357	-0.410078	1.60281
0.222551	0.0759716	1.04531	0.235937	-1.06829	-5.33998	-4.51759	0.0418892	-3.01555	-3.81126	0.977335	-1.00123	0.0376739	-2.9808	-3.35494	0.29884	-0.831039	-0.411999	0.364231	-0.854959	-1.35804	1.05196	-1.00883	-0.0573521	0.5749	-0.406946	0.467344	0.358438	-0.00821876	-0.316111	-3.21214	-1.57439	0.519789	1.52244	2.02892	1.98091	-4.01752	0.257114	-2.20341	1.44458	-1.3551	1.56413	1.15265	-0.0523758	1.33652	0.506815	-0.0204735
-0.615488	-1.45074	-2.32135	-4.43788	-1.90076	-3.17496	-4.38752	-4.11076	-4.02253	-3.74325	-1.53454	-3.32942	-3.76705	-3.96629	-4.05912	-4.54635	-2.16718	-4.3584	-3.40656	-4.28717	-3.70719	-1.1998	-3.8033	-4.82194	-3.25747	-3.51254	-4.88983	-3.74486	-3.31627	-2.94496	-4.69775	-3.7313	-1.36532	-0.497532	-2.67125	-3.29806	-3.22963	-4.50806	-3.74816	-3.39953	-4.1197	-3.59584	-2.51324	-3.65815	-3.19645	-1.31807	-2.59497
2.92694	2.5867	2.61649	1.76715	1.60613	-0.155781	-0.209667	-0.677053	0.020565	1.35202	1.6458	1.44497	1.30525	0.0405254	0.0182075	-4.1021	1.43887	1.35108	0.98584	-0.315167	0.438034	2.21519	0.597523	-0.920191	1.69585	1.54339	2.71423	1.2376	2.13911	1.22421	0.989937	-0.786543	2.28882	2.04445	0.47863	2.6272	2.30685	0.576494	1.20922	2.46963	2.85013	3.96372	2.11029	2.34067	2.97079	2.86422	3.21136
0.767809	1.4762	0.591261	0.13826	-1.36134	-0.261208	-1.68498	1.47991	-0.44882	0.415375	0.5996	-2.71391	-3.78056	1.60529	0.584566	-2.45407	0.495861	-1.01927	0.604074	-0.271736	0.00195312	0.844322	-3.33394	-0.82625	-0.313248	0.942041	-4.55371	-1.26091	-0.228531	-3.89071	-0.346226	-0.665289	0.282942	-3.01311	0.61718	0.651644	-1.23054	-0.0951233	-1.20312	-0.595917	-0.51197	0.575483	0.995873	0.59672	1.65615	0.663841	0.859808
-4.66876	-1.11919	-1.98616	-3.05745	-4.16931	-3.08639	-2.9907	-1.65722	-2.30176	-4.67844	-2.42458	-3.23014	-3.02835	-1.5534	-3.37045	-3.09265	-4.00879	-4.31563	-2.97111	-4.09264	-3.37817	-2.47912	-3.92614	-5.02409	-2.59985	-4.1389	-2.96939	-3.79824	-3.54578	-3.93805	-4.38401	-2.22829	-4.25399	-4.16961	-2.5352	-2.70052	-2.76297	-2.22182	-2.28487	-3.69126	-3.61861	-4.50771	-2.19624	-3.01974	-1.30537	-4.02321	-1.75822
3.59486	3.75931	3.67902	3.60279	2.41328	2.92486	1.84958	3.18246	3.2419	4.49527	3.17801	2.70498	2.77512	3.78118	3.01298	3.32317	2.6659	2.98211	3.38906	1.16901	0.566235	3.23878	0.394218	1.49657	2.12111	2.37795	2.16511	2.11854	3.52033	2.03251	3.21499	2.28557	3.87818	3.34859	4.0434	2.46387	3.37534	3.35998	1.76567	4.56228	3.7657	4.96432	3.82412	3.62856	4.07766	3.84145	3.80583
3.93241	3.2902	4.03692	3.37743	3.05834	3.04267	3.22249	2.39898	0.676193	3.52272	3.22175	3.72841	3.25995	0.832554	1.06105	2.87651	2.55298	2.18837	0.84658	2.92018	1.93454	3.01539	3.70576	2.62665	3.37854	1.85434	2.33442	3.91385	2.50382	3.24611	2.80604	3.51003	3.77511	2.89497	2.9043	2.34983	2.22855	3.36744	4.51329	2.62196	2.58478	3.79236	3.23279	3.57971	3.28037	3.69883	2.90014
6.26272	5.04771	5.19263	4.89644	4.26897	4.23292	2.74207	4.23038	3.8631	5.42556	4.82514	6.99538	6.00932	4.81586	4.59188	3.88301	4.67706	4.80571	3.90901	3.80171	3.79583	4.5582	4.16197	2.59859	3.22942	2.90985	5.98271	4.32856	5.27978	2.30279	4.93948	3.59661	5.19681	2.82364	3.4089	2.97213	4.5312	5.29101	4.19873	4.38498	3.41272	2.08972	3.99597	4.61531	7.58663	6.0145	7.0135
1.73348	2.62448	1.08221	1.92617	2.21636	2.22072	-1.27266	1.0136	-3.1471	-4.07559	1.96172	-1.38236	-3.53141	-4.01753	-3.81441	2.34729	-1.23312	1.94695	-3.70122	-3.36105	1.87074	1.79954	-3.45735	-1.30286	2.63711	2.04159	-0.534309	2.53332	-1.13094	1.97878	-3.33505	1.82331	3.0074	-1.57345	1.47611	-1.94332	1.57968	1.26926	1.07164	1.29423	0.154289	2.71836	2.20351	2.79462	2.48508	3.01579	2.41278
1.99711	1.68154	1.85952	1.13248	1.83356	1.57239	1.45358	1.9489	0.386421	-1.34177	1.78843	-1.29831	0.0131035	-4.2569	-3.9731	1.6821	-0.613115	1.9783	1.28177	2.22307	1.17428	1.5248	-2.83943	1.43739	1.45057	1.00945	-1.03947	1.25233	1.9041	1.93524	-0.903486	0.850933	1.65202	0.586021	0.0114918	-0.295341	-0.0567894	0.709476	2.02773	2.40065	3.68135	1.50903	1.61137	1.93817	1.7834	1.96247	1.64766
[truncated: 316 more rows]
[truncated: 24 more columns]

## Sheet: 3-ea1+g73+64_3 v ea1+gtid_1
Intensity A20220325_JZZ_032522_10	Intensity A20220325_JZZ_032522_11	Intensity A20220325_JZZ_032522_12	Intensity A20220325_JZZ_032522_13	Intensity A20220325_JZZ_032522_14	Intensity A20220325_JZZ_032522_15	Intensity A20220325_JZZ_032522_16	Intensity A20220325_JZZ_032522_17	Intensity A20220325_JZZ_032522_18	Intensity A20220325_JZZ_032522_19	Intensity A20220325_JZZ_032522_2	Intensity A20220325_JZZ_032522_20	Intensity A20220325_JZZ_032522_21	Intensity A20220325_JZZ_032522_22	Intensity A20220325_JZZ_032522_23	Intensity A20220325_JZZ_032522_24	Intensity A20220325_JZZ_032522_25	Intensity A20220325_JZZ_032522_26	Intensity A20220325_JZZ_032522_27	Intensity A20220325_JZZ_032522_28	Intensity A20220325_JZZ_032522_29	Intensity A20220325_JZZ_032522_3	Intensity A20220325_JZZ_032522_30	Intensity A20220325_JZZ_032522_31	Intensity A20220325_JZZ_032522_32	Intensity A20220325_JZZ_032522_33	Intensity A20220325_JZZ_032522_34	Intensity A20220325_JZZ_032522_35	Intensity A20220325_JZZ_032522_36	Intensity A20220325_JZZ_032522_37	Intensity A20220325_JZZ_032522_38	Intensity A20220325_JZZ_032522_39	Intensity A20220325_JZZ_032522_4	Intensity A20220325_JZZ_032522_40	Intensity A20220325_JZZ_032522_41	Intensity A20220325_JZZ_032522_42	Intensity A20220325_JZZ_032522_43	Intensity A20220325_JZZ_032522_44	Intensity A20220325_JZZ_032522_45	Intensity A20220325_JZZ_032522_46	Intensity A20220325_JZZ_032522_47	Intensity A20220325_JZZ_032522_48	Intensity A20220325_JZZ_032522_5	Intensity A20220325_JZZ_032522_6	Intensity A20220325_JZZ_032522_7	Intensity A20220325_JZZ_032522_8	Intensity A20220325_JZZ_032522_9	Only identified by site	Reverse	Potential contaminant
[truncated: 1,143 more rows]
[truncated: 24 more columns]

[truncated: 22 more sheets: 3-ea1+g73+64_3 v ea3+g73+64_3, 3-ea1+g73+64_3 v g73+64_3, 3-ea1+g73+64_16 v ea1+73+64_16, 3-ea1+g73+64_16 v ea1+gtid_1, 3-ea1+g73+64_16 v ea3+g73+64_16, 3-ea1+g73+64_16 v g73+64_16, 3-ea1+gtid_1 v ea1+tid_1, 3-ea1+gtid_1 v ea3+gtid_1, 3-ea1+gtid_1 v gtid_1, 3-ea3+g73+64_3 v ea3+73+64_3, 3-ea3+g73+64_3 v ea3+gtid_1, 3-ea3+g73+64_3 v g73+64_3, 3-ea3+g73+64_16 v ea3+73+64_16, 3-ea3+g73+64_16 v ea3+gtid_1, 3-ea3+g73+64_16 v g73+64_16, 3-ea3+gtid_1 v ea3+tid_1, 3-ea3+gtid+1 v gtid_1, 4-Cells, 4-DNA, 4-Chemicals …]
